# Supplementary material for: HNdb: an integrated database of gene and protein information on head and neck squamous cell carcinoma
Source: Database (Oxford). 2016 Mar 24;2016:baw026. doi: 10.1093/database/baw026 (PMC4806539; doi:10.1093/database/baw026)
Supplement: Supplementary Data [file supp_baw026_suppl_data.zip]

Archive with 4 entries (4 files):
- Supplementary Table 2.xlsx
- Supplementary Table 3.xlsx
- Supplementary File 1.doc
- Supplementary Table 1.xlsx
