# Supplementary material for: HNdb: an integrated database of gene and protein information on head and neck squamous cell carcinoma
Source: Database (Oxford). 2016 Mar 24;2016:baw026. doi: 10.1093/database/baw026 (PMC4806539; doi:10.1093/database/baw026)
Supplement: Supplementary Data [file supp_baw026_suppl_data.zip › Supplementary Table 2.xlsx]

## Sheet: Suppl Table 2
Supplementary Table 2. HNSCC-related genes and PMIDs linked to terms for prognosis and outcome. Lymphatic Metastasis=LM; Treatment Outcome=TO; Disease Progression=DP; Disease-Free Survival=DFS; Nomogram=NO; Prognosis=P; Survival Rate=SR; Treatment Failure=TF; Treatment Outcome=TO; Histological Grading=HG; Lymphatic Invasion=LI; Perineural Invasion=PI; Vascular Invasion=VI.
Gene	Term	PMID	Gene	Term	PMID	Gene	Term	PMID
ABCA1	P	25331947	EGLN1	P	16489060	NQO1	P	20819778
ABCB1	P	20862566	EHMT2	P	25027955	NR1I2	P	20819778
ABCG2	PI	24504189	EIF4E	LM	17357517	OGG1	P	20819778
ACVR1B	P	20819778	EIF4EBP1	P	23451476	PAK4	SR	23229348
ACVRL1	P, SR, VI	23447486	EMC8	P	20819778	PARK7	DFS, SR	21556124
ADAM17	P	19843672	ENDOV	P	20819778	PARK7	SR	21055329
ADH5	P	20819778	ENG	DFS	20955379	PARK7	SR	23151319
ADH6	P	20819778	ENG	DFS, P	24065188	PARVB	P	25422907
AGO1	P	20819778	ENG	P	18330257	PBX2	DFS	22374608
AHNAK	P	23409183	ENG	P	18476626	PCNA	P	12390713
AKR1C3	P	14997212	EPAS1	DFS	16826581	PCNA	P	21501231
AKT1	P	24346284	EPAS1	P	16826581	PCNA	P	16512489
AKT1	P	15217935	EPHA2	DFS	20614133	PCNA	P, SR	18509272
ALCAM	P	23903875	EPHA2	P	21575519	PDCD4	P	21949999
ALDH18A1	P	20819778	EPHA2	P	22086185	PDGFC	P	20819778
ALDH1A1	P	24770634	EPHA2	P	21955398	PEX1	P	25331947
ANG	DFS	20955379	EPHA7	P	22246354	PGRMC2	P	20819778
ANGPT2	DFS, P	20359117	EPHX2	P	20819778	PIK3CA	P	22994622
ANGPT4	P	20819778	EPO	DP	15856028	PIK3CA	P	23597702
ANGPTL1	P	20819778	EPO	DP	15967106	PIWIL4	P	25331947
ANGPTL4	P	19775228	EPO	P	15671524	PKP3	P	12827610
AQP1	LM	19522191	EPOR	P	15671524	PLAU	P	19157142
AR	DFS, P	17321486	ERBB2	P, SR	18509272	PLAUR	P	19157142
ARG1	NO	24715304	ERBB2	P	20014947	PLEC	P, SR	22245045
ARG2	DFS	22815199	ERBB2	HG	12127695	PLG	P	25331947
ARNTL	P	20819778	ERBB2	VI	25558642	PLK1	P	20819778
ATF3	P	24133584	ERBB3	P	21801427	PMS2P3	P	20819778
ATG4A	P	20819778	ERCC1	TO	23846458	POLH	P	20819778
ATG9A	P	20819778	ERCC1	P	20823140	PON1	P	20819778
ATP5A1	P	20819778	ERCC1	P	22176134	POSTN	LM, LI	22952986
ATP5L	P	20819778	ERCC1	P	16896002	POTEE	P	25331947
ATP6V1C1	P	20819778	ERCC1	TF	24817012	POTEJ	P	25331947
AURKA	DFS	16951231	ERCC2	TO	21890746	POU5F1	DFS, P	20937145
AURKA	P	17974987	ERCC2	P	16896002	POU5F1	P	24871033
AURKA	P	20819778	ERCC2	SR, TO	21890746	PPIA	SR	20796224
AURKA	SR	24810160	ERCC4	TF	21737503	PPIAL4E	P	22320715
AURKB	DFS	21299608	ERN1	P	20819778	PPP1R13L	DFS, P	22815155
BAG1	P	16398049	EZH1	P	20819778	PPP1R9B	P	24565202
BAG1	P	20819778	EZH2	DFS	21989926	PRDX6	SR	20796224
BAG3	P	20819778	EZR	P	23209815	PRKCA	LM	16836077
BAG5	P	20819778	EZR	P	24346284	PRKD1	DFS, TF	23950933
BATF2	P	24252932	EZR	P, SR, HG	15835821	PRKDC	P	25331947
BAX	DFS	23479508	FADD	SR	20040024	PROM1	DFS, P	24758564
BAX	P	20819778	FANCC	P	21861228	PTCH1	P	21861228
BCL2	DFS	23126236	FANCD2	P	20819778	PTEN	P	23082988
BCL2	DFS, PI, VI	15243561	FAS	P	20819778	PTEN	P	17441421
BCL2	DFS	23479508	FASN	DP, P, PI	18410580	PTEN	SR	23151319
BCL2	P	16675913	FASN	P	24362464	PTEN	SR	23421960
BCL2L1	P	14735465	FEN1	P	20819778	PTGS2	DFS	15014019
BCL2L11	P	20819778	FGF2	P	23861152	PTGS2	DFS, P	19484991
BCL2L2	P	20819778	FGF2	P	20819778	PTGS2	P	20429377
BECN1	P	23935917	FGF5	P	20819778	PTGS2	P	18250037
BECN1	P, SR	23686476	FGF9	P	20819778	PTGS2	P	24019861
BIRC2	P	15911110	FGFR4	P	23226373	PTPN11	P	23363816
BIRC5	DFS	22416874	FGFR4	P	17084840	PTPN11	P, SR	24297342
BIRC5	DFS	23126236	FHIT	LM	19621594	PXN	P	23209815
BIRC5	DFS	18414895	FHIT	LM	16739375	RAB25	P	24403269
BIRC5	P	21034499	FIGF	LM, P	24085575	RAB25	SR	23340300
BIRC5	P	23176035	FIGF	DP	16049374	RAC1	P	17234718
BIRC5	P	16375115	FLT4	LM, P	24085575	RAD51	SR	16596227
BIRC5	P	16375117	FLT4	LM, P	16375119	RAD51D	P	20819778
BIRC5	P	18414895	FN1	LM, P	20359090	RAN	P	20819778
BIRC5	P	18476631	FN1	P, SR, HG	15835821	RB1	P	20503270
BIRC5	P	12174930	FOXC1	TF	25130698	RB1	HG	18546941
BIRC5	P	20819778	FOXO1	P	20819778	RB1	HG	19141402
BIRC5	P	20862566	FOXP3	P	24630394	RCHY1	P	19445020
BIRC6	P	20819778	FRMD4A	SR	22564525	REG3A	P, SR	23743605
BMF	P	20819778	FSCN1	DFS, P	19741544	RELA	P	21165563
BMI1	DFS, P	20145620	FSCN1	P	23209815	RELA	P	25331947
BMI1	P	20818389	FXYD5	P	22105147	RELA	SR	22422610
BMI1	TF	21725369	FZD3	P	20819778	RET	P	20819778
BMP4	P	21565626	FZD4	P	20819778	REV1	P	25331947
BNIP3	P, SR	22458929	GALR1	P	19047085	RGS1	P	20627871
BNIP3L	P	20819778	GALR2	DFS, P	24122450	RGS10	P	20627871
BSG	P, SR	20646600	GAN	P	25331947	RGS11	P	20627871
BSG	P	22320715	GEMIN2	VI	21913013	RGS12	P	20627871
BSG	P	24019861	GEMIN4	P	20819778	RGS13	P	20627871
BSG	SR	22575025	GHITM	P	20819778	RGS14	P	20627871
BTC	P	10706134	GHRHR	P	20819778	RGS16	P	20627871
CA9	DP, DFS, SR	15671533	GJA1	P	15338868	RGS18	P	20627871
CA9	DFS, P	15847702	GJB2	P	19297849	RGS2	P	20627871
CA9	P	20819778	GLI1	DP, P	21357786	RGS20	P	20627871
CAMSAP1	P	24603804	GNAS	DP	18347176	RGS22	P	20627871
CAPN10	P	20848425	GNAS	SR	19029852	RGS3	P	20627871
CASP2	P	20819778	GNB3	DP	18990763	RGS4	P	20627871
CASP3	P	18476631	GOLPH3	P	22905766	RGS5	P	20627871
CASP7	P	20819778	GPD1L	DFS, P	24274692	RGS7	P	20627871
CASP8	DFS	20808443	GPER1	P	20819778	RGS8	P	20627871
CASP8	P	20819778	GPX7	P	20819778	RGS9	P	20627871
CASP8	SR	23659359	GRPR	P	22431275	RHOC	SR	16899593
CAV1	P	20819778	GSTM1	P	15127559	RICTOR	P	20819778
CAV2	P	20819778	GSTM3	P	20819778	RING1	P	20819778
CCL2	SR	24586454	GSTM5	P	20819778	RIPK4	P	24519546
CCL22	LI	23180648	GSTP1	SR	23523331	RPA1	P	20819778
CCNB1	DFS	11809526	H2AFX	P	25043086	RPL23	P	23160375
CCND1	TO, SR	21890746	HAS2	DFS	22473523	RPS6KA3	P	20234090
CCND1	DFS	21989926	HDAC1	DFS	21457345	RPS6KA3	P	20819778
CCND1	DFS	22065993	HGF	P, SR	17981731	RPS6KB1	P	20819778
CCND1	DFS	23400686	HIF1A	DFS, P	16826581	RPS6KB2	P	20819778
CCND1	DFS, P	23672832	HIF1A	DFS, P	19484991	RRM1	P	20819778
CCND1	DFS	15709184	HIF1A	DFS, P	11980639	RRM2B	P	20819778
CCND1	P	22065993	HIF1A	DFS	21167768	RUNX3	P	21819494
CCND1	P	23696923	HIF1A	P, SR	19954019	RXRA	P	20819778
CCND1	P	24133584	HLTF	P	19614770	S100A1	P	20429377
CCND1	P	15709184	HMGB1	DFS, P	22780932	SCIN	P	24330498
CCND1	P	16258756	HMGB1	P	21650061	SEMA3F	SR	18476556
CCND1	P	20503270	HMGB2	DP	23482325	SERPINB4	P, SR	22937809
CCND1	P	23566410	HOTAIR	P	23141928	SERPINB5	DFS, P	21732742
CCND1	P	24470282	HP	P	19743954	SERPINB5	P	19473451
CCND1	P	25331947	HP	P, SR	20417195	SETD1A	P	20819778
CCND1	SR	12067972	HPSE	DFS, P	15837740	SIRT1	P	23453030
CCND1	TO	21890746	HPSE	P, SR	18357711	SIRT1	P, SR	23475622
CCND1	PI	24460344	HPSE	SR	17217623	SIRT2	P, SR	23475622
CCND3	P	15671552	HPSE2	DFS, P	15837740	SIRT3	P	20819778
CCR4	LI	23180648	HPSE2	P	20576607	SIRT5	P, SR	23475622
CCR7	DFS	23363813	HRAS	TO	24696319	SKP2	DFS, P	12579266
CCR7	P	21165563	HSPA5	P	20979610	SLC2A1	LM, P	21395180
CCR7	SR	16223574	HSPA5	P	25331947	SLC2A1	DFS, P	15847702
CD151	P, SR	19330835	HSPB8	P	20819778	SLC2A1	P	18401196
CD34	P	20819778	HSPD1	P	19369584	SLC2A3	P	18401196
CD4	P	20819778	HYAL1	P	12845686	SLC5A8	SR	18559491
CD44	DFS	22473523	ICAM1	P	20819778	SLC9A3R2	VI	21913013
CD44	DFS, P	18414895	IDO1	DFS	23179760	SLPI	P	21503571
CD44	DFS	24156023	IFI16	P, HG	15569046	SMAD1	P	20819778
CD44	P	22213301	IFITM1	LM	18829488	SMAD3	P	20819778
CD44	P, SR	24410905	IGF1R	DFS, P	23365645	SMAD7	P	20819778
CD44	P	16248506	IGF2-AS	P	20819778	SMARCA2	P	19488910
CD44	P	18476632	IGF2BP1	P	20819778	SMC1B	P	20819778
CD44	P	12371152	IGFBP2	P	20819778	SMG1	P	22247495
CD44	P	20819778	IGFBP3	DFS	16181731	SMO	P	20819778
CD44	P	24019861	IGFBP5	P	20819778	SNAI1	P	20823140
CD44	SR	16248506	IL13RA2	SR	23421960	SNAI1	P	16936774
CD44	PI	24504189	IL1R1	P	20819778	SNAI1	P	24365974
CD82	DFS, P	24758564	IL1RN	P	25331947	SNIP1	DFS	21167768
CD82	P	23696923	IL24	P	25091574	SOCS1	P	23437123
CD8A	DFS	23363813	IL33	P	23775566	SOD2	DP	20618948
CD9	P, SR	19330835	IL6	TO, SR	23300019	SOD2	P	17822322
CDC25C	P	18551998	IL6	DFS, P	15847702	SOX2	DFS	20937145
CDC7	P	20819778	IL6	P	21656745	SOX2	DFS, P	21689966
CDH1	DFS, P	19741544	IL6	P	17310346	SOX2	P	20937145
CDH1	P	15338868	IL6R	P	17310346	SOX2	P	25321191
CDH1	P	16941960	ILK	P	16836071	SOX2	P	24833089
CDH1	P	17294073	ING5	P	20182888	SP1	P	20819778
CDH1	P	18711702	INPPL1	P	22079859	SPARC	P, SR	19448421
CDH1	P	15328184	IRX1	SR	18559491	SPARC	SR	16012759
CDH1	P	16761612	ITGAV	LM	18357713	SPATA31A3	P	25331947
CDH1	P	21664858	ITGAV	LM	23261238	SPP1	LM, P	21706367
CDH1	P	24470282	ITGB1	P	22829201	SPP1	P	22096023
CDH1	HG	23225423	ITGB1	P	24510996	SPP1	P	17441427
CDK4	P	20819778	ITGB5	LM	23261238	SPP1	P	20819778
CDK4	P	25331947	JAG1	DFS	25368251	SRC	DP, DFS	22488171
CDKN1A	P	14981901	JAG1	SR	20517681	SRC	P	18594011
CDKN1A	P	16142340	KLF4	P	21219537	SRSF7	P	25331947
CDKN1A	HG	18546941	KLK4	DFS, P	24854539	SST	P	20819778
CDKN1B	DFS, P	17357515	KLK5	SR	21163944	SSTR1	P	20819778
CDKN1B	P	19445020	KMT2A	P	20819778	SSTR2	P	20819778
CDKN1B	P	20819778	KRAS	P	25127693	STAT1	P	23363816
CDKN2A	TO, DFS	24344027	KRAS	P	20819778	STAT1	P	23708675
CDKN2A	DFS	23459718	KRT18	P	19249390	STAT3	P	20371693
CDKN2A	DFS	24431303	KRT5	P	25331947	STAT3	P	20873543
CDKN2A	DFS	15930346	LAMA3	P	19936049	STAT3	P, SR	22302289
CDKN2A	DFS	21836494	LAMC2	P	12138239	STAT3	P	23437123
CDKN2A	DFS	24104554	LETM1	DFS, SR	24689060	STAT3	P	24029664
CDKN2A	P	20423915	LGALS1	P	23359172	STAT3	SR	12067972
CDKN2A	P	20697079	LGALS1	P	19148478	STMN1	P	18666697
CDKN2A	P	21990227	LGALS1	P	22447203	SUFU	P	20819778
CDKN2A	P	23504914	LGALS1	HG	21397408	SULT1C2	P	20819778
CDKN2A	P	14981901	LGALS3	HG	21397408	SULT4A1	P	20819778
CDKN2A	P	24518594	LGALS7	P	19148478	SYTL2	P	20654157
CDKN2A	P	24577117	LGALS7	SR	16788763	TAC1	DFS	23420374
CDKN2A	P	16618910	LGALS7	HG	21397408	TACR1	DFS	23420374
CDKN2A	P	20819778	LGALS7B	SR	16788763	TAP1	DFS	20204276
CDKN2A	P	22948376	LIN28B	DP	23482325	TAP2	DFS	20204276
CDKN2A	P	22991302	LPAR4	P	23467751	TBX3	P	23082988
CDKN2A	P	24436120	LRIG1	DFS, P	24548859	TERF1	DFS	11813863
CDKN2A	P	24633888	MAP1LC3B	P	23935917	TES	SR	19289703
CDKN2A	P	24820457	MAP3K8	P	25331947	TEX10	P	23481573
CDKN2A	P	25331947	MAPK3	DFS, PI, VI	24682903	TGFB1	DFS	20308003
CDKN2A	HG	18546941	MBD1	P	20819778	TGFB1	P, SR	16941960
CDKN2A	VI	25558642	MCM2	HG	12966424	TGFBR2	P	23726841
CDKN2B	P	16618910	MCM5	P, PI	24245508	TGM2	P, SR	22458929
CDKN2C	P	20819778	MDK	P	18476626	TIAM1	DFS, P	24189000
CENPH	P	19500341	MDK	SR	24164595	TIMP1	P	20371206
CFLAR	P	17441421	MDM4	P	20819778	TIMP1	SR	15867221
CHI3L1	P	17957792	MET	P, SR	17981731	TIMP2	SR	16424893
CKS1B	P	15579456	MET	SR	22704061	TIMP3	DFS	22228635
CLDN7	DFS	23953778	MGMT	PI, VI	21029181	TIMP3	P	23042095
CLU	P	16675913	MIF	DFS	23354841	TLR2	P	20819778
COL18A1	P	20819778	MIR126	P	24603804	TLR4	DFS, P	21854645
COL1A1	LM, P	20359090	MIR134	P	23824713	TLR4	P	20819778
COL1A2	DFS	22674299	MIR137	DP, DFS, SR	21425146	TNF	DFS, P	24122460
COL4A6	LM, P	20359090	MIR149	P	23272122	TNF	P, HG	25227804
COPS5	P	15671554	MIR155	P	23437123	TNFRSF10B	DFS	20808443
COX18	P	20819778	MIR15B	TF	21725369	TNFRSF10D	P	20819778
COX7A1	P	22142811	MIR193B	DFS, SR	23335975	TNFRSF21	P	20819778
CRABP2	DFS, SR	20019841	MIR196A2	P	20501619	TNFSF10	P	20819778
CRP	NO	24715304	MIR200B	TF	21725369	TOP2A	DFS	19019771
CRP	P, SR	22311704	MIR20B	DFS	23459718	TP53	DFS	20142252
CRYAB	LM, P	23231769	MIR21	P	22811001	TP53	DFS	24431303
CSF2	P	16912178	MIR210	P	20187102	TP53	DFS	23722592
CSF3	P	16912178	MIR211	P	23726841	TP53	P	20658010
CTAG1B	P	24482145	MIR34A	LM, SR	22246523	TP53	P	21467160
CTGF	DFS	24700237	MIR34A	P	25268950	TP53	P	21501231
CTGF	P	17441427	MIR451A	P	24918822	TP53	P, SR	21513535
CTGF	P	23687336	MIR519A1	LM, DFS	24300127	TP53	P	14981901
CTNNA2	P	24100690	MIR639	TF	25130698	TP53	P, SR, HG	15835821
CTNNA3	P	24100690	MIR9-1	DFS	23459718	TP53	P	16129609
CTNNAL1	P	22648798	MIR9-2	DFS	23459718	TP53	P	16398049
CTNNB1	P	19369584	MIR9-3	DFS	23459718	TP53	P	17908957
CTNNB1	P	23280187	MKI67	P	16739374	TP53	P, SR	18268127
CTNNB1	P	24833089	MKI67	P	12649825	TP53	P	18330257
CTSL	P	22963824	MKI67	P	18766188	TP53	P	18476631
CTTN	DFS, P	18607838	MKI67	TF	11857304	TP53	P, SR	18509272
CTTN	P	17483334	MLH1	PI, VI	21029181	TP53	P	11887018
CTTN	P	18931703	MME	TF	24874475	TP53	P	14735465
CTTN	P, PI	21419472	MMP1	DFS, P, SR	18276095	TP53	P	22523600
CXCL12	P	23468253	MMP1	P	18552024	TP53	P	23686119
CXCL12	SR	21840752	MMP13	DP	22084953	TP53	P	23708675
CXCL8	DFS, P, SR	18276095	MMP19	P	18161657	TP53	SR	24107801
CXCR2	LM	22274915	MMP2	P, SR	20646600	TP53	SR	17970074
CYP1A1	P	15127559	MMP2	P	21174909	TP53	SR	19426493
CYP24A1	P	23169318	MMP2	P	23107277	TP53	TF	11857304
CYP2C9	TO	21768671	MMP2	SR	16424893	TP53	HG	12127695
DCD	P	25331947	MMP7	DFS, P	20359117	TP53	VI	25558642
DCUN1D1	VI	12796399	MMP8	P	20371206	TP53	VI	11957139
DDB2	P	20819778	MMP9	LM	17357517	TP63	P	16375115
DDC	P	23083099	MMP9	P, SR	20646600	TP63	TF	22672905
DDX20	P	20819778	MMP9	P	21174909	TP63	HG	23489692
DEK	P	24608431	MMP9	P	23107277	TP63	VI	11957139
DGCR8	P	20819778	MMP9	P, SR	15131051	TP73	P	16512489
DIABLO	SR	20572591	MMP9	P	16248506	TP73	P	22523600
DICER1	P	20819778	MMP9	P	10706134	TP73	SR	19426493
DIS3L2	P	25331947	MMP9	P	19148478	TP73	VI	11957139
DLL4	P	23108591	MMP9	SR	23122824	TRIM8	P	17900511
DNAJA3	P	19681071	MSH2	PI, VI	21029181	TRPM8	P	22267123
DNMT1	SR	22317856	MST1R	DFS, VI	23799848	TSC1	P	20819778
DNMT3B	P	22009713	MTAP	P	16618910	TWIST1	P	20818389
DNMT3B	P	20819778	MTBP	DP	21692053	TWIST2	DP, P, SR	22201613
DROSHA	P	20819778	MTDH	DFS, P	23364922	TWIST2	DFS	21167768
DSG1	P	18752129	MTDH	P	22246354	TXN2	P	20819778
DSG1	SR	21163944	MTDH	P, SR	23710918	TYMP	P	18476626
DUSP1	DP	25312268	MTHFR	P	20819778	UGT2A3	P	20819778
DUSP4	P	25027955	MTOR	DFS, P	21707714	UGT3A2	P	20819778
E2F2	P	20819778	MTOR	DFS	21943204	UHRF1	P	24005809
E2F7	P	20819778	MTOR	DFS, P	22285859	VAV2	P	17234718
EBAG9	DFS	20571277	MTOR	DFS, P	24065188	VDR	P	22242137
EBAG9	DFS	21804460	MTOR	P	23451476	VDR	P	20819778
EBF3	SR	18559491	MTR	P	20819778	VEGFA	LM, HG	17285974
ECM1	P	16646403	MUC3A	P	25331947	VEGFA	DP	16049374
EFNA1	P	24330498	MX1	DFS, SR	20019841	VEGFA	DFS, P	15847702
EGF	P	24346284	MYBBP1A	TF	25543088	VEGFA	P	21650061
EGFR	TO	18758819	MYC	DFS, PI, VI	15243561	VEGFA	P	16375117
EGFR	DP	16904111	MYC	P	20873543	VEGFA	P	16739374
EGFR	DP	21953075	NAT1	P	20819778	VEGFA	P	18330257
EGFR	DFS, P	19669840	NAT2	SR	23523331	VEGFA	P	16499871
EGFR	DFS, VI	23799848	NBN	P	16428493	VEGFA	P	20819778
EGFR	DFS, SR	25039274	NBN	P	16936774	VEGFC	LM, P	24085575
EGFR	DFS	17538160	NBN	P	20175780	VEGFC	LM, P	16375119
EGFR	DFS	19726454	NDUFA6	P	20819778	VEGFC	DP	16049374
EGFR	DFS, P	21852109	NEFL	DFS	22246235	VEGFC	P	18250037
EGFR	DFS, P	24065188	NEIL2	P	20819778	VIM	P	21664858
EGFR	DFS	24234257	NF1	DFS, SR	23335975	VOPP1	P	16943533
EGFR	P, SR	19954019	NFKB1	DP	19144268	WIF1	P	21819494
EGFR	P	21273581	NFKB1	DFS	17545521	WNT11	P	20819778
EGFR	P	21467228	NFKB1	P	17908957	WNT2B	P	20819778
EGFR	P, SR	21970318	NFKB1	SR	23659359	WWOX	P	23824713
EGFR	P	22213301	NFKBIB	P	20819778	XIAP	P	22403616
EGFR	P	22228639	NGFR	P	23626764	XIAP	P	20819778
EGFR	P	22668015	NINL	SR	19724857	XPC	P	15657918
EGFR	P	15829495	NME1	DFS, P	23768014	XPO5	P	20819778
EGFR	P	18594011	NME1	P	18476632	XRCC1	P	16896002
EGFR	P	16722544	NME3	P	17900511	XRCC5	TO, TF	21349997
EGFR	P	17234718	NODAL	P	20819778	XRCC5	P	20819778
EGFR	P	19726454	NOS2	P, SR	12452003	YBX1	P	22095225
EGFR	P	21498106	NOTCH1	DFS	24789803	YWHAZ	P, SR	21118500
EGFR	SR	21852109	NOTCH1	P	20819778	ZEB1	SR	22892238
EGFR	HG	12127695	NOTCH1	SR	20517681	ZEB2	SR	22892238
EGFR	VI	25558642	NOTCH3	DFS	25368251	ZFP36	P	21656745
