# Supplementary material for: HNdb: an integrated database of gene and protein information on head and neck squamous cell carcinoma
Source: Database (Oxford). 2016 Mar 24;2016:baw026. doi: 10.1093/database/baw026 (PMC4806539; doi:10.1093/database/baw026)
Supplement: Supplementary Data [file supp_baw026_suppl_data.zip › Supplementary Table 3.xlsx]

## Sheet: Suppl Table 3
Supplementary Table 3. Enriched categories for 1,370 HNSCC-related genes mapped to 1,329 DAVID identifiers. Bonferroni corrected p-values<0.05, enrichment scores>5.0.
Annotation Cluster 1	Enrichment Score: 55.035190837595366
Category	Term	Count	%	PValue	Genes	List Total	Pop Hits	Pop Total	Fold Enrichment	Bonferroni	Benjamini	FDR
GOTERM_BP_FAT	GO:0010941~regulation of cell death	266	20.015	2.66137e-90	XRCC5, HRAS, XRCC2, PTGS2, CADM1, STAT5A, STAT5B, BTC, SHH, SART1, CD44, APOE, ILK, PIK3CA, RARB, FAS, TWIST2, WWOX, PIK3CG, BCL2L14, PRAME, BRAF, CRYAB, RXRA, PIM1, SKP2, LIG4, BCL2L11, MAPK1, NME3, KRT18, NME1, CD40LG, JUN, VEGFA, MAPK9, MAPK8, TNFRSF6B, ERBB3, ERBB2, BCL2L2, HSPA1A, CHEK2, BCL2L1, BDKRB2, CALR, CD74, IFNA2, KRAS, RAC1, DIABLO, COL18A1, BMP4, BECN1, PHB, LGALS1, SPHK1, SMAD3, H…	1178	815	13528	3.74811	1.2245e-86	1.2245e-86	5.02039e-87
GOTERM_BP_FAT	GO:0043067~regulation of programmed cell death	265	19.9398	6.38181e-90	XRCC5, HRAS, XRCC2, PTGS2, CADM1, STAT5A, STAT5B, BTC, SHH, SART1, CD44, APOE, ILK, PIK3CA, RARB, FAS, TWIST2, WWOX, PIK3CG, BCL2L14, PRAME, BRAF, CRYAB, RXRA, PIM1, SKP2, LIG4, BCL2L11, MAPK1, NME3, KRT18, NME1, CD40LG, JUN, VEGFA, MAPK9, MAPK8, TNFRSF6B, ERBB3, ERBB2, BCL2L2, HSPA1A, CHEK2, BCL2L1, BDKRB2, CALR, CD74, IFNA2, KRAS, RAC1, DIABLO, COL18A1, BECN1, PHB, LGALS1, SPHK1, SMAD3, HGF, RP…	1178	812	13528	3.74782	2.93627e-86	9.78756e-87	1.20386e-86
GOTERM_BP_FAT	GO:0042981~regulation of apoptosis	263	19.7893	1.93541e-89	XRCC5, HRAS, XRCC2, PTGS2, CADM1, STAT5A, STAT5B, BTC, SHH, SART1, CD44, APOE, ILK, PIK3CA, RARB, FAS, TWIST2, WWOX, PIK3CG, BCL2L14, PRAME, BRAF, CRYAB, RXRA, PIM1, SKP2, LIG4, BCL2L11, MAPK1, NME3, KRT18, NME1, CD40LG, JUN, VEGFA, MAPK9, MAPK8, TNFRSF6B, ERBB3, ERBB2, BCL2L2, HSPA1A, CHEK2, BCL2L1, BDKRB2, CALR, CD74, IFNA2, KRAS, RAC1, DIABLO, COL18A1, BECN1, PHB, LGALS1, SPHK1, SMAD3, HGF, RP…	1178	804	13528	3.75654	8.9048e-86	2.2262e-86	3.65094e-86
GOTERM_BP_FAT	GO:0043066~negative regulation of apoptosis	137	10.3085	7.29498e-55	XRCC5, HRAS, XRCC2, STAT5A, BTC, STAT5B, FOXO1, IL10, SHH, APOE, ILK, TPT1, PIK3CA, FAS, TWIST2, PIK3CG, EGFR, PRAME, BRAF, SOCS3, CRYAB, RELA, SKP2, PIM1, LIG4, KRT18, NME1, CD40LG, VEGFA, HSPB1, MAPK8, NGF, TNFRSF6B, HMGB1, CCL2, MCL1, ERBB3, ERBB2, CLU, BCL2L2, HSPA1A, BCL2L1, BDKRB2, CD74, KRAS, ALB, NPM1, HELLS, DNAJA3, ANGPTL4, CFLAR, BECN1, SPHK1, SMAD3, HGF, FURIN, TAX1BP1, ATM, CDKN1A, N…	1178	354	13528	4.44432	3.35642e-51	5.59404e-52	1.37612e-51
GOTERM_BP_FAT	GO:0043069~negative regulation of programmed cell death	138	10.3837	7.4279e-55	XRCC5, HRAS, XRCC2, STAT5A, BTC, STAT5B, FOXO1, IL10, SHH, APOE, ILK, TPT1, PIK3CA, FAS, TWIST2, PIK3CG, EGFR, PRAME, BRAF, SOCS3, CRYAB, RELA, SKP2, PIM1, LIG4, KRT18, NME1, CD40LG, VEGFA, HSPB1, MAPK8, NGF, TNFRSF6B, HMGB1, CCL2, MCL1, ERBB3, ERBB2, CLU, BCL2L2, HSPA1A, BCL2L1, BDKRB2, CD74, KRAS, ALB, NPM1, HELLS, DNAJA3, ANGPTL4, CFLAR, BECN1, SPHK1, SMAD3, HGF, FURIN, TAX1BP1, ATM, CDKN1A, N…	1178	359	13528	4.41441	3.41757e-51	4.88225e-52	1.4012e-51
GOTERM_BP_FAT	GO:0060548~negative regulation of cell death	138	10.3837	1.10442e-54	XRCC5, HRAS, XRCC2, STAT5A, BTC, STAT5B, FOXO1, IL10, SHH, APOE, ILK, TPT1, PIK3CA, FAS, TWIST2, PIK3CG, EGFR, PRAME, BRAF, SOCS3, CRYAB, RELA, SKP2, PIM1, LIG4, KRT18, NME1, CD40LG, VEGFA, HSPB1, MAPK8, NGF, TNFRSF6B, HMGB1, CCL2, MCL1, ERBB3, ERBB2, CLU, BCL2L2, HSPA1A, BCL2L1, BDKRB2, CD74, KRAS, ALB, NPM1, HELLS, DNAJA3, ANGPTL4, CFLAR, BECN1, SPHK1, SMAD3, HGF, FURIN, TAX1BP1, ATM, CDKN1A, N…	1178	360	13528	4.40215	5.08145e-51	6.35182e-52	2.08338e-51
GOTERM_BP_FAT	GO:0010942~positive regulation of cell death	143	10.76	2.91043e-47	CADM1, PTGS2, MMP9, TLR2, TLR4, PMAIP1, FOXO3, SART1, TGFB1, IL10, TGFB2, PTGIS, CDKN2A, CD44, CDKN2C, TIAM1, APOE, RARB, DDX20, FAS, MX1, NQO1, WWOX, RXRA, SKP2, FADD, BCL2L11, DDIT3, MAPK1, NME3, JUN, MAPK9, MAPK8, NGF, TRAF2, BCL2L1, CHEK2, RRM2B, TIMP3, SRC, IFNA2, VDR, TUBB, RAC1, DIABLO, RUNX3, DNAJA3, COL18A1, BMP4, CFLAR, MUC2, BRCA2, SMAD3, VAV2, RPS6, BRCA1, ATM, TRADD, EPHA7, CDKN1A, T…	1178	435	13528	3.77516	1.33909e-43	1.33909e-44	5.49023e-44
GOTERM_BP_FAT	GO:0043065~positive regulation of apoptosis	142	10.6847	3.44534e-47	CADM1, PTGS2, MMP9, TLR2, TLR4, PMAIP1, FOXO3, SART1, TGFB1, IL10, TGFB2, PTGIS, CDKN2A, CD44, CDKN2C, TIAM1, APOE, RARB, DDX20, FAS, MX1, NQO1, WWOX, RXRA, SKP2, FADD, BCL2L11, DDIT3, MAPK1, NME3, JUN, MAPK9, MAPK8, NGF, TRAF2, BCL2L1, CHEK2, RRM2B, TIMP3, SRC, IFNA2, VDR, TUBB, RAC1, DIABLO, RUNX3, DNAJA3, COL18A1, CFLAR, MUC2, BRCA2, SMAD3, VAV2, RPS6, BRCA1, ATM, TRADD, EPHA7, CDKN1A, TNFSF10…	1178	430	13528	3.79235	1.5852e-43	1.44109e-44	6.49927e-44
GOTERM_BP_FAT	GO:0043068~positive regulation of programmed cell death	142	10.6847	8.80322e-47	CADM1, PTGS2, MMP9, TLR2, TLR4, PMAIP1, FOXO3, SART1, TGFB1, IL10, TGFB2, PTGIS, CDKN2A, CD44, CDKN2C, TIAM1, APOE, RARB, DDX20, FAS, MX1, NQO1, WWOX, RXRA, SKP2, FADD, BCL2L11, DDIT3, MAPK1, NME3, JUN, MAPK9, MAPK8, NGF, TRAF2, BCL2L1, CHEK2, RRM2B, TIMP3, SRC, IFNA2, VDR, TUBB, RAC1, DIABLO, RUNX3, DNAJA3, COL18A1, CFLAR, MUC2, BRCA2, SMAD3, VAV2, RPS6, BRCA1, ATM, TRADD, EPHA7, CDKN1A, TNFSF10…	1178	433	13528	3.76607	4.05036e-43	3.3753e-44	1.66064e-43
GOTERM_BP_FAT	GO:0006916~anti-apoptosis	82	6.17005	1.13733e-33	STAT5A, STAT5B, BNIP3, FOXO1, TP63, NFKB1, PRDX2, IL10, AKT1, BAG1, APOE, BAG3, HMOX1, TPT1, PIK3CA, FAS, NRG1, CASP2, MYC, TERT, TWIST2, CDK1, BRAF, CRYAB, SOCS3, RELA, ESR1, SKP2, ESR2, DAPK1, CD40LG, TNFRSF10D, CFL1, VEGFA, SERPINB2, ADAM17, HSPB1, FOXC1, NGFR, SEMA4D, GSTP1, NGF, TNFRSF6B, CSF2, HMGB1, YWHAZ, CCL2, TNF, MCL1, XIAP, CLU, BCL2L2, HSPA1A, BCL2L1, IGF1R, BCL2, NPM1, TGM2, HSPA5, …	1178	206	13528	4.57125	5.23286e-30	1.80443e-31	2.14546e-30
GOTERM_BP_FAT	GO:0006917~induction of apoptosis	99	7.44921	3.80609e-30	CADM1, TLR2, FASLG, TP63, MLH1, BNIP3, FOXO3, PMAIP1, PRDX1, PTEN, DAXX, SART1, TGFB1, ACVR1B, TP53I3, CASP3, NOD1, CDKN2A, CDKN2C, APOE, TIAM1, HMOX1, CASP8, DDX20, FAS, MX1, CASP2, MYC, WWOX, PRKCA, PPP2R1A, AIFM1, TP53, NDUFA13, FADD, IFI16, PRKCE, ARHGEF12, ECT2, BCL2L11, DAPK1, TNFRSF9, XPA, INHBA, MAPK1, NME3, TNFRSF10B, RIPK1, LCK, ERN1, MAPK9, MAPK8, NGFR, NGF, DCC, TNF, PML, SFN, CHEK2, …	1178	320	13528	3.55282	1.75118e-26	4.16948e-28	7.17979e-27
GOTERM_BP_FAT	GO:0012502~induction of programmed cell death	99	7.44921	5.03115e-30	CADM1, TLR2, FASLG, TP63, MLH1, BNIP3, FOXO3, PMAIP1, PRDX1, PTEN, DAXX, SART1, TGFB1, ACVR1B, TP53I3, CASP3, NOD1, CDKN2A, CDKN2C, APOE, TIAM1, HMOX1, CASP8, DDX20, FAS, MX1, CASP2, MYC, WWOX, PRKCA, PPP2R1A, AIFM1, TP53, NDUFA13, FADD, IFI16, PRKCE, ARHGEF12, ECT2, BCL2L11, DAPK1, TNFRSF9, XPA, INHBA, MAPK1, NME3, TNFRSF10B, RIPK1, LCK, ERN1, MAPK9, MAPK8, NGFR, NGF, DCC, TNF, PML, SFN, CHEK2, …	1178	321	13528	3.54175	2.31483e-26	5.38333e-28	9.49074e-27
Annotation Cluster 2	Enrichment Score: 37.987502543411594
Category	Term	Count	%	PValue	Genes	List Total	Pop Hits	Pop Total	Fold Enrichment	Bonferroni	Benjamini	FDR
GOTERM_BP_FAT	GO:0010033~response to organic substance	207	15.5756	3.26512e-58	PTGS2, IL6ST, PGF, STAT5A, PTGS1, STAT5B, AURKA, AQP1, XRCC1, SHH, CTNNB1, CD44, APOE, GAB1, FAS, CCNA2, GNG7, BSG, CYP1A1, CRYAB, RXRA, MAPK1, KRT19, NME1, CCR4, JUN, RBP4, IL1R1, CYP1B1, ERBB4, ERBB3, TXN2, ERBB2, HSPA1A, ACP2, BCL2L1, SERPINH1, AHSG, KRAS, SPP1, BMP4, MAP2K1, IL1RN, TGFBR2, SMAD3, SMAD2, SMAD1, USF1, PTPN11, EPHA3, EPS8, RGS9, PARP1, PPARA, PPARG, PTEN, ASAH1, CCNE1, HSF1, ANG…	1178	721	13528	3.29703	1.50228e-54	3.00456e-55	6.1593e-55
GOTERM_BP_FAT	GO:0009719~response to endogenous stimulus	130	9.78179	1.3367e-41	PDGFB, PTGS2, PGF, PDGFA, STAT5A, PTGS1, STAT5B, PDE3B, FOXO1, RPS6KB1, AURKA, MMP3, AQP1, TGFB1, IL10, SHH, GHRHR, TGFB2, CTNNB1, EIF4EBP1, GSTM3, GAB1, PRKACA, FAS, LOX, CCNA2, GNG7, BSG, SOCS3, CRYAB, RELA, RXRA, SOCS1, IRS1, DDIT3, UGT1A10, MAPK1, KRT19, EP300, COL1A1, NGF, CAV2, RBP4, HMGB2, CAV1, CCL2, ERBB4, TXN2, ERBB3, ERBB2, BCL2L1, CCL5, TIMP3, SRC, AHSG, KRAS, SPP1, BMP4, MAP2K1, TGFB…	1178	405	13528	3.68618	6.15015e-38	4.39296e-39	2.52154e-38
GOTERM_BP_FAT	GO:0009725~response to hormone stimulus	121	9.10459	5.42275e-40	PTGS2, PDGFB, PGF, PDGFA, STAT5A, PTGS1, STAT5B, PDE3B, FOXO1, RPS6KB1, AURKA, AQP1, TGFB1, IL10, SHH, GHRHR, TGFB2, CTNNB1, EIF4EBP1, GSTM3, GAB1, PRKACA, LOX, FAS, CCNA2, GNG7, BSG, SOCS3, CRYAB, RELA, RXRA, SOCS1, IRS1, UGT1A10, MAPK1, KRT19, EP300, COL1A1, NGF, CAV2, RBP4, CAV1, HMGB2, CCL2, ERBB4, TXN2, ERBB3, ERBB2, BCL2L1, CCL5, TIMP3, SRC, AHSG, KRAS, SPP1, BMP4, MAP2K1, TGFBR2, IL1RN, BR…	1178	367	13528	3.78624	2.49501e-36	1.66334e-37	1.02295e-36
GOTERM_BP_FAT	GO:0048545~response to steroid hormone stimulus	80	6.01956	1.62984e-34	PTGS2, PDGFB, PDGFA, LEPR, IGFBP7, PTGS1, PPARG, STAT5B, RPS6KB1, AURKA, AQP1, PTEN, IL10, TGFB1, SHH, GHRHR, CTNNB1, TGFB2, FOS, CCNE1, GSTM3, HMOX1, ANGPT1, LOX, FAS, CCNA2, PRKCA, CRYAB, SOCS3, RXRA, RELA, SOCS1, ESR1, CFTR, ESR2, IL6R, MMP14, MMP13, UGT1A1, MAPK1, UGT1A10, SDC1, CCND1, KRT19, EP300, CA9, ADM, CCND2, COL1A1, NGF, CAV2, CAV1, HMGB2, CCL2, TNF, ERBB4, ERBB2, CCL5, TIMP3, SRC, UG…	1178	192	13528	4.78495	7.49888e-31	3.26038e-32	3.07452e-31
GOTERM_BP_FAT	GO:0043627~response to estrogen stimulus	44	3.31076	2.99358e-19	CAV2, CAV1, PTGS2, PDGFB, PDGFA, LEPR, STAT5B, PPARG, AURKA, AQP1, TIMP3, PTEN, GHRHR, SHH, TGFB1, CTNNB1, CCNE1, GSTM3, HMOX1, BCL2, ANGPT1, CCNA2, PRKCA, TXNIP, BMP4, SOCS3, CRYAB, SOCS1, TGFBR2, ESR1, BRCA2, CFTR, MMP14, MMP13, BRCA1, STAT3, MAPK1, CCND1, KRT19, DUSP1, CCND2, PTCH1, RGS9, IGFBP2	1178	105	13528	4.81229	1.37735e-15	1.46526e-17	5.64708e-16
Annotation Cluster 3	Enrichment Score: 31.619491219482402
Category	Term	Count	%	PValue	Genes	List Total	Pop Hits	Pop Total	Fold Enrichment	Bonferroni	Benjamini	FDR
GOTERM_BP_FAT	GO:0012501~programmed cell death	153	11.5124	9.99166e-35	HRAS, TSPO, CADM1, PMAIP1, FOXO3, DNASE1L3, CTNNB1, CLPTM1L, RAD21, CDKN2A, TIAM1, FAS, TWIST1, BCL2L14, FADD, LIG4, IL24, BCL2L11, AHR, DDIT4, EP300, KRT18, NME3, JUN, MAPK8, BLCAP, NGF, TNFRSF6B, TRAF2, MCL1, ERBB3, CLU, BCL2L2, ITGB2, BCL2L1, GREM1, IL17A, KRAS, RAC1, DIABLO, BMF, DNAJA3, TRAF4, AXIN1, MUC2, CFLAR, LGALS1, LGALS7, SMAD3, VAV2, BRCA1, TAX1BP1, ATM, TRADD, LGALS7B, TNFSF10, CDKN…	1178	611	13528	2.87567	4.59716e-31	2.29858e-32	1.88482e-31
GOTERM_BP_FAT	GO:0008219~cell death	167	12.5658	1.13315e-33	HRAS, TSPO, MICA, CADM1, PMAIP1, FOXO3, DNASE1L3, TGFB1, CTNNB1, TGFB2, CLPTM1L, RAD21, CDKN2A, TIAM1, FAS, TWIST1, BCL2L14, FADD, IL24, LIG4, BCL2L11, AHR, DDIT4, EP300, KRT18, NME3, JUN, HSPB8, HSPB1, MAPK8, BLCAP, NGF, TNFRSF6B, TRAF2, MCL1, ERBB3, CLU, BCL2L2, ITGB2, BCL2L1, GREM1, IL17A, KRAS, RAC1, DIABLO, AXIN2, BMF, DNAJA3, TRAF4, AXIN1, MUC2, CFLAR, LGALS1, LGALS7, SMAD3, VAV2, BRCA1, TA…	1178	719	13528	2.66732	5.21362e-30	1.86201e-31	2.13757e-30
GOTERM_BP_FAT	GO:0016265~death	167	12.5658	2.77357e-33	HRAS, TSPO, MICA, CADM1, PMAIP1, FOXO3, DNASE1L3, TGFB1, CTNNB1, TGFB2, CLPTM1L, RAD21, CDKN2A, TIAM1, FAS, TWIST1, BCL2L14, FADD, IL24, LIG4, BCL2L11, AHR, DDIT4, EP300, KRT18, NME3, JUN, HSPB8, HSPB1, MAPK8, BLCAP, NGF, TNFRSF6B, TRAF2, MCL1, ERBB3, CLU, BCL2L2, ITGB2, BCL2L1, GREM1, IL17A, KRAS, RAC1, DIABLO, AXIN2, BMF, DNAJA3, TRAF4, AXIN1, MUC2, CFLAR, LGALS1, LGALS7, SMAD3, VAV2, BRCA1, TA…	1178	724	13528	2.6489	1.27612e-29	4.25372e-31	5.23204e-30
GOTERM_BP_FAT	GO:0006915~apoptosis	149	11.2114	3.45671e-33	HRAS, TSPO, CADM1, PMAIP1, FOXO3, DNASE1L3, CTNNB1, CLPTM1L, RAD21, CDKN2A, TIAM1, FAS, TWIST1, BCL2L14, FADD, LIG4, IL24, BCL2L11, AHR, DDIT4, EP300, KRT18, NME3, JUN, MAPK8, BLCAP, NGF, TNFRSF6B, TRAF2, MCL1, ERBB3, CLU, BCL2L2, ITGB2, BCL2L1, GREM1, IL17A, KRAS, RAC1, DIABLO, BMF, DNAJA3, TRAF4, AXIN1, CFLAR, MUC2, LGALS1, LGALS7, SMAD3, VAV2, BRCA1, TAX1BP1, ATM, TRADD, LGALS7B, TNFSF10, BBC3…	1178	602	13528	2.84235	1.59043e-29	4.9701e-31	6.52072e-30
SP_PIR_KEYWORDS	Apoptosis	90	6.77201	7.36069e-27	E2F1, CADM1, BNIP3, FASLG, TP63, NFKB1, PAWR, FOXO3, PMAIP1, DAXX, PDCD4, DNASE1L3, PTEN, PDCD1, CTNNB1, AKT1, CLPTM1L, CASP3, RAD21, NOD1, CDKN2A, BAG1, CASP9, BAG3, CASP7, CASP8, FAS, CASP2, WWOX, EBAG9, BCL2L14, PRAME, CHAC1, AIFM1, TP53, NDUFA13, FADD, GZMB, IL24, BCL2L11, DDIT4, DAPK1, TNFRSF10B, NME3, TNFRSF10D, RIPK1, SH3KBP1, ERN1, PSME3, NGFR, BLCAP, DCC, TNFRSF6B, TNFRSF21, TRAF2, MCL1,…	1259	381	19235	3.60898	5.25553e-24	8.75922e-25	1.11298e-23
Annotation Cluster 4	Enrichment Score: 30.21657521328116
Category	Term	Count	%	PValue	Genes	List Total	Pop Hits	Pop Total	Fold Enrichment	Bonferroni	Benjamini	FDR
GOTERM_BP_FAT	GO:0001944~vasculature development	92	6.9225	1.95535e-34	ACVRL1, FGF9, PDGFA, S100A7, PGF, LEPR, IL18, ATP5B, DICER1, EDN1, CSPG4, FOXO1, ANPEP, ENPEP, JAG1, CXCL12, MMP2, PTEN, SHH, CTNNB1, TGFB2, AKT1, CD44, CTGF, ANG, APOE, CXCR4, HMOX1, CASP8, TGFA, ANGPT1, NOS2, LOX, ANGPT2, FGF2, CEACAM1, PDPN, NODAL, MMP19, MMP14, PROX1, SMO, VEGFC, CRKL, HIF1A, DLL4, JUN, VEGFA, COL1A2, FOXC1, COL1A1, TNFAIP2, SMARCA4, ACVR1, CAV1, CDH2, WT1, TCF21, TYMP, PTK2,…	1178	251	13528	4.20923	8.99657e-31	3.59863e-32	3.68857e-31
GOTERM_BP_FAT	GO:0001568~blood vessel development	89	6.69676	5.718e-33	ACVRL1, FGF9, PDGFA, S100A7, PGF, LEPR, IL18, ATP5B, DICER1, EDN1, CSPG4, FOXO1, ANPEP, ENPEP, JAG1, CXCL12, MMP2, PTEN, SHH, CTNNB1, TGFB2, AKT1, CD44, CTGF, ANG, APOE, CXCR4, HMOX1, CASP8, TGFA, ANGPT1, NOS2, LOX, ANGPT2, FGF2, CEACAM1, MMP19, MMP14, PROX1, SMO, VEGFC, CRKL, HIF1A, DLL4, JUN, VEGFA, COL1A2, FOXC1, COL1A1, TNFAIP2, SMARCA4, ACVR1, CAV1, CDH2, WT1, TYMP, PTK2, ACE, PTK2B, ITGAV, …	1178	245	13528	4.17169	2.63085e-29	7.97228e-31	1.07864e-29
GOTERM_BP_FAT	GO:0048514~blood vessel morphogenesis	79	5.94432	2.63699e-30	ACVRL1, FGF9, PDGFA, S100A7, PGF, LEPR, ATP5B, IL18, DICER1, EDN1, CSPG4, ANPEP, JAG1, ENPEP, CXCL12, PTEN, SHH, CTNNB1, TGFB2, CTGF, ANG, APOE, CXCR4, HMOX1, CASP8, TGFA, ANGPT1, NOS2, ANGPT2, FGF2, CEACAM1, MMP19, MMP14, PROX1, SMO, VEGFC, HIF1A, DLL4, JUN, VEGFA, FOXC1, TNFAIP2, SMARCA4, ACVR1, CAV1, CDH2, WT1, TYMP, PTK2, ACE, PTK2B, TGM2, EGF, FIGF, ANGPTL4, KLF5, COL18A1, PLAT, BMP4, SELP, …	1178	211	13528	4.29965	1.21328e-26	3.0332e-28	4.97441e-27
GOTERM_BP_FAT	GO:0001525~angiogenesis	61	4.58992	4.61446e-26	ACVRL1, FGF9, PGF, S100A7, PDGFA, ATP5B, IL18, LEPR, DICER1, EDN1, CSPG4, ANPEP, JAG1, ENPEP, PTEN, CXCL12, SHH, CTNNB1, TGFB2, CTGF, ANG, CXCR4, HMOX1, CASP8, TGFA, ANGPT1, ANGPT2, FGF2, CEACAM1, MMP19, MMP14, VEGFC, HIF1A, DLL4, JUN, VEGFA, TNFAIP2, ACVR1, PTK2, TYMP, PTK2B, EGF, FIGF, ANGPTL4, COL18A1, BMP4, KLF5, FLT1, EPAS1, VHL, TGFBR2, KDR, ANXA2, HDAC3, NOTCH1, EPGN, ID1, LAMA5, MAPK14, E…	1178	148	13528	4.73322	2.12311e-22	3.79127e-24	8.7047e-23
Annotation Cluster 5	Enrichment Score: 29.838920436366667
Category	Term	Count	%	PValue	Genes	List Total	Pop Hits	Pop Total	Fold Enrichment	Bonferroni	Benjamini	FDR
GOTERM_BP_FAT	GO:0051270~regulation of cell motion	82	6.17005	4.04802e-36	ACVRL1, PDGFB, IL6ST, PDGFA, TACR1, MMP9, EDN1, STAT5B, JAG2, RPS6KB1, JAG1, CXCL12, PTEN, SHH, TGFB1, CXCL10, TGFB2, AKT1, APOE, CXCR4, HMOX1, SEMA3F, ILK, GAB1, RRAS, FGF2, EGFR, ICAM1, SP100, ADAM10, LYN, PDPN, IL6R, IRS1, MAPK1, VEGFC, RPS19, HIF1A, RRAS2, DLL4, VEGFA, ADAM17, ERBB4, CSF1, TAC1, ITGB3, KIT, GREM1, TPM1, IGF1R, ACE, PTK2B, BCL2, RAC1, APC, COL18A1, SELP, MUC2, IL6, FLT1, MAP2K…	1178	193	13528	4.87916	1.86249e-32	1.09558e-33	7.63616e-33
GOTERM_BP_FAT	GO:0030334~regulation of cell migration	75	5.64334	1.41111e-34	ACVRL1, PDGFB, IL6ST, PDGFA, TACR1, MMP9, EDN1, JAG2, RPS6KB1, JAG1, CXCL12, PTEN, SHH, TGFB1, CXCL10, TGFB2, AKT1, APOE, CXCR4, HMOX1, ILK, GAB1, RRAS, FGF2, EGFR, ICAM1, ADAM10, PDPN, IL6R, IRS1, MAPK1, VEGFC, HIF1A, RRAS2, DLL4, VEGFA, ADAM17, ERBB4, CSF1, TAC1, ITGB3, KIT, GREM1, TPM1, IGF1R, ACE, PTK2B, BCL2, RAC1, APC, COL18A1, SELP, MUC2, IL6, FLT1, MAP2K1, SMAD7, NF1, SPHK1, SMAD3, ITGA2,…	1178	169	13528	5.09639	6.49252e-31	3.09167e-32	2.66191e-31
GOTERM_BP_FAT	GO:0040012~regulation of locomotion	78	5.86907	9.48982e-33	ACVRL1, PDGFB, IL6ST, PDGFA, TACR1, MMP9, EDN1, JAG2, RPS6KB1, JAG1, CXCL12, PTEN, SHH, TGFB1, CXCL10, TGFB2, AKT1, APOE, CXCR4, HMOX1, ILK, GAB1, RRAS, FGF2, EGFR, PRKCA, ICAM1, ADAM10, PDPN, IL6R, IRS1, MAPK1, VEGFC, HIF1A, CCR4, RRAS2, DLL4, VEGFA, ADAM17, ERBB4, CSF1, TAC1, ITGB3, KIT, GREM1, TPM1, IGF1R, ACE, PTK2B, BCL2, RAC1, APC, COL18A1, SELP, MUC2, IL6, FLT1, MAP2K1, SMAD7, NF1, SPHK1, …	1178	192	13528	4.66532	4.36627e-29	1.2842e-30	1.79016e-29
GOTERM_BP_FAT	GO:0051272~positive regulation of cell motion	51	3.83747	1.3545e-27	PDGFB, PDGFA, IL6ST, TACR1, MMP9, STAT5B, EDN1, RPS6KB1, CXCL12, TGFB1, TGFB2, CXCL10, ILK, FGF2, EGFR, ICAM1, ADAM10, LYN, PDPN, IL6R, IRS1, VEGFC, MAPK1, HIF1A, RPS19, RRAS2, VEGFA, ADAM17, ERBB4, CSF1, TAC1, KIT, IGF1R, PTK2B, BCL2, APC, COL18A1, IL6, FLT1, MAP2K1, SPHK1, SMAD3, ITGA2, IGF2, FURIN, KDR, ETS1, HBEGF, JAK2, HDAC6, F2R	1178	98	13528	5.9763	6.23206e-24	1.27185e-25	2.55513e-24
GOTERM_BP_FAT	GO:0040017~positive regulation of locomotion	50	3.76223	1.50749e-26	PDGFB, PDGFA, IL6ST, TACR1, MMP9, EDN1, RPS6KB1, CXCL12, TGFB1, TGFB2, CXCL10, ILK, FGF2, PRKCA, EGFR, ICAM1, ADAM10, PDPN, IL6R, IRS1, VEGFC, MAPK1, HIF1A, CCR4, RRAS2, VEGFA, ADAM17, ERBB4, CSF1, TAC1, KIT, IGF1R, PTK2B, BCL2, APC, COL18A1, IL6, FLT1, MAP2K1, SPHK1, SMAD3, ITGA2, IGF2, FURIN, AGER, KDR, HBEGF, JAK2, F2R, HDAC6	1178	98	13528	5.85912	6.93597e-23	1.28444e-24	2.84373e-23
GOTERM_BP_FAT	GO:0030335~positive regulation of cell migration	47	3.53649	8.36338e-26	ERBB4, PDGFB, IL6ST, PDGFA, MMP9, TACR1, CSF1, EDN1, TAC1, RPS6KB1, KIT, CXCL12, TGFB1, CXCL10, TGFB2, IGF1R, PTK2B, BCL2, ILK, FGF2, APC, COL18A1, EGFR, ICAM1, IL6, ADAM10, FLT1, MAP2K1, PDPN, SPHK1, SMAD3, ITGA2, IGF2, IL6R, FURIN, IRS1, KDR, MAPK1, VEGFC, HIF1A, RRAS2, VEGFA, HBEGF, ADAM17, JAK2, HDAC6, F2R	1178	89	13528	6.06452	3.84799e-22	6.41332e-24	1.57766e-22
Annotation Cluster 6	Enrichment Score: 25.957165962054646
Category	Term	Count	%	PValue	Genes	List Total	Pop Hits	Pop Total	Fold Enrichment	Bonferroni	Benjamini	FDR
GOTERM_BP_FAT	GO:0006928~cell motion	126	9.48081	4.36494e-31	MTSS1, PTGS2, PDGFB, S100A9, IL13, RPS6KB1, ENPEP, CXCL12, TGFB1, IL10, SHH, TGFB2, ACTG1, CD44, CTGF, TWIST1, S100A2, RET, SATB2, NODAL, EFNB1, CTNNA2, PLAUR, VEGFC, HIF1A, CD34, CCR4, HSPB1, MAPK8, MST1R, CAV2, CCL3, CCL2, ERBB2, ITGB2, ARPC5, CCL5, CAPZB, ITGB1, CCL4, SRC, ALCAM, HOXA1, PTK2, TUBB, ARPC2, RAC1, LHX6, RUNX3, FN1, ARHGDIB, PLAT, S100P, MAP2K1, MET, ITGA2, VAV2, KDR, EPHA7, ULK1,…	1178	475	13528	3.04625	2.00831e-27	5.28502e-29	8.234e-28
GOTERM_BP_FAT	GO:0016477~cell migration	87	6.54628	3.75289e-27	ACVRL1, PDGFB, ATP5B, S100A9, RPS6KB1, CXCR2, ZEB2, ENPEP, CXCL12, PTEN, IL10, SHH, TGFB1, TGFB2, EDNRB, CD44, CTGF, ANG, SAA1, CXCR4, SEMA3F, MSN, TOP2B, FGF2, CEACAM1, TWIST1, S100A2, PRKCA, ICAM1, RET, SATB2, NODAL, EFNB1, ESR2, IL6R, MMP14, CTNNA2, SMO, VEGFC, HIF1A, CD34, CCR4, CFL1, ADAM17, FOXC1, VCAN, IL12B, ACVR1, DCC, CAV2, CCL2, TNF, ABI2, PRKDC, ITGB2, CDH2, KIT, CCL5, ITGB1, SRC, VCA…	1178	276	13528	3.61992	1.7267e-23	3.38569e-25	7.07943e-24
GOTERM_BP_FAT	GO:0051674~localization of cell	88	6.62152	3.00951e-24	ACVRL1, PDGFB, ATP5B, S100A9, RPS6KB1, CXCR2, ZEB2, ENPEP, CXCL12, PTEN, IL10, SHH, TGFB1, TGFB2, EDNRB, CD44, CTGF, ANG, SAA1, CXCR4, SEMA3F, MSN, TOP2B, FGF2, CEACAM1, TWIST1, S100A2, PRKCA, ICAM1, RET, SATB2, NODAL, EFNB1, ESR2, IL6R, MMP14, CTNNA2, SMO, VEGFC, HIF1A, CD34, CCR4, CFL1, ADAM17, FOXC1, VCAN, IL12B, ACVR1, DCC, CAV2, CCL2, TNF, ABI2, PRKDC, ITGB2, CDH2, KIT, CCL5, ITGB1, SRC, VCA…	1178	307	13528	3.29179	1.38468e-20	2.13027e-22	5.67713e-21
GOTERM_BP_FAT	GO:0048870~cell motility	88	6.62152	3.00951e-24	ACVRL1, PDGFB, ATP5B, S100A9, RPS6KB1, CXCR2, ZEB2, ENPEP, CXCL12, PTEN, IL10, SHH, TGFB1, TGFB2, EDNRB, CD44, CTGF, ANG, SAA1, CXCR4, SEMA3F, MSN, TOP2B, FGF2, CEACAM1, TWIST1, S100A2, PRKCA, ICAM1, RET, SATB2, NODAL, EFNB1, ESR2, IL6R, MMP14, CTNNA2, SMO, VEGFC, HIF1A, CD34, CCR4, CFL1, ADAM17, FOXC1, VCAN, IL12B, ACVR1, DCC, CAV2, CCL2, TNF, ABI2, PRKDC, ITGB2, CDH2, KIT, CCL5, ITGB1, SRC, VCA…	1178	307	13528	3.29179	1.38468e-20	2.13027e-22	5.67713e-21
Annotation Cluster 7	Enrichment Score: 25.449629527385866
Category	Term	Count	%	PValue	Genes	List Total	Pop Hits	Pop Total	Fold Enrichment	Bonferroni	Benjamini	FDR
GOTERM_BP_FAT	GO:0009611~response to wounding	148	11.1362	1.95598e-39	PDGFB, S100A8, PDGFA, STAT5B, S100A9, TLR2, IL13, TLR3, RPS6KB1, TLR4, TLR5, TLR7, TGFB1, IL10, TLR8, SHH, TGFB2, CXCL10, REG3A, CD44, CTGF, SERPINE1, LOX, CFD, CIITA, CYP1A1, PDPN, RELA, RXRA, CD40, PLAUR, CCR7, HIF1A, CD36, CCR5, CCR4, CD40LG, CCR2, DSP, NGF, CCL3, CCL2, TXN2, ERBB3, ERBB2, CLU, ITGB2, ITGB3, BDKRB2, CCL5, CCL4, TIMP3, MDK, CCL7, AHSG, IFNA2, IL17A, FGG, RAC1, ITGB6, FN1, SPP1,…	1178	530	13528	3.20682	8.99948e-36	5.62468e-37	3.68976e-36
GOTERM_BP_FAT	GO:0006954~inflammatory response	85	6.39579	1.30859e-20	S100A8, TACR1, CRP, S100A9, STAT5B, TLR2, TLR3, IL13, NFKB1, PRDX2, CXCR2, TLR4, TLR5, TLR7, TLR8, IL10, TGFB1, CXCL10, AKT1, REG3A, FOS, NOD1, CD44, SAA1, CXCR4, HMOX1, CFD, CIITA, LYN, PDPN, RXRA, RELA, CD40, IL6R, CCR7, HIF1A, CCR5, CCR4, CD40LG, CCR2, NGF, ACVR1, CXCL1, YWHAZ, CCL3, CCL2, TNF, C3, CLU, TAC1, ITGB2, BDKRB2, CCL5, CCL4, TNFRSF4, CCL7, AHSG, MIF, IFNA2, CCL22, IL17A, FCN2, RAC1,…	1178	325	13528	3.00347	6.02081e-17	6.92047e-19	2.46851e-17
GOTERM_BP_FAT	GO:0006952~defense response	122	9.17983	1.74962e-18	MICA, S100A8, S100A7, S100A9, STAT5B, TLR2, IL13, TLR3, TLR4, TLR5, TLR7, TLR8, TGFB1, IL10, CXCL10, REG3A, CD44, MX1, CFD, GNG7, CIITA, CRISP3, PDPN, RELA, RXRA, HLA-C, CD40, HLA-B, GAGE1, CCR7, HIF1A, CCR5, CCR4, CD40LG, CCR2, DEFA3, DEFA1, MST1R, NGF, IL1R1, CCL3, CCL2, CLU, ITGB2, IL32, BDKRB2, DEFB4A, CCL5, CCL4, ITGB1, CCL7, CD74, AHSG, IFNA2, IL17A, TUBB, RAC1, ITGB6, DNAJA3, FN1, SPP1, BM…	1178	615	13528	2.2781	8.05e-15	7.9703e-17	3.30048e-15
Annotation Cluster 8	Enrichment Score: 23.540694657784954
Category	Term	Count	%	PValue	Genes	List Total	Pop Hits	Pop Total	Fold Enrichment	Bonferroni	Benjamini	FDR
GOTERM_CC_FAT	GO:0044421~extracellular region part	198	14.8984	1.12674e-35	IL6ST, PGF, EDN1, BTC, POSTN, SHH, DSPP, CD44, ISG15, CTGF, APOE, CFD, CRISP3, NODAL, VEGFC, CD40LG, VEGFA, LAMC2, ADAMTS5, GC, RBP4, ERBB3, CALR, AHSG, IFNA2, IL17A, ACE, SPP1, BMP4, PLAT, COL18A1, BMP2, LGALS3, LGALS1, IL1RN, LGALS7, CHI3L1, AGER, ECM1, LGALS7B, LAMA3, LAMA5, PON1, AREG, MUC5AC, ENG, FGF5, FGF9, MMP26, MMP20, SAA1, SEMA3F, GPX3, TGFA, ANGPT1, ANGPT2, FGF2, IL13RA2, ANGPT4, HYAL…	1062	960	12782	2.48238	6.55761e-33	6.55761e-33	1.65717e-32
GOTERM_CC_FAT	GO:0005615~extracellular space	160	12.0391	3.81634e-35	MICA, IL6ST, PGF, PDGFA, IL18, MMP9, BTC, MMP8, EDN1, MMP7, IL13, MMP3, CXCL12, MMP2, TGFB1, IL10, SHH, TGFB2, CXCL10, TTR, REG3A, ISG15, APOE, TPT1, IL15RA, PDGFC, LOX, CFD, EGFR, NODAL, IL24, PTHLH, VEGFC, CD40LG, VEGFA, COL1A2, DEFA3, LAMC2, DEFA1, TNFAIP2, NGF, GC, WNT5A, RBP4, CCL3, CCL2, ERBB3, CLU, IL32, IL33, CALR, CCL5, GREM1, CCL4, CCL7, AHSG, IFNA2, ACE, IL17A, FGG, ALB, ANGPTL1, EGF, …	1062	685	12782	2.81128	2.22111e-32	1.11055e-32	5.61294e-32
SP_PIR_KEYWORDS	signal	363	27.3138	6.16126e-28	PTGS2, CADM1, IL6ST, EFNA1, PGF, BTC, PTGS1, EDN1, POSTN, DNASE1L3, SHH, CD47, DSPP, CD44, APOE, CTGF, SERPINE1, FAS, CFD, CRISP3, BSG, CLCA4, PDPN, NODAL, EFNB1, PTPRS, PTPRT, CD40, PLAUR, VEGFB, VEGFC, CCR7, TACSTD2, CD34, VEGFA, LAMC2, MST1R, ADAMTS5, GC, TNFRSF6B, RBP4, IL1R1, HLA-DRB1, ERBB4, ERBB3, ERBB2, ACP2, CALR, SERPINH1, EPHB4, AHSG, ALCAM, IFNA2, ACE, IL17A, SPP1, COL18A1, PLAT, BMP4…	1259	3250	19235	1.70643	4.39914e-25	8.79828e-26	9.31619e-25
UP_SEQ_FEATURE	signal peptide	363	27.3138	2.07392e-27	PTGS2, CADM1, IL6ST, EFNA1, PGF, BTC, PTGS1, EDN1, POSTN, DNASE1L3, SHH, CD47, DSPP, CD44, APOE, CTGF, SERPINE1, FAS, CFD, CRISP3, BSG, CLCA4, PDPN, NODAL, EFNB1, PTPRS, PTPRT, CD40, PLAUR, VEGFB, VEGFC, CCR7, TACSTD2, CD34, VEGFA, LAMC2, MST1R, ADAMTS5, GC, TNFRSF6B, RBP4, IL1R1, HLA-DRB1, ERBB4, ERBB3, ERBB2, ACP2, CALR, SERPINH1, EPHB4, AHSG, ALCAM, IFNA2, ACE, IL17A, SPP1, COL18A1, PLAT, BMP4…	1259	3250	19113	1.69561	7.83528e-24	3.91764e-24	3.83033e-24
SP_PIR_KEYWORDS	Secreted	225	16.93	3.30841e-26	S100A8, IL6ST, PGF, EFNA1, S100A7, EDN1, S100A9, BTC, POSTN, SHH, DSPP, ISG15, CTGF, APOE, SERPINE1, FAS, CFD, CRISP3, CLCA4, NODAL, CD40, PLAUR, VEGFB, VEGFC, CD40LG, TMPRSS11E, VEGFA, LAMC2, ADAMTS5, TNFRSF6B, GC, RBP4, ERBB3, CALR, AHSG, IFNA2, IL17A, ACE, SPP1, BMP4, PLAT, COL18A1, BMP2, LGALS1, IL1RN, LGALS7, CHI3L1, ECM1, AGER, LGALS9, EPHA3, LGALS7B, LAMA3, LAMA5, PON1, MUC5AC, AGR2, PLAU,…	1259	1689	19235	2.03526	2.3622e-23	3.37458e-24	5.00251e-23
SP_PIR_KEYWORDS	disulfide bond	331	24.9059	3.73398e-26	PTGS2, CADM1, IL6ST, S100A7, EFNA1, PGF, BTC, EDN1, PTGS1, LPAR4, POSTN, DNASE1L3, CD47, CD44, CTGF, FAS, CFD, KLRB1, CRISP3, BSG, NODAL, EFNB1, PTPRS, PTPRT, CD40, PLAUR, VEGFB, VEGFC, CCR7, SSTR2, CD36, CCR5, GPBAR1, SSTR1, TACSTD2, CD40LG, CCR4, TMPRSS11E, VEGFA, CCR2, LAMC2, MST1R, ADAMTS5, GC, TNFRSF6B, RBP4, IL1R1, HLA-DRB1, ERBB4, TXN2, ERBB3, ERBB2, MME, ACP2, BDKRB2, CALR, CD74, AHSG, AL…	1259	2924	19235	1.72949	2.66606e-23	3.33258e-24	5.646e-23
UP_SEQ_FEATURE	disulfide bond	321	24.1535	3.06922e-25	PTGS2, CADM1, IL6ST, S100A7, EFNA1, PGF, BTC, EDN1, PTGS1, LPAR4, POSTN, DNASE1L3, CD47, CD44, CTGF, FAS, CFD, KLRB1, CRISP3, BSG, NODAL, EFNB1, PTPRS, PTPRT, CD40, PLAUR, VEGFB, VEGFC, CCR7, SSTR2, CD36, CCR5, GPBAR1, SSTR1, TACSTD2, CD40LG, CCR4, TMPRSS11E, VEGFA, CCR2, LAMC2, ADAMTS5, GC, TNFRSF6B, RBP4, IL1R1, HLA-DRB1, ERBB4, TXN2, ERBB3, ERBB2, MME, ACP2, BDKRB2, CALR, CD74, AHSG, ALCAM, IF…	1259	2819	19113	1.72867	1.15955e-21	3.86517e-22	5.66854e-22
GOTERM_CC_FAT	GO:0005576~extracellular region	261	19.6388	5.81541e-15	IL6ST, S100A7, PGF, EDN1, BTC, POSTN, SHH, DSPP, CD44, ISG15, APOE, CTGF, SERPINE1, FAS, CFD, CRISP3, CLCA4, NODAL, CD40, PLAUR, VEGFB, VEGFC, CD40LG, TMPRSS11E, VEGFA, LAMC2, ADAMTS5, GC, TNFRSF6B, RBP4, ERBB3, ERBB2, CALR, AHSG, IFNA2, ACE, IL17A, SPP1, COL18A1, BMP4, PLAT, BMP2, LGALS3, LGALS1, IL1RN, CHI3L1, LGALS7, HGF, ECM1, AGER, LGALS9, EPHA3, LGALS7B, LAMA3, LAMA5, PON1, AREG, MUC5AC, AG…	1062	2010	12782	1.56286	3.35998e-12	3.35953e-13	8.49321e-12
SP_PIR_KEYWORDS	glycoprotein	398	29.9473	7.71942e-15	PTGS2, PGF, PTGS1, BTC, CLPTM1L, CTGF, SERPINE1, FAS, KLRB1, BSG, CLCA4, CRYAB, PDPN, NODAL, DPAGT1, PTPRS, PTPRT, PLAUR, SSTR2, SSTR1, TMPRSS11E, MST1R, ADAMTS5, GC, TNFRSF6B, IL1R1, HLA-DRB1, ERBB4, ERBB3, ERBB2, ACP2, SERPINH1, ALCAM, IFNA2, IL17A, SPP1, TGFBR2, IL1RN, HGF, PCDH17, AREG, MUC5AC, CD200, KCNH1, FGF5, FGF9, MMP26, ASAH1, SLC23A2, IL4R, CEACAM7, CEACAM6, ANGPT1, ANGPT2, MYC, CEACA…	1259	4318	19235	1.40821	5.54889e-12	2.21934e-13	1.17462e-11
UP_SEQ_FEATURE	glycosylation site:N-linked (GlcNAc...)	357	26.8623	4.18926e-09	PTGS2, CADM1, IL6ST, EFNA1, PGF, BTC, PTGS1, LPAR4, POSTN, AQP1, SHH, CLPTM1L, CD47, DSPP, CD44, CTGF, SERPINE1, FAS, KLRB1, CRISP3, BSG, CLCA4, NODAL, EFNB1, DPAGT1, PTPRS, PTPRT, CD40, PLAUR, VEGFC, CCR7, SSTR2, CD36, RHCG, GPBAR1, SSTR1, TACSTD2, CCR4, CD34, TMPRSS11E, VEGFA, CCR2, LAMC2, MST1R, ADAMTS5, GC, TNFRSF6B, IL1R1, HLA-DRB1, ERBB4, ERBB3, ERBB2, MME, ACP2, BDKRB2, CALR, SERPINH1, EPH…	1259	4129	19113	1.31258	1.58269e-05	1.1305e-06	7.73715e-06
Annotation Cluster 9	Enrichment Score: 20.691266950933137
Category	Term	Count	%	PValue	Genes	List Total	Pop Hits	Pop Total	Fold Enrichment	Bonferroni	Benjamini	FDR
GOTERM_BP_FAT	GO:0048545~response to steroid hormone stimulus	80	6.01956	1.62984e-34	PTGS2, PDGFB, PDGFA, LEPR, IGFBP7, PTGS1, PPARG, STAT5B, RPS6KB1, AURKA, AQP1, PTEN, IL10, TGFB1, SHH, GHRHR, CTNNB1, TGFB2, FOS, CCNE1, GSTM3, HMOX1, ANGPT1, LOX, FAS, CCNA2, PRKCA, CRYAB, SOCS3, RXRA, RELA, SOCS1, ESR1, CFTR, ESR2, IL6R, MMP14, MMP13, UGT1A1, MAPK1, UGT1A10, SDC1, CCND1, KRT19, EP300, CA9, ADM, CCND2, COL1A1, NGF, CAV2, CAV1, HMGB2, CCL2, TNF, ERBB4, ERBB2, CCL5, TIMP3, SRC, UG…	1178	192	13528	4.78495	7.49888e-31	3.26038e-32	3.07452e-31
GOTERM_BP_FAT	GO:0031960~response to corticosteroid stimulus	35	2.63356	4.34222e-15	CAV1, TNF, CCL2, PTGS2, IGFBP7, PTGS1, RPS6KB1, CCL5, IL10, SRC, GHRHR, UGT1A7, CCNE1, FOS, KRAS, BCL2, FAS, NEFL, BMP4, PRKCA, IL6, MAP2K1, RXRA, IL1RN, IL6R, UGT1A1, UGT1A10, CDKN1A, CCND1, SDC1, EP300, DUSP1, ADM, FABP4, COL1A1, IGFBP2, NGF	1178	85	13528	4.72865	1.99217e-11	1.34559e-13	8.17124e-12
GOTERM_BP_FAT	GO:0051384~response to glucocorticoid stimulus	33	2.48307	1.19218e-14	CAV1, TNF, CCL2, PTGS2, IGFBP7, PTGS1, RPS6KB1, CCL5, IL10, GHRHR, UGT1A7, CCNE1, FOS, KRAS, BCL2, FAS, NEFL, BMP4, PRKCA, IL6, MAP2K1, RXRA, IL1RN, IL6R, UGT1A1, UGT1A10, SDC1, CDKN1A, CCND1, EP300, DUSP1, ADM, FABP4, IGFBP2, NGF	1178	78	13528	4.85856	5.46571e-11	3.43725e-13	2.24043e-11
Annotation Cluster 10	Enrichment Score: 20.428905453773766
Category	Term	Count	%	PValue	Genes	List Total	Pop Hits	Pop Total	Fold Enrichment	Bonferroni	Benjamini	FDR
GOTERM_BP_FAT	GO:0033554~cellular response to stress	148	11.1362	7.56628e-36	XRCC5, RAD51C, XRCC3, MICA, XRCC2, XRCC6, FOXO3, XRCC1, MUTYH, RAD21, GAB1, H2AFX, CCNA2, NUDT1, ATG9A, POLH, CRYAB, RXRA, NEIL2, NEIL1, LIG4, DDIT3, FOXN3, RFC5, MAPK1, UHRF1, HIF1A, RFC1, JUN, MAPK9, MAPK8, NFE2L2, RAD17, TNFRSF6B, WNT5A, RAD23B, HMGB1, HMGB2, CAV1, MRE11A, CHEK1, CHEK2, RRM2B, PXN, ACD, ALB, RECQL4, RECQL5, EPAS1, BECN1, TP53BP1, MAP2K4, BRCA2, BRIP1, SMG1, BRCA1, ATM, PTPN11,…	1178	566	13528	3.00285	3.48125e-32	1.93403e-33	1.4273e-32
GOTERM_BP_FAT	GO:0006259~DNA metabolic process	129	9.70655	5.28459e-30	XRCC5, RAD51C, FHIT, XRCC3, XRCC2, PDGFB, XRCC6, XRCC1, DNASE1L3, MUTYH, RAD21, CDKN2A, CTGF, H2AFX, DNAJC2, NUDT1, POLH, RAN, NEIL2, NEIL1, LIG4, RFC5, UHRF1, RFC1, CD40LG, RAD17, TNFRSF6B, RAD23B, HMGB1, HMGB2, MRE11A, CHEK1, RRM2B, TK1, ACD, EGF, DNMT3B, HELLS, DNAJA3, RECQL4, RECQL5, TP53BP1, PHB, BRCA2, BRIP1, SMG1, BRCA1, ATM, PPIA, PCNA, DNMT1, HSPD1, PARP1, ABL1, NBN, MLH1, BNIP3, CTCF, F…	1178	506	13528	2.92771	2.43144e-26	5.526e-28	9.96882e-27
GOTERM_BP_FAT	GO:0006974~response to DNA damage stimulus	103	7.75019	6.54256e-27	XRCC5, RAD51C, XRCC3, MICA, XRCC2, XRCC6, FOXO3, XRCC1, MUTYH, RAD21, H2AFX, CCNA2, NUDT1, POLH, NEIL2, NEIL1, LIG4, FOXN3, DDIT3, RFC5, MAPK1, UHRF1, RFC1, RAD17, TNFRSF6B, RAD23B, HMGB1, HMGB2, MRE11A, CHEK1, RRM2B, CHEK2, ACD, RECQL4, RECQL5, TP53BP1, BRIP1, BRCA2, SMG1, BRCA1, ATM, PTPN11, CDKN1A, BBC3, PCNA, PARP1, ABL1, NBN, TP63, MLH1, CASP3, MCM7, CASP9, HMOX1, TOP2A, FANCA, FANCB, FANCC,…	1178	373	13528	3.17115	3.01023e-23	5.67968e-25	1.23419e-23
SP_PIR_KEYWORDS	dna repair	52	3.91272	1.44172e-18	XRCC5, RAD51C, XRCC3, NBN, XRCC2, XRCC6, MLH1, XRCC1, MUTYH, RAD21, H2AFX, FANCA, FANCB, FANCC, REV1, POLH, NEIL2, NEIL1, LIG4, RAD50, RAD51, XPA, RECQL, UHRF1, XPC, FANCD2, DDB2, NHEJ1, TNFRSF6B, RAD23B, MRE11A, MGMT, PRKDC, BCCIP, CHEK1, RRM2B, ERCC5, ERCC6, MUS81, APEX1, ERCC4, ERCC1, ERCC2, MSH2, TP53BP1, SMG1, BRCA2, BRIP1, BRCA1, ATM, OGG1, PARP1	1259	191	19235	4.15946	1.02939e-15	5.41783e-17	2.17997e-15
GOTERM_BP_FAT	GO:0006281~DNA repair	74	5.5681	6.31597e-18	XRCC5, RAD51C, XRCC3, NBN, XRCC2, XRCC6, MLH1, XRCC1, MUTYH, RAD21, H2AFX, FANCA, TOP2A, FANCB, FANCC, REV1, NUDT1, POLH, NEIL2, TP53, NEIL1, LIG4, RAD50, RAD51, RFC5, XPA, RECQL, UHRF1, XPC, BTG2, RFC1, FANCD2, DDB2, NHEJ1, RAD17, TNFRSF6B, RAD23B, HMGB1, HMGB2, MRE11A, MGMT, PML, PRKDC, BCCIP, CHEK1, RRM2B, RPA1, TYMS, ERCC5, ERCC6, MUS81, APEX1, ERCC4, FEN1, ERCC1, ERCC2, RECQL4, RECQL5, MSH2,…	1178	284	13528	2.99228	2.90598e-14	2.6418e-16	1.19144e-14
SP_PIR_KEYWORDS	DNA damage	53	3.98796	7.40334e-18	XRCC5, RAD51C, XRCC3, NBN, XRCC2, XRCC6, MLH1, XRCC1, MUTYH, RAD21, H2AFX, FANCA, FANCB, FANCC, REV1, POLH, NEIL2, NEIL1, LIG4, RAD50, RAD51, XPA, CCND1, UHRF1, XPC, FANCD2, DDB2, NHEJ1, RAD17, TNFRSF6B, RAD23B, MRE11A, MGMT, PRKDC, BCCIP, CHEK1, RRM2B, ERCC5, ERCC6, MUS81, APEX1, ERCC4, ERCC1, ERCC2, MSH2, TP53BP1, BRIP1, SMG1, BRCA2, BRCA1, ATM, OGG1, PARP1	1259	205	19235	3.94992	5.28599e-15	2.51714e-16	1.11943e-14
GOTERM_BP_FAT	GO:0006302~double-strand break repair	26	1.95636	1.51955e-11	XRCC5, NBN, XRCC2, MRE11A, XRCC6, MLH1, PRKDC, RPA1, RAD21, H2AFX, ERCC4, ERCC1, FEN1, RECQL4, MSH2, TP53, BRCA2, BRIP1, LIG4, SOD1, BRCA1, RAD50, RAD51, SOD2, RECQL, NHEJ1	1178	62	13528	4.81582	6.99145e-08	3.13518e-10	2.86647e-08
GOTERM_BP_FAT	GO:0006310~DNA recombination	33	2.48307	1.38245e-10	XRCC5, HMGB1, RAD51C, NBN, XRCC3, XRCC2, MRE11A, XRCC6, PRKDC, MLH1, CHEK1, RPA1, RAD21, BCL11B, MUS81, H2AFX, ERCC4, ERCC1, RECQL4, RECQL5, MSH2, BRCA2, LIG4, HMGA1, RAD50, BRCA1, ATM, RAD51, RECQL, PPIA, CD40LG, AICDA, HSPD1	1178	105	13528	3.60922	6.36067e-07	2.58564e-09	2.60786e-07
Annotation Cluster 11	Enrichment Score: 19.355150291271276
Category	Term	Count	%	PValue	Genes	List Total	Pop Hits	Pop Total	Fold Enrichment	Bonferroni	Benjamini	FDR
GOTERM_BP_FAT	GO:0009628~response to abiotic stimulus	109	8.20166	2.3785e-31	HRAS, MICA, XRCC2, IL18, XRCC6, TLR3, RPS6KB1, TGFB1, SLC2A1, H2AFX, EGFR, POLH, CRYAB, SOCS3, RELA, LIG4, CCR4, HSPB8, JUN, KRT14, HSPB1, MAPK8, COL1A1, NGF, RBP4, CAV1, CCL2, SOX2, BCL2L1, BDKRB2, TIMP3, KRAS, RAC1, DNMT3B, IVL, BMP4, COL18A1, BMP2, TGFBR2, BRCA2, ITGA2, USF1, BRCA1, ATM, CDKN1A, TNFSF11, HDAC2, SST, TACR1, IGFBP7, PPARG, GJA1, AKT1, FOS, CASP3, CASP9, HSF1, CASP7, CAT, MYC, PR…	1178	368	13528	3.40147	1.09435e-27	2.95769e-29	4.48678e-28
GOTERM_BP_FAT	GO:0009314~response to radiation	64	4.81565	1.79661e-20	HRAS, XRCC2, XRCC6, TGFB1, AKT1, FOS, CASP3, CASP9, CASP7, H2AFX, CAT, MYC, EGFR, REV1, POLH, SOCS3, RELA, TP53, IL6R, LIG4, XPA, CCND1, XPC, CCR4, FANCD2, KRT14, DDB2, MAPK8, IL12B, NHEJ1, NGF, RBP4, CAV1, CCL2, PML, PRKDC, BCL2L1, KIT, ERCC5, KRAS, ERCC6, BCL2, SERPINB13, ERCC4, IVL, DNMT3B, NMU, ERCC1, FEN1, ERCC2, NES, MSH2, NF1, BRCA2, SNAI2, USF1, BRCA1, ATM, SOD2, NRAS, CDKN1A, TNFSF11, DU…	1178	200	13528	3.67484	8.26619e-17	9.28785e-19	3.38911e-17
GOTERM_BP_FAT	GO:0009411~response to UV	31	2.33258	4.90403e-17	PML, AKT1, CASP3, ERCC5, ERCC6, CASP9, BCL2, CASP7, CAT, SERPINB13, IVL, ERCC4, ERCC1, FEN1, ERCC2, EGFR, REV1, POLH, MSH2, RELA, TP53, BRCA2, USF1, XPA, CDKN1A, CCND1, XPC, BAX, DDB2, MAPK8, IL12B	1178	59	13528	6.0339	2.25634e-13	1.88029e-15	9.25094e-14
GOTERM_BP_FAT	GO:0009416~response to light stimulus	40	3.00978	1.81172e-11	RBP4, HRAS, PML, KIT, AKT1, FOS, ERCC5, CASP3, ERCC6, KRAS, CASP9, CASP7, BCL2, CAT, SERPINB13, IVL, ERCC4, NMU, ERCC1, FEN1, ERCC2, EGFR, REV1, POLH, MSH2, RELA, NF1, TP53, BRCA2, USF1, NRAS, XPA, CDKN1A, CCND1, XPC, DUSP1, BAX, DDB2, MAPK8, IL12B	1178	138	13528	3.32866	8.33571e-08	3.7213e-10	3.41762e-08
Annotation Cluster 12	Enrichment Score: 19.318625593739448
Category	Term	Count	%	PValue	Genes	List Total	Pop Hits	Pop Total	Fold Enrichment	Bonferroni	Benjamini	FDR
GOTERM_CC_FAT	GO:0005654~nucleoplasm	162	12.1896	3.56375e-23	XRCC5, LMO4, XRCC6, RPS6KB2, FOXO1, XRCC1, CTNNB1, MUTYH, CSNK2A1, CDKN2A, H2AFX, DDX20, HIST3H3, CCNA2, TWIST2, SATB2, POLH, RAN, RELA, MTA1, ARNTL, SKP1, RFC5, MED19, MAPK1, PPP1CA, EP300, HIF1A, RFC1, JUN, MAPK3, MAPK8, SMARCA2, RAD23B, HMGB1, HMGB2, MCL1, MRE11A, SOX2, SETD1A, CHEK1, CHEK2, WT1, ACD, NPM1, HOXA9, RECQL5, EPAS1, MYO1C, SMAD7, TP53BP1, PHB, CREBBP, SMAD4, BRCA2, SMAD3, SMAD2, C…	1062	882	12782	2.21065	2.0741e-20	5.18526e-21	5.24144e-20
GOTERM_CC_FAT	GO:0031974~membrane-enclosed lumen	265	19.9398	4.17585e-21	S100A4, XRCC5, PTGS2, XRCC6, S100A9, XRCC1, CTNNB1, H2AFX, CFD, CCNA2, TWIST2, POLH, RAN, SKP1, RFC5, MED19, VEGFB, VEGFC, MAPK1, PPP1CA, RPS19, KRT17, RFC1, JUN, MAPK3, VEGFA, MAPK8, MYBBP1A, RAD23B, TXN2, MRE11A, IGF2BP1, CHEK1, ACP2, CHEK2, CALR, SERPINH1, VRK1, ACD, DNMT3B, RECQL5, MKI67, SMAD7, PHB, TP53BP1, CREBBP, SMAD4, SMAD3, SMAD2, CDC20, SMAD1, HGF, RPS6, USF1, ATM, S100A12, RNF2, PCNA…	1062	1856	12782	1.71847	2.43034e-18	4.86069e-19	6.1417e-18
GOTERM_CC_FAT	GO:0043233~organelle lumen	259	19.4883	2.22809e-20	S100A4, XRCC5, PTGS2, XRCC6, S100A9, XRCC1, CTNNB1, H2AFX, CFD, CCNA2, TWIST2, POLH, RAN, SKP1, RFC5, MED19, VEGFB, VEGFC, MAPK1, PPP1CA, RPS19, KRT17, RFC1, JUN, MAPK3, VEGFA, MAPK8, MYBBP1A, RAD23B, TXN2, MRE11A, IGF2BP1, CHEK1, ACP2, CHEK2, CALR, SERPINH1, VRK1, ACD, DNMT3B, RECQL5, MKI67, SMAD7, PHB, TP53BP1, CREBBP, SMAD4, SMAD3, SMAD2, CDC20, SMAD1, HGF, RPS6, USF1, ATM, S100A12, RNF2, PCNA…	1062	1820	12782	1.71278	1.29675e-17	2.16125e-18	3.277e-17
GOTERM_CC_FAT	GO:0031981~nuclear lumen	217	16.3281	1.93078e-19	S100A4, XRCC5, XRCC6, S100A9, XRCC1, CTNNB1, H2AFX, CCNA2, TWIST2, POLH, RAN, SKP1, RFC5, MED19, MAPK1, PPP1CA, RPS19, RFC1, KRT17, JUN, MAPK3, MAPK8, MYBBP1A, RAD23B, TXN2, MRE11A, IGF2BP1, CHEK1, CHEK2, VRK1, ACD, DNMT3B, RECQL5, MKI67, SMAD7, TP53BP1, PHB, CREBBP, SMAD4, SMAD3, SMAD2, CDC20, SMAD1, RPS6, USF1, ATM, S100A12, RNF2, PCNA, PARP1, ZFHX3, KLF4, ADAR, COPS5, EZH1, EZH2, BNIP3, NFKB1,…	1062	1450	12782	1.80122	1.12372e-16	1.60531e-17	2.83973e-16
GOTERM_CC_FAT	GO:0070013~intracellular organelle lumen	242	18.2092	3.98616e-16	S100A4, XRCC5, PTGS2, XRCC6, S100A9, XRCC1, CTNNB1, H2AFX, CCNA2, TWIST2, POLH, RAN, SKP1, RFC5, MED19, MAPK1, PPP1CA, RPS19, RFC1, KRT17, JUN, MAPK3, MAPK8, MYBBP1A, RAD23B, TXN2, MRE11A, IGF2BP1, CHEK1, ACP2, CHEK2, CALR, SERPINH1, VRK1, ACD, DNMT3B, RECQL5, MKI67, SMAD7, PHB, TP53BP1, CREBBP, SMAD4, SMAD3, SMAD2, CDC20, SMAD1, RPS6, USF1, ATM, S100A12, RNF2, PCNA, PARP1, ZFHX3, KLF4, ADAR, COP…	1062	1779	12782	1.63725	2.5846e-13	2.87548e-14	6.55032e-13
Annotation Cluster 13	Enrichment Score: 18.641291097090786
Category	Term	Count	%	PValue	Genes	List Total	Pop Hits	Pop Total	Fold Enrichment	Bonferroni	Benjamini	FDR
KEGG_PATHWAY	hsa05212:Pancreatic cancer	51	3.83747	5.71854e-27	E2F1, E2F2, E2F3, PGF, NFKB1, TGFB1, TGFB2, AKT1, ACVR1B, CDC42, CDKN2A, CASP9, TGFA, PIK3CA, AKT3, CHUK, AKT2, EGFR, PIK3CG, BRAF, RALBP1, RELA, TP53, CDK6, RB1, CDK4, RAD51, VEGFB, VEGFC, MAPK1, CCND1, VEGFA, MAPK3, MAPK9, MAPK8, ERBB2, BCL2L1, KRAS, RAC1, EGF, FIGF, MAP2K1, TGFBR2, SMAD4, BRCA2, RAF1, SMAD3, SMAD2, BAD, STAT1, STAT3	720	72	5085	5.0026	9.60715e-25	4.80358e-25	6.96259e-24
KEGG_PATHWAY	hsa05215:Prostate cancer	53	3.98796	9.87674e-23	E2F1, HSP90AB1, E2F2, HRAS, E2F3, PDGFB, PDGFA, FOXO1, NFKB1, PTEN, CTNNB1, AKT1, CCNE1, CASP9, TGFA, PIK3CA, PDGFC, CHUK, AKT3, AKT2, EGFR, PIK3CG, AR, HSP90AA1, BRAF, RELA, TP53, LEF1, RB1, CDK2, MAPK1, CCND1, EP300, MAPK3, MDM2, GSTP1, FGFR1, ERBB2, IGF1R, KRAS, BCL2, EGF, MAP2K1, CREBBP, RAF1, IGF2, BAD, NRAS, HSP90B1, CDKN1A, CDKN1B, GSK3B, MTOR	720	89	5085	4.20576	1.65929e-20	4.14823e-21	1.20254e-19
KEGG_PATHWAY	hsa05219:Bladder cancer	34	2.55831	5.80934e-21	E2F1, E2F2, HRAS, E2F3, PGF, MMP9, ERBB2, CDH1, MMP2, MMP1, TYMP, KRAS, CDKN2A, EGF, FIGF, MYC, EGFR, MAP2K1, BRAF, TP53, RAF1, RB1, CDK4, DAPK1, VEGFB, MAPK1, VEGFC, NRAS, CDKN1A, CCND1, RASSF1, VEGFA, MAPK3, MDM2	720	42	5085	5.71726	9.75969e-19	1.95194e-19	7.07313e-18
KEGG_PATHWAY	hsa05220:Chronic myeloid leukemia	46	3.46125	1.82269e-20	E2F1, E2F2, E2F3, HRAS, STAT5A, STAT5B, NFKB1, BCL2L1, TGFB1, TGFB2, AKT1, ACVR1B, KRAS, CDKN2A, PIK3CA, RUNX1, MYC, CHUK, AKT3, AKT2, PIK3CG, CTBP1, MAP2K1, BRAF, RELA, TGFBR2, SMAD4, TP53, SMAD3, RAF1, CDK6, RB1, BAD, CDK4, PTPN11, MAPK1, NRAS, CDKN1A, CCND1, CRKL, CDKN1B, HDAC2, HDAC1, MAPK3, MDM2, ABL1	720	75	5085	4.33167	3.06212e-18	5.10354e-19	2.21921e-17
KEGG_PATHWAY	hsa05218:Melanoma	41	3.08503	5.68772e-17	E2F1, E2F2, FGFR1, FGF5, E2F3, HRAS, PDGFB, FGF9, PDGFA, CDH1, PTEN, AKT1, IGF1R, KRAS, CDKN2A, PIK3CA, PDGFC, EGF, FGF2, FGF3, AKT3, FGF4, AKT2, PIK3CG, EGFR, MAP2K1, BRAF, MET, TP53, RAF1, CDK6, RB1, BAD, HGF, CDK4, MAPK1, NRAS, CDKN1A, CCND1, MAPK3, MDM2	720	71	5085	4.07835	1.86517e-14	1.55431e-15	1.33227e-13
KEGG_PATHWAY	hsa05223:Non-small cell lung cancer	35	2.63356	1.1409e-16	E2F1, E2F2, FHIT, E2F3, HRAS, ERBB2, FOXO3, AKT1, KRAS, CDKN2A, CASP9, PIK3CA, TGFA, RARB, EGF, AKT3, AKT2, EGFR, PIK3CG, PRKCA, MAP2K1, BRAF, RXRA, TP53, RAF1, CDK6, RB1, BAD, CDK4, MAPK1, NRAS, CCND1, PLCG1, RASSF1, MAPK3	720	54	5085	4.57755	1.86517e-14	1.44329e-15	1.33227e-13
KEGG_PATHWAY	hsa05213:Endometrial cancer	34	2.55831	2.30219e-16	HRAS, ERBB2, MLH1, CDH1, FOXO3, PTEN, CTNNB1, AKT1, KRAS, CASP9, ILK, PIK3CA, AXIN2, EGF, MYC, AKT3, AXIN1, AKT2, APC, EGFR, PIK3CG, MAP2K1, BRAF, TP53, LEF1, RAF1, BAD, CTNNA3, CTNNA2, MAPK1, NRAS, CCND1, GSK3B, MAPK3	720	52	5085	4.61779	3.73035e-14	2.66454e-15	2.66454e-13
KEGG_PATHWAY	hsa05214:Glioma	35	2.63356	8.29098e-14	E2F1, E2F2, E2F3, HRAS, PDGFB, PDGFA, PTEN, AKT1, IGF1R, KRAS, CDKN2A, PIK3CA, TGFA, EGF, CAMK2A, AKT3, AKT2, EGFR, PIK3CG, PRKCA, MAP2K1, BRAF, TP53, RAF1, CDK6, RB1, CDK4, MAPK1, NRAS, CDKN1A, CCND1, PLCG1, MAPK3, MDM2, MTOR	720	63	5085	3.92361	1.39329e-11	8.70859e-13	1.00975e-10
Annotation Cluster 14	Enrichment Score: 18.38609031957706
Category	Term	Count	%	PValue	Genes	List Total	Pop Hits	Pop Total	Fold Enrichment	Bonferroni	Benjamini	FDR
GOTERM_BP_FAT	GO:0010647~positive regulation of cell communication	105	7.90068	2.85261e-33	HRAS, PTGS2, IL6ST, TLR3, TLR4, JAG1, TGFB1, GHRHR, TGFB2, CTNNB1, CDKN2B, ILK, EGFR, RELA, FADD, CD40, IRS1, NCAM1, HIF1A, VEGFA, CAV2, CAV1, CCL2, ERBB4, ERBB3, ERBB2, SOX2, SRC, KRAS, RAC1, ZAP70, EGF, AXIN1, BMP4, CFLAR, BMP2, BECN1, LGALS1, SMAD4, ITGA2, FURIN, ECM1, LGALS9, TRADD, PTPN11, CDKN1C, TNFSF10, PLK2, ITGA8, NTRK2, MTOR, ENG, HDAC6, ACVRL1, CD8A, FGF9, LEPR, TACR1, GJA1, TP63, FAS…	1178	329	13528	3.66507	1.31249e-29	4.23382e-31	5.38115e-30
GOTERM_BP_FAT	GO:0009967~positive regulation of signal transduction	95	7.14823	1.92274e-30	HRAS, ACVRL1, CD8A, IL6ST, FGF9, LEPR, TLR3, FASLG, TP63, GJA1, ZEB2, TLR4, JAG1, TGFB1, GHRHR, TGFB2, CTNNB1, ACVR1B, NOD1, CDKN2B, HMOX1, ILK, CASP8, RHOA, TGFA, RHOC, CAT, LYN, RELA, ESR1, FADD, IL6R, CD40, ECT2, IRS1, NCAM1, HIF1A, TNFRSF10B, RIPK1, VEGFA, LCK, ADAM17, WNT9A, EEF1D, CSF2, CAV2, CAV1, TNF, ING2, ERBB3, CSF1, ERBB2, SOX2, KIT, SRC, KRAS, REL, RAC1, ZAP70, TGM2, CD4, EGF, AXIN1,…	1178	295	13528	3.6982	8.84653e-27	2.26834e-28	3.62705e-27
GOTERM_BP_FAT	GO:0010627~regulation of protein kinase cascade	73	5.49285	8.21192e-21	IL6ST, FGF9, LEPR, EDN1, TLR3, GJA1, FASLG, ZEB2, TLR4, DAXX, PDCD4, PRDX1, PTEN, TGFB1, CTNNB1, TGFB2, AKT1, NOD1, HMOX1, ILK, GAB1, CASP8, RHOA, RHOC, CAT, AKT2, PPP2R1A, LYN, RELA, SOCS1, FADD, IL6R, CD40, ECT2, TNFRSF10B, RIPK1, EEF1D, CSF2, CAV1, TNF, ERBB3, ERBB2, TIMP2, ERCC6, REL, PTK2B, PPP2CA, TGM2, DNAJA3, AXIN1, APC, EPO, IL4, CFLAR, IL6, LGALS1, NF1, BIRC7, IGF2, RICTOR, ECM1, BIRC2,…	1178	249	13528	3.36676	3.7783e-17	4.44506e-19	1.54909e-17
GOTERM_BP_FAT	GO:0010740~positive regulation of protein kinase cascade	49	3.68698	4.14293e-14	CSF2, TNF, IL6ST, FGF9, ERBB3, LEPR, ERBB2, TLR3, FASLG, GJA1, TLR4, TGFB1, TGFB2, CTNNB1, NOD1, REL, HMOX1, ILK, CASP8, TGM2, RHOA, RHOC, CAT, AXIN1, EPO, IL4, CFLAR, IL6, LYN, LGALS1, RELA, IGF2, FADD, IL6R, CD40, ECM1, ECT2, BIRC2, LGALS9, TRADD, LEP, TNFSF10, TNFRSF10B, PLK2, RIPK1, JAK2, MTOR, EEF1D, F2R	1178	167	13528	3.36952	1.90533e-10	1.13409e-12	7.81153e-11
GOTERM_BP_FAT	GO:0043123~positive regulation of I-kappaB kinase/NF-kappaB cascade	28	2.10685	3.28396e-08	TNF, TLR3, GJA1, FASLG, TLR4, NOD1, REL, HMOX1, CASP8, TGM2, RHOA, RHOC, CFLAR, LGALS1, RELA, FADD, CD40, BIRC2, ECT2, ECM1, LGALS9, TRADD, TNFSF10, TNFRSF10B, PLK2, RIPK1, EEF1D, F2R	1178	97	13528	3.31493	0.000151084	4.34181e-07	6.19484e-05
GOTERM_BP_FAT	GO:0043122~regulation of I-kappaB kinase/NF-kappaB cascade	29	2.18209	7.8731e-08	TNF, TLR3, GJA1, FASLG, TLR4, NOD1, REL, HMOX1, CASP8, TGM2, RHOA, RHOC, DNAJA3, CFLAR, RELA, LGALS1, FADD, CD40, BIRC2, ECT2, ECM1, LGALS9, TRADD, TNFSF10, TNFRSF10B, PLK2, RIPK1, EEF1D, F2R	1178	107	13528	3.11245	0.000362176	9.8973e-07	0.000148518
Annotation Cluster 15	Enrichment Score: 17.944554862157343
Category	Term	Count	%	PValue	Genes	List Total	Pop Hits	Pop Total	Fold Enrichment	Bonferroni	Benjamini	FDR
GOTERM_MF_FAT	GO:0042802~identical protein binding	136	10.2333	1.32804e-24	S100A4, LDHB, PDGFB, CADM1, IL6ST, PDGFA, PGF, SLC6A4, TGFB1, TGFB2, ACTG1, GSTM3, APOE, RAB25, PDGFC, FAS, S100A1, EGFR, RELA, FADD, NME1, HSPB8, VEGFA, COL1A2, HSPB1, COL1A1, SH3GL2, SMARCA4, CAV2, CHKA, CAV1, ERBB3, ERBB2, ITGB3, BCL2L1, ITGB1, CD74, GPD1L, NPM1, RUNX1, CSF1R, AXIN1, BMP4, BMP2, LGALS1, SMAD4, S100A11, EPHX2, SMAD3, ITGA2, SMAD1, FOXP3, USF1, BRCA1, TAX1BP1, TRADD, ABCG2, ATF3…	1100	640	12983	2.50808	1.63084e-21	8.15418e-22	2.15317e-21
GOTERM_MF_FAT	GO:0046983~protein dimerization activity	107	8.05117	5.45288e-17	CADM1, PDGFB, IL6ST, PDGFA, PGF, SLC6A4, TGFB1, TGFB2, APOE, PDGFC, S100A1, WWOX, EGFR, BRAF, DDIT3, HIF1A, JUN, VEGFA, TFAP2A, NFE2L2, CAV2, CHKA, MCL1, ERBB3, ERBB2, BCL2L1, BDKRB2, ITGB1, ATF2, GPD1L, TCF21, NPM1, RUNX1, CSF1R, AXIN1, BMP4, BMP2, EPAS1, LGALS1, TGFBR2, SMAD4, S100A11, EPHX2, SMAD3, ITGA2, HGF, FOXP3, USF1, ABCG2, ATF6, ATF3, TSC2, PON1, ENG, CD8A, HEXA, PPARG, BNIP3, NFKB1, DA…	1100	542	12983	2.33006	6.69614e-14	2.23205e-14	8.8408e-14
GOTERM_MF_FAT	GO:0042803~protein homodimerization activity	74	5.5681	2.02534e-14	CD8A, CADM1, PDGFB, IL6ST, PDGFA, PGF, SLC6A4, BNIP3, NFKB1, DAXX, TGFB1, TGFB2, TP53I3, TRIM8, APOE, PDGFC, CAT, NOS2, TOP2A, S100A1, TERT, HSP90AA1, SP100, ADAM10, TRPM8, IL6R, XPA, VEGFA, IL12B, ACVR1, CAV2, CHKA, ERBB3, CSF1, ADH5, PML, GPD1L, ERCC5, TAP2, BCL2, NPM1, TAP1, CD4, RUNX1, FIGF, TERF2, AXIN1, TERF1, CSF1R, BMP4, CEBPA, SHMT1, PDK2, BMP2, MSH2, LGALS1, EPHX2, S100A11, SMAD4, SMAD3…	1100	334	12983	2.61498	2.4813e-11	4.13547e-12	3.27627e-11
Annotation Cluster 16	Enrichment Score: 17.679239543913294
Category	Term	Count	%	PValue	Genes	List Total	Pop Hits	Pop Total	Fold Enrichment	Bonferroni	Benjamini	FDR
GOTERM_BP_FAT	GO:0042325~regulation of phosphorylation	129	9.70655	7.44286e-34	PDGFB, IL6ST, PDGFA, EFNA1, EDN1, TLR3, TLR4, TGFB1, TGFB2, CDKN2A, CDKN2B, CDKN2C, APOE, ILK, GAB1, PDGFC, PRKACA, EGFR, SOCS3, SOCS1, PIM1, IRS1, VEGFC, PLCE1, JUN, RAD17, TRAF2, CAV1, GNAI2, ERBB2, CHEK1, ITGB2, BDKRB2, CD74, PIN1, KRAS, RAC1, NPM1, EGF, DNAJA3, AXIN1, BMP4, BMP2, MAP2K1, SMAD7, TGFBR2, SPHK1, MET, SMAD4, HGF, VAV2, PTPN11, CDKN1C, ATP7A, CDKN1A, CDKN1B, TSC1, RGS3, RGS4, TSC2…	1178	466	13528	3.17901	3.42446e-30	1.3171e-31	1.40402e-30
GOTERM_BP_FAT	GO:0051174~regulation of phosphorus metabolic process	132	9.93228	7.97914e-34	PDGFB, IL6ST, PDGFA, EFNA1, EDN1, TLR3, TLR4, TGFB1, TGFB2, CDKN2A, CDKN2B, CDKN2C, APOE, ILK, GAB1, PDGFC, PRKACA, EGFR, SOCS3, SOCS1, PIM1, IRS1, VEGFC, PLCE1, JUN, RAD17, TRAF2, CAV1, GNAI2, ERBB2, CHEK1, ITGB2, BDKRB2, CD74, PIN1, KRAS, RAC1, NPM1, EGF, DNAJA3, AXIN1, BMP4, BMP2, MAP2K1, SMAD7, TGFBR2, SPHK1, MET, SMAD4, SMAD3, ITGA2, HGF, VAV2, PTPN11, CDKN1C, ATP7A, CDKN1A, CDKN1B, TSC1, RG…	1178	485	13528	3.12551	3.6712e-30	1.3597e-31	1.50518e-30
GOTERM_BP_FAT	GO:0019220~regulation of phosphate metabolic process	132	9.93228	7.97914e-34	PDGFB, IL6ST, PDGFA, EFNA1, EDN1, TLR3, TLR4, TGFB1, TGFB2, CDKN2A, CDKN2B, CDKN2C, APOE, ILK, GAB1, PDGFC, PRKACA, EGFR, SOCS3, SOCS1, PIM1, IRS1, VEGFC, PLCE1, JUN, RAD17, TRAF2, CAV1, GNAI2, ERBB2, CHEK1, ITGB2, BDKRB2, CD74, PIN1, KRAS, RAC1, NPM1, EGF, DNAJA3, AXIN1, BMP4, BMP2, MAP2K1, SMAD7, TGFBR2, SPHK1, MET, SMAD4, SMAD3, ITGA2, HGF, VAV2, PTPN11, CDKN1C, ATP7A, CDKN1A, CDKN1B, TSC1, RG…	1178	485	13528	3.12551	3.6712e-30	1.3597e-31	1.50518e-30
GOTERM_BP_FAT	GO:0051338~regulation of transferase activity	99	7.44921	1.51238e-24	PDGFB, EFNA1, EDN1, TLR3, TGFB1, TGFB2, CDKN2A, CDKN2B, APOE, CDKN2C, GAB1, ILK, PDGFC, PRKACA, EGFR, PIM1, IRS1, PLCE1, TRAF2, CAV1, GNAI2, ERBB2, CHEK1, CD74, ACD, KRAS, NPM1, RAC1, EGF, DNAJA3, MAP2K1, SPHK1, TGFBR2, MET, HGF, VAV2, PTPN11, CDKN1C, CDKN1A, CDKN1B, TSC1, RGS3, RGS4, TSC2, FABP4, MTOR, PPARG, ZEB2, PRDX2, PRDX3, PTEN, DAXX, PDCD4, AKT1, CDC42, CASP3, ANG, CXCR4, TGFA, CDK5RAP3, …	1178	372	13528	3.05619	6.95848e-21	1.10452e-22	2.85295e-21
GOTERM_BP_FAT	GO:0044093~positive regulation of molecular function	129	9.70655	1.22831e-23	PDGFB, EFNA1, EDN1, TLR2, TLR3, TLR4, PMAIP1, TGFB1, IL10, SHH, GHRHR, TGFB2, CDKN2A, GALR1, APOE, ILK, GAB1, GALR2, PDGFC, PRKACA, EGFR, RELA, PIM1, SKP1, IRS1, PTHLH, PLCE1, EP300, HIF1A, NME1, SMARCA4, TRAF2, CAV1, GNAI2, ERBB2, CD74, PIN1, VDR, KRAS, ACD, RAC1, NPM1, DIABLO, EGF, DNAJA3, MAP2K1, TGFBR2, SPHK1, MET, SMAD3, ITGA2, CDC20, HGF, VAV2, PTPN11, ATP7A, TSC1, PLK1, BBC3, TSC2, NTRK2, …	1178	586	13528	2.52802	5.65146e-20	8.19051e-22	2.31708e-20
GOTERM_BP_FAT	GO:0043549~regulation of kinase activity	95	7.14823	1.45028e-23	PDGFB, EFNA1, EDN1, TLR3, PRDX2, ZEB2, PRDX3, DAXX, PDCD4, PTEN, TGFB1, TGFB2, AKT1, CDC42, CASP3, CDKN2A, CDKN2B, ANG, CDKN2C, CXCR4, APOE, ILK, GAB1, TGFA, PRKACA, PDGFC, CDK5RAP3, NRG1, FGF2, EGFR, PRKCA, PPP2R1A, CDC6, PIM1, RB1, IRS1, PLCE1, CCND1, TNFRSF10B, CCND3, CCND2, RIPK1, ERN1, ADAM17, TRAF2, CKS1B, CAV1, TNF, GNAI2, CSF1, ERBB2, BCCIP, CHEK1, SFN, KIT, TNFRSF4, CD74, KRAS, ERCC6, PT…	1178	357	13528	3.05593	6.67276e-20	9.39825e-22	2.73581e-20
GOTERM_BP_FAT	GO:0045859~regulation of protein kinase activity	90	6.77201	1.03602e-21	PDGFB, EFNA1, EDN1, TLR3, PRDX2, ZEB2, DAXX, PDCD4, PTEN, TGFB1, TGFB2, AKT1, CASP3, CDKN2A, CDKN2B, ANG, CDKN2C, CXCR4, APOE, ILK, GAB1, TGFA, PRKACA, PDGFC, CDK5RAP3, NRG1, FGF2, EGFR, PRKCA, PPP2R1A, CDC6, PIM1, RB1, PLCE1, CCND1, TNFRSF10B, CCND3, CCND2, RIPK1, ERN1, ADAM17, TRAF2, CKS1B, CAV1, TNF, GNAI2, CSF1, ERBB2, BCCIP, CHEK1, KIT, SFN, TNFRSF4, CD74, KRAS, ERCC6, PTK2B, PPP2CA, NPM1, C…	1178	345	13528	2.99579	4.76673e-18	6.1112e-20	1.95435e-18
GOTERM_BP_FAT	GO:0043085~positive regulation of catalytic activity	111	8.35214	2.65235e-19	PDGFB, EFNA1, EDN1, TLR3, PMAIP1, TGFB1, GHRHR, TGFB2, CDKN2A, GALR1, APOE, ILK, GAB1, GALR2, PDGFC, PRKACA, EGFR, PIM1, SKP1, IRS1, PTHLH, PLCE1, HIF1A, TRAF2, CAV1, GNAI2, ERBB2, CD74, PIN1, VDR, KRAS, ACD, RAC1, NPM1, DIABLO, EGF, DNAJA3, MAP2K1, TGFBR2, SPHK1, MET, SMAD3, ITGA2, CDC20, HGF, VAV2, PTPN11, ATP7A, TSC1, PLK1, BBC3, TSC2, NTRK2, RGS9, HSPD1, ABL1, TACR1, PRDX2, CXCR2, ZEB2, DAXX,…	1178	520	13528	2.45136	1.22035e-15	1.3122e-17	5.00339e-16
GOTERM_BP_FAT	GO:0051347~positive regulation of transferase activity	61	4.58992	2.9656e-14	PDGFB, EFNA1, EDN1, TLR3, PRDX2, ZEB2, DAXX, TGFB1, TGFB2, AKT1, CDC42, ANG, CXCR4, ILK, GAB1, TGFA, PRKACA, PDGFC, NRG1, FGF2, EGFR, PIM1, IRS1, PLCE1, CCND1, TNFRSF10B, CCND3, CCND2, RIPK1, ERN1, ADAM17, TRAF2, TNF, GNAI2, ERBB2, CSF1, KIT, POT1, CD74, ACD, KRAS, ERCC6, PTK2B, RAC1, NPM1, CD4, EGF, FLT1, MAP2K1, SPHK1, MET, TGFBR2, BIRC7, IGF2, HGF, SOD1, VAV2, PTPN11, EPGN, JAK2, F2R	1178	240	13528	2.91882	1.36387e-10	8.21565e-13	5.59219e-11
GOTERM_BP_FAT	GO:0033674~positive regulation of kinase activity	59	4.43943	6.55598e-14	PDGFB, EFNA1, EDN1, TLR3, PRDX2, ZEB2, DAXX, TGFB1, TGFB2, AKT1, CDC42, ANG, CXCR4, ILK, GAB1, TGFA, PRKACA, PDGFC, NRG1, FGF2, EGFR, PIM1, IRS1, PLCE1, CCND1, TNFRSF10B, CCND3, CCND2, RIPK1, ERN1, ADAM17, TRAF2, TNF, GNAI2, ERBB2, CSF1, KIT, CD74, KRAS, ERCC6, PTK2B, RAC1, NPM1, CD4, EGF, FLT1, MAP2K1, SPHK1, MET, TGFBR2, BIRC7, IGF2, HGF, SOD1, VAV2, PTPN11, EPGN, JAK2, F2R	1178	231	13528	2.93311	3.01891e-10	1.75515e-12	1.23779e-10
GOTERM_BP_FAT	GO:0045860~positive regulation of protein kinase activity	55	4.13845	2.30656e-12	PDGFB, EFNA1, EDN1, TLR3, ZEB2, PRDX2, DAXX, TGFB1, TGFB2, AKT1, ANG, CXCR4, ILK, GAB1, TGFA, PRKACA, PDGFC, NRG1, FGF2, EGFR, PIM1, PLCE1, CCND1, TNFRSF10B, CCND3, CCND2, RIPK1, ERN1, ADAM17, TRAF2, TNF, GNAI2, ERBB2, CSF1, KIT, CD74, ERCC6, KRAS, PTK2B, NPM1, CD4, EGF, FLT1, MAP2K1, SPHK1, MET, TGFBR2, BIRC7, IGF2, HGF, SOD1, PTPN11, EPGN, JAK2, F2R	1178	223	13528	2.83234	1.06127e-08	5.44239e-11	4.35116e-09
GOTERM_BP_FAT	GO:0043405~regulation of MAP kinase activity	41	3.08503	8.74368e-12	CAV1, TNF, PDGFB, EFNA1, ERBB2, EDN1, PRDX2, ZEB2, KIT, DAXX, PDCD4, CD74, TGFB1, ERCC6, KRAS, CXCR4, APOE, PTK2B, PPP2CA, ILK, GAB1, TGFA, EGF, FGF2, EGFR, PRKCA, PPP2R1A, MAP2K1, NF1, MET, BIRC7, HGF, SOD1, TP73, PTPN11, PLCE1, RGS3, EPGN, RGS4, RIPK1, TSC2	1178	141	13528	3.33928	4.02296e-08	1.86248e-10	1.6494e-08
GOTERM_BP_FAT	GO:0000165~MAPKKK cascade	46	3.46125	1.11451e-10	WNT5A, FGFR1, CAV1, TNF, GNAI2, EFNA1, PRDX2, DAXX, CD74, ERCC6, CXCR4, PTK2B, PPP2CA, GAB1, TGFA, EGF, FGF2, EGFR, PRKCA, PPP2R1A, RET, FLT1, MAP2K1, BRAF, CRYAB, NF1, MAP2K4, MET, BIRC7, IGF2, HGF, SMAD1, SOD1, PTPN11, MAPK1, DUSP4, PLCE1, CRKL, RGS3, EPGN, RGS4, RIPK1, MAPK9, JAK2, MAPK8, F2R	1178	184	13528	2.87097	5.12785e-07	2.11023e-09	2.1024e-07
GOTERM_BP_FAT	GO:0043406~positive regulation of MAP kinase activity	30	2.25734	6.02023e-09	TNF, PDGFB, EFNA1, ERBB2, EDN1, ZEB2, PRDX2, KIT, DAXX, TGFB1, CD74, ERCC6, KRAS, CXCR4, PTK2B, ILK, GAB1, TGFA, EGF, FGF2, EGFR, MAP2K1, MET, BIRC7, HGF, SOD1, PTPN11, PLCE1, EPGN, RIPK1	1178	102	13528	3.37761	2.76987e-05	8.84954e-08	1.13565e-05
Annotation Cluster 17	Enrichment Score: 16.892612493558158
Category	Term	Count	%	PValue	Genes	List Total	Pop Hits	Pop Total	Fold Enrichment	Bonferroni	Benjamini	FDR
GOTERM_BP_FAT	GO:0035295~tube development	72	5.41761	1.31243e-23	FGF9, PGF, PDGFA, LMO4, DICER1, EDN1, TP63, ZEB2, GLI2, CXCL12, ASAH1, SHH, GLI1, CTNNB1, CD44, CTGF, CXCR4, ILK, CASP8, RARB, LOX, FGF2, TWIST1, RET, C2CD3, PDPN, NODAL, CFTR, CYP1A2, MMP14, PROX1, BCL2L11, PTHLH, HES1, PPP1CA, EP300, CFL1, VEGFA, TFAP2A, FOXC1, ACVR1, WNT5A, CAV2, RBP4, FGFR4, GREM1, HECA, TCF21, PFN1, BCL2, EGF, TRAF4, BMP4, CEBPA, BMP2, FLT1, EPAS1, TBX3, TGFBR2, SMAD4, FZD3,…	1178	220	13528	3.75836	6.03849e-20	8.62642e-22	2.47576e-20
GOTERM_BP_FAT	GO:0030323~respiratory tube development	40	3.00978	2.23015e-16	WNT5A, CAV2, RBP4, FGFR4, FGF9, PDGFA, DICER1, GLI2, HECA, ASAH1, SHH, CTNNB1, GLI1, TCF21, CTGF, LOX, FGF2, TRAF4, CEBPA, BMP4, EPAS1, PDPN, NODAL, TGFBR2, CFTR, SMAD2, CYP1A2, MMP14, PROX1, KDR, HES1, ATP7A, PTHLH, NOTCH1, PPP1CA, EP300, SP1, LAMA5, VEGFA, HOPX	1178	102	13528	4.50348	1.02163e-12	8.10463e-15	4.21885e-13
GOTERM_BP_FAT	GO:0060541~respiratory system development	40	3.00978	2.53628e-15	WNT5A, CAV2, RBP4, FGFR4, FGF9, PDGFA, DICER1, SOX2, ANO1, GLI2, ASAH1, SHH, CTNNB1, GLI1, TCF21, CTGF, LOX, FGF2, CEBPA, BMP4, EPAS1, PDPN, NODAL, TGFBR2, CFTR, SMAD2, CYP1A2, MMP14, PROX1, KDR, HES1, ATP7A, PTHLH, NOTCH1, PPP1CA, EP300, SP1, LAMA5, VEGFA, HOPX	1178	108	13528	4.25329	1.17487e-11	8.4488e-14	4.81837e-12
GOTERM_BP_FAT	GO:0030324~lung development	38	2.85929	3.62195e-15	WNT5A, CAV2, RBP4, FGFR4, FGF9, PDGFA, DICER1, GLI2, ASAH1, SHH, CTNNB1, GLI1, TCF21, CTGF, LOX, FGF2, CEBPA, BMP4, EPAS1, PDPN, NODAL, TGFBR2, CFTR, SMAD2, CYP1A2, MMP14, PROX1, KDR, HES1, ATP7A, PTHLH, NOTCH1, PPP1CA, EP300, SP1, LAMA5, VEGFA, HOPX	1178	99	13528	4.40795	1.68568e-11	1.1624e-13	6.91669e-12
Annotation Cluster 18	Enrichment Score: 15.467241545590587
Category	Term	Count	%	PValue	Genes	List Total	Pop Hits	Pop Total	Fold Enrichment	Bonferroni	Benjamini	FDR
GOTERM_BP_FAT	GO:0010605~negative regulation of macromolecule metabolic process	160	12.0391	6.96822e-29	XPO5, EDN1, TGFB1, IL10, SHH, CTNNB1, EIF4EBP1, CDKN2A, RARB, DDX20, BCL7A, S100A1, TWIST2, TWIST1, CIITA, SATB2, RELA, RXRA, NODAL, SOCS1, SKP2, PROX1, FOXN3, HES1, JUN, SMARCA2, RAD17, SMARCA4, HMGB1, EID1, HMGB2, CAV1, SOX2, IGF2BP1, ITGB3, BCL2L1, BDKRB2, IGF2BP3, CALR, TIMP3, LIN28B, WT1, TIMP1, TCF21, VDR, ACD, ITGAV, NPM1, DNMT3B, HELLS, BMP4, BMP2, EHMT1, SMAD7, PHB, CD276, SMAD4, S100A11…	1178	734	13528	2.5033	3.20608e-25	6.96973e-27	1.31448e-25
GOTERM_BP_FAT	GO:0009890~negative regulation of biosynthetic process	125	9.40557	1.51065e-22	PDGFB, PDGFA, EDN1, IL10, TGFB1, CTNNB1, EIF4EBP1, APOE, RARB, DDX20, BCL7A, S100A1, TWIST2, TWIST1, CIITA, SATB2, RXRA, NODAL, PROX1, FOXN3, HES1, SMARCA2, RAD17, SMARCA4, HMGB1, EID1, CAV1, HMGB2, SOX2, IGF2BP1, ITGB3, IGF2BP3, CALR, WT1, TCF21, VDR, ACD, ITGAV, DNMT3B, HELLS, BMP2, EHMT1, SMAD7, PHB, CD276, SMAD4, S100A11, BRCA2, SMAD3, SMAD2, FOXP3, BRCA1, CDKN1C, HDAC3, CDKN1B, NR1I2, HDAC2,…	1178	573	13528	2.50521	6.95051e-19	9.26735e-21	2.84969e-19
GOTERM_BP_FAT	GO:0010558~negative regulation of macromolecule biosynthetic process	119	8.9541	2.26308e-21	EDN1, IL10, TGFB1, CTNNB1, EIF4EBP1, RARB, DDX20, BCL7A, S100A1, TWIST2, TWIST1, CIITA, SATB2, RXRA, NODAL, PROX1, FOXN3, HES1, SMARCA2, RAD17, SMARCA4, HMGB1, EID1, HMGB2, SOX2, IGF2BP1, ITGB3, IGF2BP3, CALR, WT1, TCF21, VDR, ACD, ITGAV, DNMT3B, HELLS, BMP2, EHMT1, SMAD7, PHB, SMAD4, S100A11, CD276, BRCA2, SMAD3, SMAD2, FOXP3, BRCA1, CDKN1C, HDAC3, CDKN1B, NR1I2, HDAC2, HDAC1, TSC1, RNF2, HOPX, …	1178	547	13528	2.49832	1.04124e-17	1.30155e-19	4.26907e-18
GOTERM_BP_FAT	GO:0031327~negative regulation of cellular biosynthetic process	120	9.02935	6.48368e-21	PDGFB, PDGFA, EDN1, IL10, TGFB1, CTNNB1, EIF4EBP1, RARB, DDX20, BCL7A, S100A1, TWIST2, TWIST1, CIITA, SATB2, NODAL, RXRA, PROX1, FOXN3, HES1, SMARCA2, RAD17, SMARCA4, EID1, HMGB1, CAV1, HMGB2, SOX2, IGF2BP1, IGF2BP3, CALR, WT1, TCF21, VDR, ACD, DNMT3B, HELLS, BMP2, EHMT1, SMAD7, PHB, CD276, SMAD4, S100A11, BRCA2, SMAD3, SMAD2, FOXP3, BRCA1, CDKN1C, HDAC3, CDKN1B, NR1I2, HDAC2, HDAC1, TSC1, RNF2, …	1178	561	13528	2.45644	2.98314e-17	3.55136e-19	1.22308e-17
GOTERM_BP_FAT	GO:0010629~negative regulation of gene expression	109	8.20166	2.09463e-19	XPO5, TGFB1, CTNNB1, DDX20, RARB, BCL7A, S100A1, TWIST2, TWIST1, CIITA, SATB2, NODAL, RXRA, SKP2, PROX1, FOXN3, HES1, SMARCA2, SMARCA4, EID1, HMGB1, HMGB2, SOX2, BCL2L1, CALR, LIN28B, WT1, TCF21, VDR, DNMT3B, HELLS, BMP4, BMP2, EHMT1, SMAD7, PHB, SMAD4, SMAD3, SMAD2, SMAD1, FOXP3, BRCA1, CDKN1C, HDAC3, HDAC2, NR1I2, CDKN1B, HDAC1, RNF2, HOPX, FABP4, DNMT1, ENG, ZFHX3, KLF4, ADAR, E2F1, PPARA, DIC…	1178	504	13528	2.48361	9.63739e-16	1.05905e-17	3.9513e-16
GOTERM_BP_FAT	GO:0051172~negative regulation of nitrogen compound metabolic process	111	8.35214	2.27813e-19	EDN1, IL10, TGFB1, CTNNB1, RARB, DDX20, BCL7A, S100A1, TWIST2, TWIST1, CIITA, SATB2, NODAL, RXRA, PROX1, FOXN3, HES1, SMARCA2, RAD17, SMARCA4, EID1, HMGB1, CAV1, HMGB2, SOX2, CALR, WT1, TCF21, VDR, ACD, NPM1, DNMT3B, HELLS, BMP2, EHMT1, SMAD7, PHB, SMAD4, S100A11, BRCA2, SMAD3, SMAD2, FOXP3, BRCA1, CDKN1C, HDAC3, HDAC2, NR1I2, CDKN1B, HDAC1, RNF2, HOPX, FABP4, DNMT1, ENG, ZFHX3, KLF4, E2F1, PPARA…	1178	519	13528	2.45609	1.04817e-15	1.13931e-17	4.29746e-16
GOTERM_BP_FAT	GO:0045934~negative regulation of nucleobase, nucleoside, nucleotide and nucleic acid metabolic process	109	8.20166	7.12843e-19	EDN1, TGFB1, CTNNB1, RARB, DDX20, BCL7A, S100A1, TWIST2, TWIST1, CIITA, SATB2, NODAL, RXRA, PROX1, FOXN3, HES1, SMARCA2, RAD17, SMARCA4, EID1, HMGB1, HMGB2, SOX2, CALR, WT1, TCF21, VDR, ACD, NPM1, DNMT3B, HELLS, BMP2, EHMT1, SMAD7, PHB, SMAD4, S100A11, BRCA2, SMAD3, SMAD2, FOXP3, BRCA1, CDKN1C, HDAC3, HDAC2, NR1I2, CDKN1B, HDAC1, RNF2, HOPX, FABP4, DNMT1, ENG, ZFHX3, KLF4, E2F1, PPARA, PPARG, MLH…	1178	512	13528	2.44481	3.27979e-15	3.34673e-17	1.3447e-15
GOTERM_BP_FAT	GO:0051253~negative regulation of RNA metabolic process	82	6.17005	8.15704e-16	E2F1, PPARA, PPARG, TP63, NFKB1, CTCF, PAWR, ZEB1, GLI2, DAXX, CTNNB1, RARB, DDX20, FGF2, S100A1, TWIST2, TWIST1, CIITA, SATB2, CTBP1, SP100, NODAL, RXRA, TP53, LEF1, NDUFA13, RB1, PROX1, FOXN3, HES1, MDM2, MDM4, SMARCA2, SMARCA4, ING4, EID1, HMGB1, MTDH, TNF, SOX2, CALR, TNFRSF4, WT1, TCF21, VDR, NPM1, DNMT3B, HELLS, ENO1, CEBPA, BMP2, EHMT1, TBX3, SMAD7, VHL, SMAD4, SMAD3, SIRT5, SIRT6, SMAD2, …	1178	362	13528	2.60132	3.5757e-12	2.73115e-14	1.46549e-12
GOTERM_BP_FAT	GO:0045892~negative regulation of transcription, DNA-dependent	81	6.09481	1.03127e-15	E2F1, PPARA, PPARG, TP63, NFKB1, CTCF, PAWR, ZEB1, GLI2, DAXX, CTNNB1, RARB, DDX20, FGF2, S100A1, TWIST2, TWIST1, CIITA, SATB2, CTBP1, SP100, NODAL, RXRA, TP53, LEF1, NDUFA13, RB1, PROX1, FOXN3, HES1, MDM2, MDM4, SMARCA2, SMARCA4, ING4, EID1, HMGB1, MTDH, TNF, SOX2, CALR, TNFRSF4, WT1, TCF21, VDR, DNMT3B, HELLS, ENO1, CEBPA, BMP2, EHMT1, TBX3, SMAD7, VHL, SMAD4, SMAD3, SIRT5, SIRT6, SMAD2, SIRT7,…	1178	356	13528	2.6129	4.59732e-12	3.43059e-14	1.88738e-12
GOTERM_BP_FAT	GO:0016481~negative regulation of transcription	95	7.14823	1.57735e-15	E2F1, PPARA, PPARG, TP63, NFKB1, CTCF, ZEB2, PAWR, ZEB1, GLI2, DAXX, PDCD4, TGFB1, CTNNB1, RARB, DDX20, BCL7A, NRG1, FGF2, S100A1, TWIST2, TWIST1, CIITA, SATB2, CTBP1, SP100, NODAL, RXRA, TP53, LEF1, NDUFA13, RB1, PROX1, MBD1, FOXN3, HES1, MDM2, MDM4, SMARCA2, SMARCA4, ING4, EID1, HMGB1, HMGB2, MTDH, TNF, SOX2, PML, CALR, TNFRSF4, WT1, TCF21, VDR, PER1, DNMT3B, HELLS, ENO1, CEBPA, BMP2, EHMT1, TB…	1178	459	13528	2.37684	7.15139e-12	5.21805e-14	2.93099e-12
GOTERM_BP_FAT	GO:0006357~regulation of transcription from RNA polymerase II promoter	128	9.6313	6.71583e-15	STAT5A, STAT5B, XRCC6, FOXO1, FOXO3, HOXD10, TGFB1, SHH, CTNNB1, HOXC6, RARB, DDX20, S100A1, TWIST2, TWIST1, CIITA, SATB2, RXRA, RELA, NODAL, ARNTL, PROX1, AHR, MED19, HES1, UHRF1, EP300, HIF1A, JUN, VEGFA, TFAP2A, SMARCA2, SMARCA4, HMGB1, EID1, HMGB2, SOX2, NEDD8, CALR, WT1, VDR, HOXA1, PFN1, IL17A, RUNX1, BMP4, KLF6, BMP2, EHMT1, EPAS1, MAP2K1, SMAD7, KLF13, CREBBP, SMAD4, BRIP1, SMAD3, SMAD2, …	1178	727	13528	2.02192	3.06488e-11	2.00284e-13	1.25677e-11
GOTERM_BP_FAT	GO:0000122~negative regulation of transcription from RNA polymerase II promoter	56	4.21369	9.35533e-10	E2F1, PPARA, PPARG, TP63, NFKB1, ZEB1, PAWR, GLI2, CTNNB1, DDX20, RARB, S100A1, TWIST1, CIITA, SATB2, CTBP1, SP100, RXRA, NODAL, TP53, LEF1, RB1, PROX1, HES1, MDM2, MDM4, SMARCA2, SMARCA4, HMGB1, EID1, TNF, MTDH, SOX2, CALR, WT1, VDR, ENO1, CEBPA, EHMT1, VHL, SMAD7, SMAD3, SNAI2, STAT3, CDKN1C, HDAC3, HDAC2, HDAC1, ID2, ID1, RNF2, HOPX, DNMT1, ID3, ZFHX3, ENG	1178	266	13528	2.41766	4.30438e-06	1.55393e-08	1.76479e-06
GOTERM_MF_FAT	GO:0016564~transcription repressor activity	58	4.36418	3.08882e-08	E2F1, E2F7, PPARG, EZH2, TP63, NFKB1, CTCF, PAWR, ZEB1, DAXX, YBX1, HOXC6, DDX20, TWIST2, CIITA, CTBP1, PRAME, SP100, RING1, RB1, IFI16, PROX1, MBD1, FOXN3, DDIT3, HES1, RFC1, MDM2, EID1, HMGB2, PML, CALR, SUFU, DNMT3B, APEX1, ENO1, BMP2, TBX3, PHB, SMAD3, TRIM24, FOXP3, PPP1R13L, SIRT1, CDKN1C, HDAC3, HDAC2, ATF3, NR1I2, ID2, ID1, RNF2, HOPX, FABP4, ID3, ZFHX3, KLF4, HDAC6	1100	316	12983	2.16632	3.793e-05	1.72412e-06	5.00793e-05
GOTERM_BP_FAT	GO:0051252~regulation of RNA metabolic process	209	15.7261	8.27286e-06	STAT5A, SNIP1, XRCC6, STAT5B, HOXD10, SHH, RAB1A, CTNNB1, RARB, TWIST2, S100A1, TWIST1, RAN, RXRA, NODAL, PROX1, HES1, MED19, UHRF1, NME1, JUN, VEGFA, MYBBP1A, IGF2BP1, CALR, TCF21, PFN1, IL17A, LHX6, ZNF124, DNMT3B, KLF5, BMP4, KLF6, DVL3, BMP2, MAP2K1, KLF13, SMAD7, TP53BP1, CREBBP, SMAD4, SMAD3, SMAD2, SMAD1, USF1, NOTCH1, NR1I2, ETS1, RNF2, HOPX, ZFHX3, ENG, KLF4, KCNH1, PPARA, EZH2, PPARG, T…	1178	1813	13528	1.32384	0.0373483	7.78366e-05	0.0156047
GOTERM_BP_FAT	GO:0006355~regulation of transcription, DNA-dependent	205	15.4251	8.75886e-06	STAT5A, SNIP1, XRCC6, STAT5B, HOXD10, SHH, RAB1A, CTNNB1, RARB, TWIST2, S100A1, TWIST1, RAN, RXRA, NODAL, PROX1, HES1, MED19, UHRF1, NME1, JUN, VEGFA, MYBBP1A, CALR, TCF21, PFN1, IL17A, LHX6, ZNF124, DNMT3B, BMP4, KLF5, KLF6, DVL3, BMP2, MAP2K1, KLF13, SMAD7, TP53BP1, CREBBP, SMAD4, SMAD3, SMAD2, SMAD1, USF1, NOTCH1, NR1I2, ETS1, RNF2, HOPX, ZFHX3, ENG, KLF4, KCNH1, PPARA, EZH2, PPARG, TP63, ZEB2…	1178	1773	13528	1.3278	0.0394985	8.19066e-05	0.0165214
Annotation Cluster 19	Enrichment Score: 15.34898221276949
Category	Term	Count	%	PValue	Genes	List Total	Pop Hits	Pop Total	Fold Enrichment	Bonferroni	Benjamini	FDR
GOTERM_BP_FAT	GO:0009991~response to extracellular stimulus	74	5.5681	4.51874e-25	CYP24A1, PPARA, LDHA, PTGS2, IL6ST, PDGFA, LEPR, IGFBP7, PPARG, RPS6KB1, PTEN, TGFB1, SHH, AKT1, FOS, CCNE1, CD44, CDKN2B, GSN, HMOX1, ANGPT1, SP100, ATG9A, LYN, CYP1A1, SOCS3, RXRA, RELA, TP53, UGT1A1, DDIT3, UGT1A10, SSTR2, CCND1, RPS19, ADM, SSTR1, JUN, CTSD, COL1A1, RBP4, CAV1, CCL2, GNAI2, TXN2, SOX2, TIMP3, UGT1A7, VDR, ALB, BCL2, HSPA5, SPP1, MUC1, BMP4, BMP2, NES, BECN1, TGFBR2, BRCA2, IT…	1178	220	13528	3.86276	2.07907e-21	3.40832e-23	8.52414e-22
GOTERM_BP_FAT	GO:0031667~response to nutrient levels	68	5.11663	8.57583e-24	CYP24A1, PPARA, PTGS2, IL6ST, PDGFA, LEPR, IGFBP7, PPARG, RPS6KB1, PTEN, TGFB1, SHH, AKT1, CCNE1, CD44, CDKN2B, GSN, HMOX1, ANGPT1, SP100, ATG9A, CYP1A1, SOCS3, RXRA, RELA, TP53, UGT1A1, DDIT3, UGT1A10, SSTR2, CCND1, ADM, SSTR1, JUN, CTSD, COL1A1, RBP4, CAV1, CCL2, GNAI2, TXN2, SOX2, TIMP3, UGT1A7, VDR, ALB, BCL2, HSPA5, SPP1, MUC1, BMP4, NES, BMP2, BECN1, TGFBR2, ITGA2, BRCA2, SOD1, STAT1, SIRT1…	1178	197	13528	3.96398	3.94574e-20	5.80256e-22	1.61774e-20
GOTERM_BP_FAT	GO:0007584~response to nutrient	50	3.76223	2.41743e-18	CYP24A1, PTGS2, PDGFA, IL6ST, IGFBP7, PPARG, RPS6KB1, PTEN, SHH, TGFB1, CCNE1, CDKN2B, CD44, GSN, HMOX1, ANGPT1, SP100, CYP1A1, RELA, RXRA, UGT1A1, DDIT3, UGT1A10, SSTR2, CCND1, SSTR1, COL1A1, RBP4, CAV1, CCL2, GNAI2, TXN2, SOX2, TIMP3, UGT1A7, VDR, BCL2, SPP1, BMP4, MUC1, BMP2, TGFBR2, ITGA2, BRCA2, STAT1, USF1, DUSP1, PTCH1, MTOR, IGFBP2, SST, KLF4	1178	140	13528	4.10138	1.11226e-14	1.07986e-16	4.56023e-15
GOTERM_BP_FAT	GO:0033273~response to vitamin	31	2.33258	2.78645e-15	RBP4, CYP24A1, CCL2, PTGS2, PDGFA, IGFBP7, SOX2, PPARG, TIMP3, TGFB1, SHH, CCNE1, VDR, CD44, GSN, BCL2, ANGPT1, SPP1, MUC1, BMP4, BMP2, SP100, CYP1A1, RXRA, RELA, ITGA2, CCND1, DUSP1, PTCH1, IGFBP2, KLF4	1178	66	13528	5.39394	1.27703e-11	9.12603e-14	5.24025e-12
GOTERM_BP_FAT	GO:0033189~response to vitamin A	17	1.27916	1.83881e-07	BMP4, MUC1, RBP4, BMP2, SP100, CYP1A1, PDGFA, RXRA, IGFBP7, SOX2, PPARG, SHH, DUSP1, CD44, PTCH1, IGFBP2, KLF4	1178	42	13528	4.64823	0.00084568	2.1749e-06	0.000346872
GOTERM_BP_FAT	GO:0032526~response to retinoic acid	14	1.05342	1.6783e-06	BMP4, MUC1, RBP4, BMP2, SP100, PDGFA, IGFBP7, RXRA, SOX2, SHH, DUSP1, PTCH1, IGFBP2, KLF4	1178	33	13528	4.87195	0.00769214	1.73915e-05	0.00316589
Annotation Cluster 20	Enrichment Score: 14.907598266074453
Category	Term	Count	%	PValue	Genes	List Total	Pop Hits	Pop Total	Fold Enrichment	Bonferroni	Benjamini	FDR
GOTERM_BP_FAT	GO:0040008~regulation of growth	90	6.77201	4.40564e-22	ACVRL1, FGF9, STAT5A, IGFBP7, PPARG, STAT5B, TP63, RPS6KB1, DDR2, TGFB1, GHRHR, TGFB2, AKT1, ACVR1B, CDKN2A, HSF1, CD44, CTGF, CDKN2C, APOE, SEMA3F, ILK, PIK3CA, NRG1, FGF2, DNAJC2, EBAG9, PPP2R1A, ADAM10, CRYAB, SOCS3, SOCS1, TP53, NDUFA13, RB1, ESR2, HMGA2, PROX1, BCL2L11, VEGFB, INHBA, PLCE1, EP300, LRP12, ADAM17, FOXC1, SCGB3A1, NGF, ING5, ING4, RBP4, ING3, ING2, CSF1, FOXM1, PML, NEDD9, SFN,…	1178	341	13528	3.03093	2.02704e-18	2.66715e-20	8.31078e-19
GOTERM_BP_FAT	GO:0001558~regulation of cell growth	59	4.43943	9.24805e-18	ACVRL1, IGFBP7, PPARG, TP63, DDR2, TGFB1, TGFB2, AKT1, ACVR1B, CDKN2A, CD44, CTGF, APOE, CDKN2C, SEMA3F, ILK, NRG1, DNAJC2, FGF2, EBAG9, PPP2R1A, ADAM10, CRYAB, TP53, NDUFA13, RB1, ESR2, VEGFB, INHBA, PLCE1, EP300, ADAM17, SCGB3A1, NGF, FOXM1, PML, SFN, GREM1, PTK2B, PRSS2, PPP2CA, BCL2, ING1, ENO1, SPP1, SPHK1, SMAD4, SMAD3, IGF2, TP73, PPP1R9B, CDKN1A, CDKN1B, ULK1, HBEGF, OGFR, IGFBP2, IGFBP3,…	1178	194	13528	3.49252	4.25503e-14	3.76551e-16	1.74455e-14
GOTERM_BP_FAT	GO:0032535~regulation of cellular component size	67	5.04138	5.91895e-15	LIMA1, ACVRL1, PDGFB, EDN1, PPARG, TP63, CXCL12, TGFB1, TGFB2, AKT1, ACVR1B, CDKN2A, GSN, CDKN2C, SEMA3F, ILK, NRG1, DNAJC2, FGF2, PPP2R1A, AR, ADAM10, CRYAB, TP53, NDUFA13, RB1, ESR2, CDK4, INHBA, EP300, CFL1, SCIN, ADAM17, SCGB3A1, EMP1, NGF, FGFR1, PML, ARPC5, SFN, GREM1, CAPZB, ARPC2, PTK2B, PRSS2, PPP2CA, BCL2, NPM1, RAC1, NEFL, ING1, SPP1, ENO1, SPHK1, SMAD4, SMAD3, IGF2, RICTOR, TP73, PPP1…	1178	271	13528	2.83919	2.70731e-11	1.79301e-13	1.11022e-11
GOTERM_BP_FAT	GO:0008361~regulation of cell size	56	4.21369	1.82166e-14	ACVRL1, PDGFB, PPARG, EDN1, TP63, TGFB1, TGFB2, AKT1, ACVR1B, CDKN2A, CDKN2C, SEMA3F, ILK, NRG1, DNAJC2, FGF2, PPP2R1A, AR, ADAM10, CRYAB, TP53, NDUFA13, RB1, ESR2, CDK4, INHBA, EP300, ADAM17, SCGB3A1, EMP1, NGF, FGFR1, PML, SFN, GREM1, PTK2B, PRSS2, PPP2CA, BCL2, NPM1, ING1, ENO1, SPP1, SPHK1, SMAD4, SMAD3, IGF2, TP73, PPP1R9B, CDKN1A, CDKN1B, TSC1, ULK1, TSC2, HBEGF, MTOR	1178	206	13528	3.12183	8.37734e-11	5.17142e-13	3.43503e-11
GOTERM_BP_FAT	GO:0045792~negative regulation of cell size	37	2.78405	2.30629e-14	ACVRL1, PPARG, PML, TP63, GREM1, TGFB1, TGFB2, AKT1, ACVR1B, CDKN2A, CDKN2C, PPP2CA, SEMA3F, BCL2, DNAJC2, ING1, FGF2, SPP1, ENO1, PPP2R1A, CRYAB, TP53, SMAD4, SMAD3, NDUFA13, RB1, ESR2, TP73, PPP1R9B, INHBA, CDKN1A, CDKN1B, TSC1, ULK1, TSC2, MTOR, SCGB3A1	1178	99	13528	4.29195	1.06249e-10	6.47815e-13	4.35652e-11
GOTERM_BP_FAT	GO:0045926~negative regulation of growth	38	2.85929	1.6818e-13	ING5, ING4, ACVRL1, PPARG, PML, TP63, GREM1, TGFB1, TGFB2, ACVR1B, PTK2, CDKN2A, CDKN2C, PPP2CA, SEMA3F, BCL2, DNAJC2, ING1, FGF2, SPP1, ENO1, PPP2R1A, CRYAB, TP53, SMAD4, SMAD3, NDUFA13, RB1, ESR2, TP73, PPP1R9B, INHBA, CDKN1A, CDKN1B, ULK1, BBC3, PTCH1, SCGB3A1	1178	110	13528	3.96716	7.73883e-10	4.39704e-12	3.17291e-10
GOTERM_BP_FAT	GO:0030308~negative regulation of cell growth	33	2.48307	2.60227e-12	ACVRL1, PPARG, PML, TP63, GREM1, TGFB1, TGFB2, ACVR1B, CDKN2A, CDKN2C, PPP2CA, SEMA3F, BCL2, DNAJC2, ING1, FGF2, SPP1, ENO1, PPP2R1A, CRYAB, SMAD4, TP53, SMAD3, NDUFA13, RB1, ESR2, TP73, PPP1R9B, INHBA, CDKN1A, CDKN1B, ULK1, SCGB3A1	1178	92	13528	4.11921	1.1973e-08	6.04695e-11	4.90887e-09
Annotation Cluster 21	Enrichment Score: 14.656547851653102
Category	Term	Count	%	PValue	Genes	List Total	Pop Hits	Pop Total	Fold Enrichment	Bonferroni	Benjamini	FDR
SP_PIR_KEYWORDS	cell cycle	91	6.84725	2.23368e-21	E2F1, E2F2, NBN, E2F3, E2F7, MLH1, AURKA, AURKB, CCNE1, RAD21, CDKN2A, MCM7, CDKN2B, CDKN2C, MTBP, KLK10, H2AFX, CCNA1, CCNA2, CDC7, CDC6, CDK1, RAN, PIM1, TP53, CDK6, RB1, LIG4, MCM2, HMGA2, CDK4, MCM3, RAD50, AHR, CDK2, FOXN3, DDIT3, MAPK1, PPP1CA, CCND1, UHRF1, EP300, KRT18, CCND3, CCND2, FANCD2, MAPK3, CDK2AP1, PSME3, MAPRE1, CHFR, RAD17, SEPT9, BLCAP, ING4, EID1, CKS1B, STK11, CTCFL, NEDD9, …	1259	461	19235	3.01583	1.59484e-18	1.2268e-19	3.37745e-18
GOTERM_BP_FAT	GO:0007049~cell cycle	149	11.2114	4.08193e-21	RAD51C, XRCC2, JAG2, AURKA, AURKB, SART1, TGFB1, TGFB2, CTNNB1, RAD21, CDKN2A, CDKN2B, CDKN2C, ILK, MAP3K8, H2AFX, CCNA1, DNAJC2, CCNA2, EGFR, PDPN, RAN, SKP2, PIM1, SKP1, LIG4, AHR, DDIT3, FOXN3, MAPK1, UHRF1, PPP1CA, EP300, KRT18, MAPK3, STMN1, RAD17, SEPT9, EID1, STK11, MRE11A, NEDD9, CHEK1, CHEK2, CALR, ITGB1, PIN1, TUBB, NPM1, HELLS, MKI67, MAP2K1, BRCA2, SMAD3, NDC80, CDC20, HGF, BRCA1, ATM…	1178	776	13528	2.20502	1.8781e-17	2.29036e-19	7.70014e-18
GOTERM_BP_FAT	GO:0051329~interphase of mitotic cell cycle	41	3.08503	4.86752e-17	E2F1, CHEK1, ITGB1, AKT1, CCNE1, ACVR1B, CDKN2A, CDKN2B, CDKN2C, BCL2, MTBP, DNAJC2, CAMK2A, TERF1, CDC7, EGFR, CDC6, PIM1, SKP2, CENPF, CDK6, BIRC5, RB1, CDK4, CDC25C, CDC25A, CDK2, FOXN3, CDKN1C, CCNB1, INHBA, MNAT1, CDKN1A, CCND1, CDKN1B, CCND2, CDK2AP1, MDM2, ADAM17, ABL1, ACVR1	1178	103	13528	4.57125	2.23955e-13	1.88197e-15	9.18207e-14
GOTERM_BP_FAT	GO:0022402~cell cycle process	112	8.42739	5.5041e-17	RAD51C, XRCC2, AURKA, AURKB, SART1, TGFB1, TGFB2, CTNNB1, RAD21, CDKN2A, CDKN2B, CDKN2C, ILK, H2AFX, CCNA1, DNAJC2, CCNA2, EGFR, RAN, SKP2, PIM1, SKP1, DDIT3, FOXN3, STMN1, STK11, MRE11A, NEDD9, CHEK1, CALR, ITGB1, TUBB, NPM1, HELLS, MAP2K1, MKI67, BRCA2, SMAD3, CDC20, NDC80, HGF, BRCA1, ATM, CDKN1C, HDAC3, CDKN1A, CDKN1B, PLK1, ABL1, SMC1B, E2F1, NBN, MLH1, DAXX, AKT1, CCNE1, ACVR1B, MTBP, PIWIL…	1178	565	13528	2.27645	2.53243e-13	2.09292e-15	1.03829e-13
GOTERM_BP_FAT	GO:0051325~interphase	41	3.08503	1.57359e-16	E2F1, CHEK1, ITGB1, AKT1, CCNE1, ACVR1B, CDKN2A, CDKN2B, CDKN2C, BCL2, MTBP, DNAJC2, CAMK2A, TERF1, CDC7, EGFR, CDC6, PIM1, SKP2, CENPF, CDK6, BIRC5, RB1, CDK4, CDC25C, CDC25A, CDK2, FOXN3, CDKN1C, CCNB1, INHBA, MNAT1, CDKN1A, CCND1, CDKN1B, CCND2, CDK2AP1, MDM2, ADAM17, ABL1, ACVR1	1178	106	13528	4.44187	5.10814e-13	4.10783e-15	2.10942e-13
GOTERM_BP_FAT	GO:0022403~cell cycle phase	83	6.2453	7.20445e-13	E2F1, RAD51C, NBN, XRCC2, MLH1, AURKA, AURKB, AKT1, ACVR1B, CCNE1, RAD21, CDKN2A, CDKN2B, CDKN2C, MTBP, H2AFX, PIWIL4, CCNA1, FANCA, DNAJC2, CCNA2, FGF4, EGFR, CDC7, CDC6, CDK1, RAN, PIM1, SKP2, CDK6, RB1, HMGA2, CDK4, RAD50, CDK2, FOXN3, RAD51, INHBA, CCND1, CCND2, FANCD2, CDK2AP1, ADAM17, MDM2, MAPRE1, STMN1, CHFR, ACVR1, MRE11A, NEDD9, CHEK1, CEP55, ITGB1, RPA1, TUBB, BCL2, CAMK2A, HELLS, TERF…	1178	414	13528	2.30232	3.31467e-09	1.78209e-11	1.359e-09
GOTERM_BP_FAT	GO:0000079~regulation of cyclin-dependent protein kinase activity	25	1.88111	3.08637e-12	EGFR, CKS1B, CDC6, PIM1, BCCIP, CHEK1, SFN, CDC25C, PTEN, CDC25A, AKT1, CDKN1C, MNAT1, CCND1, CDKN1A, CASP3, CDKN2A, CDKN1B, CDKN2B, CCND3, CCND2, CDKN2C, ADAM17, CDK5RAP3, APC	1178	54	13528	5.31661	1.42006e-08	7.13599e-11	5.82221e-09
GOTERM_BP_FAT	GO:0000278~mitotic cell cycle	71	5.34236	3.12178e-10	E2F1, AURKA, AURKB, AKT1, ACVR1B, CCNE1, RAD21, CDKN2A, CDKN2B, CDKN2C, MTBP, CCNA1, CCNA2, DNAJC2, FGF4, EGFR, CDC7, CDC6, CDK1, RAN, PIM1, SKP2, CDK6, RB1, SKP1, HMGA2, CDK4, CDK2, FOXN3, INHBA, CCND1, CCND2, CDK2AP1, ADAM17, MDM2, PSME3, MAPRE1, STMN1, CHFR, ACVR1, PSMB10, NEDD9, CHEK1, CEP55, ITGB1, TUBB, BCL2, CAMK2A, HELLS, TERF1, APC, MAP2K1, CENPF, CDC20, BIRC5, NDC80, SIRT7, HGF, CDC25C,…	1178	370	13528	2.20366	1.43633e-06	5.63267e-09	5.88891e-07
GOTERM_BP_FAT	GO:0000082~G1/S transition of mitotic cell cycle	23	1.73062	4.62219e-10	EGFR, CDC7, PIM1, SKP2, RB1, CDK4, ITGB1, CDC25A, AKT1, CCNE1, INHBA, ACVR1B, MNAT1, CCND1, CDKN1A, CDKN2A, CDKN1B, CCND2, CDKN2C, BCL2, ADAM17, CAMK2A, ACVR1	1178	56	13528	4.71659	2.12667e-06	8.0862e-09	8.71928e-07
Annotation Cluster 22	Enrichment Score: 13.955475665049667
Category	Term	Count	%	PValue	Genes	List Total	Pop Hits	Pop Total	Fold Enrichment	Bonferroni	Benjamini	FDR
GOTERM_BP_FAT	GO:0002520~immune system development	83	6.2453	2.12978e-24	XRCC5, BMI1, NBN, CD8A, STAT5A, MMP9, PPARG, XRCC6, STAT5B, JAG2, MLH1, PRDX2, PRDX3, JAG1, IL10, TGFB1, CTNNB1, TGFB2, CDC42, CASP8, FAS, FGF3, CHUK, LYN, TP53, CDK6, RB1, LIG4, IFI16, BCL2L11, INHBA, CRKL, RPS19, CD40LG, LCK, VEGFA, ADAM17, AICDA, IL12B, NHEJ1, CSF3, CSF2, TNF, CSF1, PML, PRKDC, KIT, ITGB1, CD74, TIMP1, RPA1, VCAM1, ACE, BCL2, BCL11B, ZAP70, HOXA9, CD4, RUNX1, ERCC1, DNAJA3, ER…	1178	276	13528	3.45348	9.79913e-21	1.53111e-22	4.01761e-21
GOTERM_BP_FAT	GO:0048534~hemopoietic or lymphoid organ development	79	5.94432	1.48172e-23	XRCC5, BMI1, CD8A, STAT5A, MMP9, PPARG, STAT5B, JAG2, PRDX2, PRDX3, JAG1, TGFB1, IL10, CTNNB1, TGFB2, CDC42, CASP8, FAS, FGF3, CHUK, LYN, TP53, CDK6, RB1, IFI16, LIG4, BCL2L11, INHBA, CRKL, RPS19, CD40LG, LCK, VEGFA, ADAM17, AICDA, IL12B, NHEJ1, CSF3, CSF2, TNF, CSF1, PML, PRKDC, KIT, ITGB1, CD74, TIMP1, RPA1, VCAM1, ACE, BCL2, BCL11B, ZAP70, HOXA9, CD4, RUNX1, DNAJA3, ERCC1, ERCC2, APC, EPO, BMP…	1178	260	13528	3.48933	6.81741e-20	9.46863e-22	2.79512e-20
GOTERM_BP_FAT	GO:0030097~hemopoiesis	74	5.5681	5.35831e-23	XRCC5, BMI1, CD8A, STAT5A, MMP9, PPARG, STAT5B, JAG2, PRDX3, JAG1, TGFB1, IL10, CTNNB1, TGFB2, CDC42, CASP8, FAS, CHUK, LYN, TP53, CDK6, RB1, IFI16, LIG4, INHBA, RPS19, CD40LG, LCK, VEGFA, ADAM17, AICDA, IL12B, NHEJ1, CSF3, CSF2, TNF, CSF1, PML, PRKDC, KIT, ITGB1, CD74, TIMP1, RPA1, VCAM1, ACE, BCL2, BCL11B, ZAP70, HOXA9, CD4, RUNX1, DNAJA3, ERCC1, ERCC2, APC, EPO, BMP4, CEBPA, IL4, KLF6, EPAS1, …	1178	236	13528	3.60087	2.46536e-19	3.3772e-21	1.01079e-19
GOTERM_BP_FAT	GO:0001775~cell activation	71	5.34236	7.9817e-16	NBN, MICA, CD8A, PDGFA, STAT5A, EDN1, STAT5B, TLR2, JAG2, TLR3, MLH1, PRDX2, CXCR2, TLR4, CXCL12, TLR7, TGFB1, IL10, CTNNB1, SAA1, CXCR4, FAS, EGFR, ICAM1, ADAM10, LYN, TP53, CD40, LIG4, CCND3, CD40LG, ULBP1, LCK, ADAM17, AICDA, IL12B, NHEJ1, CSF2, YWHAZ, TNF, CSF1, PRKDC, ITGB1, TNFRSF4, CD74, VCAM1, CD9, FGG, BCL2, BCL11B, ZAP70, CD4, NDRG1, HELLS, DNAJA3, ERCC1, APC, IL4, KLF6, IL6, MSH2, TGFB…	1178	287	13528	2.84096	3.5757e-12	2.75335e-14	1.46549e-12
GOTERM_BP_FAT	GO:0002521~leukocyte differentiation	45	3.386	8.50872e-16	CSF3, CSF2, TNF, CD8A, MMP9, STAT5A, CSF1, STAT5B, PPARG, JAG2, PRKDC, KIT, ITGB1, CD74, TGFB1, IL10, CTNNB1, VCAM1, CDC42, BCL11B, BCL2, CASP8, ZAP70, CD4, FAS, CHUK, DNAJA3, APC, CEBPA, IL4, KLF6, MSH2, TGFBR2, TP53, IFI16, LIG4, ATP7A, TNFSF11, CD40LG, BAX, LCK, ADAM17, AICDA, IL12B, NHEJ1	1178	131	13528	3.94484	4.08651e-12	3.09752e-14	1.67644e-12
GOTERM_BP_FAT	GO:0045321~leukocyte activation	63	4.74041	3.13572e-15	NBN, MICA, CD8A, STAT5A, STAT5B, EDN1, JAG2, TLR2, TLR3, MLH1, PRDX2, CXCR2, TLR4, TLR7, CXCL12, TGFB1, IL10, CTNNB1, CXCR4, FAS, ICAM1, ADAM10, LYN, TP53, CD40, LIG4, CCND3, CD40LG, ULBP1, LCK, ADAM17, AICDA, IL12B, NHEJ1, CSF2, YWHAZ, CSF1, PRKDC, ITGB1, TNFRSF4, CD74, VCAM1, BCL2, BCL11B, ZAP70, CD4, NDRG1, DNAJA3, ERCC1, HELLS, APC, IL4, KLF6, MSH2, TGFBR2, CD276, SMAD3, IGF2, FOXP3, ATP7A, F…	1178	242	13528	2.9896	1.43028e-11	1.00697e-13	5.86198e-12
GOTERM_BP_FAT	GO:0046649~lymphocyte activation	50	3.76223	1.26816e-11	NBN, MICA, CD8A, STAT5A, STAT5B, JAG2, PRKDC, MLH1, PRDX2, CXCL12, TNFRSF4, ITGB1, IL10, TGFB1, CD74, CTNNB1, VCAM1, CXCR4, BCL11B, BCL2, ZAP70, CD4, FAS, HELLS, ERCC1, DNAJA3, APC, IL4, ICAM1, KLF6, MSH2, TP53, CD276, SMAD3, IGF2, LIG4, CD40, FOXP3, ATP7A, CCND3, CD40LG, FYN, BAX, ULBP1, LCK, ADAM17, AICDA, IL12B, HSPD1, NHEJ1	1178	199	13528	2.88539	5.83482e-08	2.65219e-10	2.39226e-08
GOTERM_BP_FAT	GO:0030099~myeloid cell differentiation	32	2.40783	2.03593e-11	CSF3, CSF2, TNF, MMP9, CSF1, PPARG, PML, PRDX3, KIT, TGFB1, TIMP1, CDC42, CASP8, RUNX1, CHUK, EPO, ERCC2, BMP4, CEBPA, LYN, EPAS1, TGFBR2, RB1, IFI16, INHBA, TNFSF11, RPS19, ID2, HOXB7, SP1, VEGFA, JAK2	1178	93	13528	3.95144	9.3673e-08	4.16324e-10	3.84056e-08
GOTERM_BP_FAT	GO:0042110~T cell activation	36	2.7088	3.30502e-10	MICA, CD8A, STAT5A, STAT5B, JAG2, PRKDC, PRDX2, TNFRSF4, CXCL12, TGFB1, CD74, CTNNB1, CXCR4, BCL11B, BCL2, ZAP70, CD4, FAS, DNAJA3, APC, ICAM1, CD276, TP53, SMAD3, IGF2, LIG4, FOXP3, ATP7A, CCND3, FYN, BAX, LCK, ADAM17, IL12B, HSPD1, NHEJ1	1178	126	13528	3.28111	1.52064e-06	5.91688e-09	6.23457e-07
GOTERM_BP_FAT	GO:0030098~lymphocyte differentiation	31	2.33258	1.75096e-09	CD8A, STAT5A, STAT5B, JAG2, PRKDC, ITGB1, IL10, TGFB1, CD74, CTNNB1, VCAM1, BCL11B, BCL2, ZAP70, CD4, FAS, DNAJA3, APC, IL4, KLF6, MSH2, TP53, LIG4, ATP7A, CD40LG, BAX, LCK, ADAM17, AICDA, IL12B, NHEJ1	1178	103	13528	3.45631	8.05614e-06	2.79728e-08	3.303e-06
GOTERM_BP_FAT	GO:0030217~T cell differentiation	22	1.65538	6.59092e-08	CD8A, STAT5A, STAT5B, TP53, JAG2, PRKDC, LIG4, TGFB1, CD74, CTNNB1, ATP7A, BCL2, BCL11B, LCK, ZAP70, ADAM17, CD4, FAS, IL12B, NHEJ1, DNAJA3, APC	1178	65	13528	3.88685	0.000303202	8.35394e-07	0.000124331
GOTERM_BP_FAT	GO:0033077~T cell differentiation in the thymus	14	1.05342	9.65009e-08	STAT5A, STAT5B, TP53, JAG2, PRKDC, LIG4, CD74, CTNNB1, BCL2, ZAP70, ADAM17, FAS, DNAJA3, APC	1178	27	13528	5.9546	0.000443902	1.20325e-06	0.000182039
Annotation Cluster 23	Enrichment Score: 13.10810023200506
Category	Term	Count	%	PValue	Genes	List Total	Pop Hits	Pop Total	Fold Enrichment	Bonferroni	Benjamini	FDR
GOTERM_BP_FAT	GO:0001501~skeletal system development	78	5.86907	3.68759e-17	CYP24A1, PTGS2, FGF9, HEXA, MMP9, EDN1, MMP8, JAG2, TP63, POSTN, ZEB1, GLI2, MMP2, PRDX1, TGFB1, SHH, HOXD10, CTNNB1, GLI1, HOXC6, DSPP, CTGF, MYC, WWOX, FGF4, TWIST1, EGFR, PRKCA, SATB2, NODAL, MMP14, MMP13, PTHLH, SMO, INHBA, CTSK, COL1A2, TFAP2A, FOXC1, MAPK8, GNAS, COL1A1, WNT9A, WNT5A, RBP4, FGFR1, ACP2, SUFU, AHSG, VDR, ACD, BCL2, ACAN, HOXA9, AXIN2, SPP1, ERCC2, BMP4, BMP2, TBX3, LGALS3, N…	1178	319	13528	2.80797	1.69666e-13	1.46264e-15	6.95625e-14
GOTERM_BP_FAT	GO:0001503~ossification	41	3.08503	4.7483e-15	CYP24A1, PTGS2, FGF9, MMP8, GLI2, MMP2, TGFB1, SHH, AHSG, GLI1, DSPP, CTGF, BCL2, AXIN2, WWOX, SPP1, ERCC2, BMP4, EGFR, BMP2, SATB2, NF1, HSPG2, SMAD3, IGF2, SMAD1, SPARC, MMP14, MMP13, PTHLH, SMO, CTSK, TNFSF11, SP1, FOXC1, MAPK8, GNAS, COL1A1, IGFBP3, IGFBP5, CDH11	1178	115	13528	4.09425	2.1965e-11	1.47438e-13	9.00391e-12
GOTERM_BP_FAT	GO:0060348~bone development	41	3.08503	6.2695e-14	CYP24A1, PTGS2, FGF9, MMP8, GLI2, MMP2, TGFB1, SHH, AHSG, GLI1, DSPP, CTGF, BCL2, AXIN2, WWOX, SPP1, ERCC2, BMP4, EGFR, BMP2, SATB2, NF1, HSPG2, SMAD3, IGF2, SMAD1, SPARC, MMP14, MMP13, PTHLH, SMO, CTSK, TNFSF11, SP1, FOXC1, MAPK8, GNAS, COL1A1, IGFBP3, IGFBP5, CDH11	1178	123	13528	3.82796	2.8861e-10	1.68776e-12	1.18328e-10
GOTERM_BP_FAT	GO:0001649~osteoblast differentiation	19	1.42965	3.36578e-09	BMP4, CYP24A1, SATB2, BMP2, FGF9, NF1, SMAD3, IGF2, SMAD1, GLI2, SHH, GLI1, PTHLH, SMO, COL1A1, IGFBP3, WWOX, IGFBP5, SPP1	1178	42	13528	5.19508	1.54858e-05	5.1278e-08	6.3492e-06
Annotation Cluster 24	Enrichment Score: 12.8043385841524
Category	Term	Count	%	PValue	Genes	List Total	Pop Hits	Pop Total	Fold Enrichment	Bonferroni	Benjamini	FDR
GOTERM_BP_FAT	GO:0010604~positive regulation of macromolecule metabolic process	188	14.146	1.60805e-34	HRAS, PDGFB, IL6ST, PDGFA, STAT5A, XRCC6, STAT5B, TLR3, FOXO1, TLR4, FOXO3, TLR7, HOXD10, SHH, TGFB1, IL10, TLR8, CTNNB1, TGFB2, APOE, H2AFX, PDGFC, RARB, CCNA2, CIITA, SATB2, RAN, RELA, RXRA, NODAL, ARNTL, CD40, SKP1, IRS1, PROX1, AHR, DDIT3, HES1, VEGFC, MAPK1, EP300, HIF1A, JUN, TRIM32, VEGFA, MAPK9, NFE2L2, SMARCA2, SMARCA4, HMGB2, CAV1, SOX2, CALR, WT1, PIN1, TCF21, HOXA1, IL17A, RUNX1, DNMT…	1178	857	13528	2.51922	7.39862e-31	3.36301e-32	3.03341e-31
GOTERM_BP_FAT	GO:0009891~positive regulation of biosynthetic process	157	11.8134	3.79122e-30	HRAS, PDGFB, PDGFA, STAT5A, XRCC6, STAT5B, EDN1, TLR3, FOXO1, TLR4, FOXO3, TLR7, HOXD10, GHRHR, TGFB1, IL10, TLR8, SHH, CTNNB1, TGFB2, APOE, PDGFC, RARB, CCNA2, CIITA, EGFR, SATB2, RAN, RELA, RXRA, NODAL, ARNTL, IRS1, PROX1, AHR, DDIT3, HES1, PTHLH, MAPK1, EP300, HIF1A, JUN, VEGFA, NFE2L2, SMARCA2, SMARCA4, HMGB2, SOX2, ABCA1, CALR, WT1, TCF21, HOXA1, IL17A, NPM1, RUNX1, KLF5, BMP4, KLF6, DVL3, B…	1178	695	13528	2.5942	1.74434e-26	4.25449e-28	7.15174e-27
GOTERM_BP_FAT	GO:0031328~positive regulation of cellular biosynthetic process	155	11.6629	7.70168e-30	HRAS, PDGFB, PDGFA, STAT5A, XRCC6, STAT5B, EDN1, TLR3, FOXO1, TLR4, FOXO3, TLR7, HOXD10, GHRHR, TGFB1, IL10, TLR8, SHH, CTNNB1, APOE, PDGFC, RARB, CCNA2, CIITA, EGFR, SATB2, RAN, RELA, RXRA, NODAL, ARNTL, IRS1, PROX1, AHR, DDIT3, HES1, PTHLH, MAPK1, EP300, HIF1A, JUN, VEGFA, NFE2L2, SMARCA2, SMARCA4, HMGB2, SOX2, ABCA1, CALR, WT1, TCF21, HOXA1, IL17A, NPM1, RUNX1, KLF5, BMP4, KLF6, DVL3, BMP2, EP…	1178	685	13528	2.59854	3.54354e-26	7.87454e-28	1.45284e-26
GOTERM_BP_FAT	GO:0051173~positive regulation of nitrogen compound metabolic process	144	10.8352	3.98326e-27	HRAS, PDGFB, PDGFA, STAT5A, XRCC6, STAT5B, EDN1, FOXO1, FOXO3, HOXD10, GHRHR, TGFB1, IL10, SHH, CTNNB1, APOE, H2AFX, PDGFC, RARB, CCNA2, CIITA, EGFR, SATB2, RAN, RELA, RXRA, NODAL, ARNTL, CD40, PROX1, AHR, DDIT3, HES1, PTHLH, MAPK1, EP300, HIF1A, JUN, VEGFA, NFE2L2, SMARCA2, SMARCA4, HMGB2, SOX2, ABCA1, CALR, WT1, TCF21, HOXA1, IL17A, RUNX1, KLF5, BMP4, KLF6, DVL3, BMP2, EPAS1, MAP2K1, KLF13, TP5…	1178	644	13528	2.56782	1.8327e-23	3.52442e-25	7.514e-24
GOTERM_BP_FAT	GO:0010557~positive regulation of macromolecule biosynthetic process	143	10.76	6.6265e-26	HRAS, PDGFB, PDGFA, STAT5A, XRCC6, STAT5B, TLR3, FOXO1, TLR4, FOXO3, TLR7, HOXD10, TGFB1, IL10, TLR8, SHH, TGFB2, CTNNB1, PDGFC, RARB, CCNA2, CIITA, SATB2, RAN, RELA, RXRA, NODAL, ARNTL, IRS1, PROX1, AHR, DDIT3, HES1, MAPK1, EP300, HIF1A, JUN, VEGFA, NFE2L2, SMARCA2, SMARCA4, HMGB2, SOX2, CALR, WT1, TCF21, HOXA1, IL17A, RUNX1, KLF5, BMP4, KLF6, DVL3, BMP2, EPAS1, KLF13, TP53BP1, CREBBP, CD276, SM…	1178	654	13528	2.511	3.04885e-22	5.25664e-24	1.25002e-22
GOTERM_BP_FAT	GO:0045935~positive regulation of nucleobase, nucleoside, nucleotide and nucleic acid metabolic process	135	10.158	5.41834e-24	HRAS, PDGFB, PDGFA, STAT5A, STAT5B, XRCC6, FOXO1, FOXO3, HOXD10, TGFB1, IL10, SHH, GHRHR, CTNNB1, APOE, H2AFX, PDGFC, RARB, CCNA2, CIITA, SATB2, RAN, RELA, RXRA, NODAL, ARNTL, CD40, PROX1, AHR, DDIT3, HES1, PTHLH, MAPK1, EP300, HIF1A, JUN, VEGFA, NFE2L2, SMARCA2, SMARCA4, HMGB2, SOX2, ABCA1, CALR, WT1, TCF21, HOXA1, IL17A, RUNX1, KLF5, BMP4, KLF6, DVL3, BMP2, EPAS1, MAP2K1, KLF13, TP53BP1, CREBBP…	1178	624	13528	2.48449	2.49298e-20	3.72086e-22	1.02211e-20
GOTERM_BP_FAT	GO:0010628~positive regulation of gene expression	123	9.25508	4.8925e-21	STAT5A, STAT5B, XRCC6, FOXO1, FOXO3, TGFB1, IL10, SHH, HOXD10, CTNNB1, RARB, CCNA2, CIITA, SATB2, RAN, RELA, RXRA, NODAL, ARNTL, PROX1, AHR, DDIT3, HES1, MAPK1, EP300, HIF1A, JUN, VEGFA, MAPK9, NFE2L2, SMARCA2, SMARCA4, HMGB2, SOX2, WT1, TCF21, HOXA1, IL17A, RUNX1, DNMT3B, KLF5, BMP4, KLF6, DVL3, BMP2, EPAS1, KLF13, TP53BP1, CREBBP, SMAD4, SMAD3, SMAD2, SMAD1, FOXP3, USF1, BRCA1, ATF6, NOTCH1, HD…	1178	581	13528	2.43118	2.25104e-17	2.7121e-19	9.2292e-18
GOTERM_BP_FAT	GO:0045941~positive regulation of transcription	115	8.65312	2.21094e-18	STAT5A, STAT5B, XRCC6, FOXO1, FOXO3, TGFB1, IL10, SHH, HOXD10, CTNNB1, RARB, CCNA2, CIITA, SATB2, RAN, RELA, RXRA, NODAL, ARNTL, PROX1, AHR, DDIT3, HES1, MAPK1, EP300, HIF1A, JUN, VEGFA, NFE2L2, SMARCA2, SMARCA4, HMGB2, SOX2, WT1, TCF21, HOXA1, IL17A, RUNX1, KLF5, BMP4, KLF6, DVL3, BMP2, EPAS1, KLF13, TP53BP1, CREBBP, SMAD4, SMAD3, SMAD2, SMAD1, FOXP3, USF1, BRCA1, ATF6, NOTCH1, HDAC2, HDAC1, EBF…	1178	564	13528	2.34157	1.01726e-14	9.97309e-17	4.17072e-15
GOTERM_BP_FAT	GO:0051254~positive regulation of RNA metabolic process	101	7.5997	4.1858e-17	STAT5A, STAT5B, XRCC6, FOXO1, FOXO3, IL10, TGFB1, SHH, HOXD10, CTNNB1, RARB, CIITA, SATB2, RAN, NODAL, RXRA, RELA, ARNTL, PROX1, AHR, HES1, HIF1A, EP300, JUN, VEGFA, NFE2L2, SMARCA2, SMARCA4, HMGB2, SOX2, WT1, HOXA1, TCF21, IL17A, RUNX1, BMP4, DVL3, KLF6, BMP2, MAP2K1, EPAS1, KLF13, TP53BP1, CREBBP, SMAD4, SMAD3, SMAD2, SMAD1, FOXP3, USF1, BRCA1, ATF6, NOTCH1, HDAC2, HDAC1, ETS1, ENG, KLF4, E2F1,…	1178	481	13528	2.41137	1.92589e-13	1.63211e-15	7.89607e-14
GOTERM_BP_FAT	GO:0045893~positive regulation of transcription, DNA-dependent	99	7.44921	3.08451e-16	STAT5A, STAT5B, XRCC6, FOXO1, FOXO3, IL10, TGFB1, SHH, HOXD10, CTNNB1, RARB, CIITA, SATB2, RAN, NODAL, RXRA, RELA, ARNTL, PROX1, AHR, HES1, HIF1A, EP300, JUN, VEGFA, NFE2L2, SMARCA2, SMARCA4, HMGB2, SOX2, WT1, HOXA1, TCF21, IL17A, RUNX1, BMP4, DVL3, KLF6, BMP2, EPAS1, KLF13, TP53BP1, CREBBP, SMAD4, SMAD3, SMAD2, SMAD1, FOXP3, USF1, BRCA1, ATF6, NOTCH1, HDAC2, HDAC1, ETS1, ENG, KLF4, E2F1, PPARA, …	1178	477	13528	2.38344	1.53244e-12	1.21014e-14	6.32827e-13
GOTERM_BP_FAT	GO:0006357~regulation of transcription from RNA polymerase II promoter	128	9.6313	6.71583e-15	STAT5A, STAT5B, XRCC6, FOXO1, FOXO3, HOXD10, TGFB1, SHH, CTNNB1, HOXC6, RARB, DDX20, S100A1, TWIST2, TWIST1, CIITA, SATB2, RXRA, RELA, NODAL, ARNTL, PROX1, AHR, MED19, HES1, UHRF1, EP300, HIF1A, JUN, VEGFA, TFAP2A, SMARCA2, SMARCA4, HMGB1, EID1, HMGB2, SOX2, NEDD8, CALR, WT1, VDR, HOXA1, PFN1, IL17A, RUNX1, BMP4, KLF6, BMP2, EHMT1, EPAS1, MAP2K1, SMAD7, KLF13, CREBBP, SMAD4, BRIP1, SMAD3, SMAD2, …	1178	727	13528	2.02192	3.06488e-11	2.00284e-13	1.25677e-11
GOTERM_BP_FAT	GO:0045944~positive regulation of transcription from RNA polymerase II promoter	81	6.09481	1.15024e-14	E2F1, PPARA, STAT5A, PPARG, XRCC6, STAT5B, FOXO1, TP63, NFKB1, ZEB1, FOXO3, GLI2, TGFB1, SHH, HOXD10, GLI1, CTNNB1, FOS, RARB, YAP1, FGF2, MYC, CIITA, AR, SATB2, NODAL, RXRA, RELA, TP53, LEF1, RB1, ARNTL, ESR2, AHR, HES1, INHBA, EP300, HIF1A, JUN, VEGFA, FOXC1, SMARCA2, SMARCA4, HMGB2, TNF, SOX2, PRKDC, NFYA, WT1, HOXA1, IL17A, BCL11B, RUNX1, ERCC2, IL4, BMP4, CEBPA, KLF6, BMP2, IL6, EPAS1, KLF13…	1178	371	13528	2.50726	5.31246e-11	3.36287e-13	2.17826e-11
GOTERM_MF_FAT	GO:0016563~transcription activator activity	81	6.09481	7.24081e-13	E2F1, PPARA, E2F3, COPS5, PPARG, XRCC6, FOXO1, TP63, CTCF, ZEB1, FOXO3, GLI2, TGFB1, CTNNB1, GLI1, CCNE1, WDR77, RARB, YAP1, MYB, CIITA, AR, SP100, RAN, RXRA, ZFX, RING1, LEF1, RB1, ESR2, HLTF, HMGA1, EP300, TRIM32, TFAP2A, FOXC1, NFE2L2, SMARCA2, SMARCA4, DCC, ING4, ING2, NFKBIB, PML, CTCFL, CDH1, NFYA, NR2C2, WT1, ATF2, BCL2, NPM1, HOXA9, RUNX1, ING1, APEX1, ETV4, ERCC2, KLF6, EPAS1, PHB, TP53B…	1100	410	12983	2.33176	8.89179e-10	9.87977e-11	1.17397e-09
SP_PIR_KEYWORDS	nucleus	377	28.3672	4.81102e-11	XRCC5, RAD51C, XRCC3, XRCC2, STAT5A, DZIP1, STAT5B, XRCC6, SNIP1, AURKB, XRCC1, DNASE1L3, SART1, HOXD10, CTNNB1, WDR77, H2AFX, RARB, CCNA1, CCNA2, WWOX, TWIST2, TWIST1, PRAME, POLH, RAN, RXRA, PIM1, LIG4, PROX1, MED19, RFC5, HES1, PPP1CA, UHRF1, RPS19, RFC1, NME1, JUN, KRT14, MYBBP1A, TNFRSF6B, RAD23B, MRE11A, NFKBIB, IGF2BP1, CHEK1, IGF2BP3, CHEK2, BCL2L1, PIN1, TCF21, VRK1, ACD, ZNF124, LHX6, R…	1259	4283	19235	1.34481	3.43507e-08	9.54185e-10	7.27454e-08
GOTERM_MF_FAT	GO:0043565~sequence-specific DNA binding	91	6.84725	7.95171e-08	XRCC5, PPARA, PPARG, XRCC6, STAT5B, FOXO1, TP63, NFKB1, CTCF, ZEB2, ZEB1, FOXO3, GLI2, HOXD10, CTNNB1, GLI1, HOXC6, FOS, HSF1, POU5F1, RARB, MYC, TERT, CIITA, NANOG, AR, SATB2, BATF2, RXRA, RELA, ESR1, TP53, LEF1, MTA1, ESR2, MCM2, HMGA2, PROX1, HMGA1, MBD1, DDIT3, FOXN3, HIF1A, JUN, FOXC1, NFE2L2, FOXM1, SOX2, IRX1, CTCFL, NR2C2, POT1, WT1, ATF2, TCF21, VDR, HOXA1, HOXA9, LHX6, DNMT3B, ETV4, ERC…	1100	607	12983	1.76944	9.76422e-05	4.06862e-06	0.000128922
SP_PIR_KEYWORDS	activator	67	5.04138	1.64849e-07	E2F1, E2F2, PPARA, E2F3, STAT5A, STAT5B, PPARG, TP63, NFKB1, CTCF, FOXO3, ZEB1, CTNNB1, HSF1, MYB, MYC, CIITA, AR, NANOG, RELA, ZFX, TP53, LEF1, ARNTL, HLTF, AHR, MED19, HIF1A, RFC1, NME1, TFAP2A, NFE2L2, MYBBP1A, SMARCA2, SMARCA4, ING5, FOXM1, SOX2, SETD1A, PML, CTCFL, NFYA, ATF2, REL, DNMT3B, ETV4, PLAG1, CEBPA, KLF5, KLF6, EPAS1, KLF13, TP53BP1, CREBBP, STAT1, STAT3, TP73, ATF6, NOTCH3, NOTCH1…	1259	520	19235	1.96851	0.000117695	2.30788e-06	0.000249261
GOTERM_BP_FAT	GO:0051252~regulation of RNA metabolic process	209	15.7261	8.27286e-06	STAT5A, SNIP1, XRCC6, STAT5B, HOXD10, SHH, RAB1A, CTNNB1, RARB, TWIST2, S100A1, TWIST1, RAN, RXRA, NODAL, PROX1, HES1, MED19, UHRF1, NME1, JUN, VEGFA, MYBBP1A, IGF2BP1, CALR, TCF21, PFN1, IL17A, LHX6, ZNF124, DNMT3B, KLF5, BMP4, KLF6, DVL3, BMP2, MAP2K1, KLF13, SMAD7, TP53BP1, CREBBP, SMAD4, SMAD3, SMAD2, SMAD1, USF1, NOTCH1, NR1I2, ETS1, RNF2, HOPX, ZFHX3, ENG, KLF4, KCNH1, PPARA, EZH2, PPARG, T…	1178	1813	13528	1.32384	0.0373483	7.78366e-05	0.0156047
GOTERM_BP_FAT	GO:0006355~regulation of transcription, DNA-dependent	205	15.4251	8.75886e-06	STAT5A, SNIP1, XRCC6, STAT5B, HOXD10, SHH, RAB1A, CTNNB1, RARB, TWIST2, S100A1, TWIST1, RAN, RXRA, NODAL, PROX1, HES1, MED19, UHRF1, NME1, JUN, VEGFA, MYBBP1A, CALR, TCF21, PFN1, IL17A, LHX6, ZNF124, DNMT3B, BMP4, KLF5, KLF6, DVL3, BMP2, MAP2K1, KLF13, SMAD7, TP53BP1, CREBBP, SMAD4, SMAD3, SMAD2, SMAD1, USF1, NOTCH1, NR1I2, ETS1, RNF2, HOPX, ZFHX3, ENG, KLF4, KCNH1, PPARA, EZH2, PPARG, TP63, ZEB2…	1178	1773	13528	1.3278	0.0394985	8.19066e-05	0.0165214
SP_PIR_KEYWORDS	dna-binding	167	12.5658	2.07455e-05	XRCC5, RAD51C, XRCC3, XRCC2, STAT5A, XRCC6, STAT5B, FOXO1, FOXO3, HOXD10, HOXC6, CDKN2A, H2AFX, RARB, DDX20, HIST3H3, TWIST2, TWIST1, SATB2, POLH, RELA, RXRA, NEIL2, NEIL1, MTA1, ARNTL, PROX1, AHR, DDIT3, FOXN3, HES1, UHRF1, ZNF195, HIF1A, RFC1, NME1, JUN, TFAP2A, NFE2L2, SMARCA2, TNFRSF6B, HMGB1, HMGB2, SOX2, WT1, NR2C2, ATF2, TCF21, VDR, HOXA1, ACD, HOXA9, LHX6, ZNF124, RUNX1, DNMT3B, RUNX3, KL…	1259	1868	19235	1.36586	0.0147032	0.000197479	0.0313638
GOTERM_MF_FAT	GO:0030528~transcription regulator activity	172	12.9421	2.84162e-05	LMO4, STAT5A, XRCC6, STAT5B, ADH1C, ADH1B, FOXO1, FOXO3, HOXD10, TGFB1, CTNNB1, HOXC6, CDKN2A, WDR77, RARB, DDX20, TWIST2, TWIST1, CIITA, SATB2, PRAME, RAN, RELA, RXRA, MTA1, ARNTL, PROX1, AHR, DDIT3, FOXN3, HES1, MED19, UHRF1, EP300, HIF1A, RFC1, NME1, JUN, TRIM32, TFAP2A, NFE2L2, SMARCA2, SMARCA4, EID1, HMGB2, NFKBIB, SOX2, CALR, WT1, NR2C2, ATF2, TCF21, VDR, HOXA1, NPM1, HOXA9, LHX6, RUNX1, DN…	1100	1512	12983	1.34264	0.0342937	0.000726727	0.0460614
Annotation Cluster 25	Enrichment Score: 12.757435433184915
Category	Term	Count	%	PValue	Genes	List Total	Pop Hits	Pop Total	Fold Enrichment	Bonferroni	Benjamini	FDR
GOTERM_BP_FAT	GO:0002237~response to molecule of bacterial origin	35	2.63356	6.61893e-15	CCL2, PTGS2, STAT5B, TLR2, ADH5, FASLG, TAC1, RPS6KB1, TLR4, PRDX2, PRDX3, CCL5, IL10, FOS, HSF1, TAP2, SELP, IL6, CYP1A1, SOCS3, RELA, SOCS1, IDO1, IL6R, STAT1, EPHA3, MAPK1, ADM, MAPK14, JUN, ADAM17, MGST1, ABCC5, NGF, F2R	1178	86	13528	4.67367	3.06488e-11	2.01617e-13	1.25677e-11
GOTERM_BP_FAT	GO:0032496~response to lipopolysaccharide	32	2.40783	5.75835e-14	CCL2, PTGS2, STAT5B, ADH5, FASLG, TAC1, RPS6KB1, TLR4, PRDX2, PRDX3, CCL5, IL10, FOS, HSF1, SELP, CYP1A1, SOCS3, RELA, SOCS1, IDO1, IL6R, STAT1, EPHA3, MAPK1, ADM, MAPK14, JUN, ADAM17, MGST1, ABCC5, NGF, F2R	1178	77	13528	4.77252	2.65112e-10	1.55953e-12	1.08691e-10
GOTERM_BP_FAT	GO:0009617~response to bacterium	49	3.68698	1.40155e-11	MICA, PTGS2, S100A7, STAT5B, TLR2, FASLG, TLR3, PRDX2, TLR4, RPS6KB1, PRDX3, IL10, FOS, NOD1, HSF1, NOS2, CYP1A1, SOCS3, RELA, CAMP, SOCS1, IL6R, MAPK1, ADM, CCR4, JUN, DEFA3, ADAM17, DEFA1, NGF, DCD, TNF, CCL2, ADH5, TAC1, DEFB4A, CCL5, TAP2, SELP, IL6, DEFB103A, DEFB103B, IDO1, STAT1, S100A12, EPHA3, MAPK14, MGST1, ABCC5, F2R	1178	193	13528	2.91559	6.44851e-08	2.90473e-10	2.64387e-08
Annotation Cluster 26	Enrichment Score: 11.946045029174524
Category	Term	Count	%	PValue	Genes	List Total	Pop Hits	Pop Total	Fold Enrichment	Bonferroni	Benjamini	FDR
GOTERM_BP_FAT	GO:0009792~embryonic development ending in birth or egg hatching	76	5.71859	8.48337e-15	NBN, ACVRL1, XRCC2, FGF9, LMO4, EDN1, ZEB2, ZEB1, GLI2, SHH, YBX1, HOXD10, HOXC6, ACVR1B, HSF1, CASP8, TWIST1, AR, SATB2, C2CD3, ADAM10, CYP1A1, NODAL, TP53, LEF1, LIG4, PROX1, BCL2L11, HES1, SMO, EP300, HIF1A, CFL1, TFAP2A, FOXC1, GNAS, COL1A1, WNT9A, SMARCA4, ACVR1, RBP4, PRKDC, EGLN1, CDH1, BCL2L1, TPM1, ITGB1, RPA1, PFN1, LY6E, PKD2, HOXA9, AXIN2, APBA1, TERF2, ERCC2, BMP4, CEBPA, EPAS1, TBX3…	1178	334	13528	2.6131	3.88218e-11	2.50466e-13	1.59206e-11
GOTERM_BP_FAT	GO:0043009~chordate embryonic development	75	5.64334	1.65712e-14	NBN, ACVRL1, XRCC2, FGF9, LMO4, EDN1, ZEB2, ZEB1, GLI2, SHH, YBX1, HOXD10, HOXC6, ACVR1B, HSF1, CASP8, TWIST1, AR, SATB2, C2CD3, ADAM10, NODAL, TP53, LEF1, LIG4, PROX1, BCL2L11, HES1, SMO, EP300, HIF1A, CFL1, TFAP2A, FOXC1, GNAS, COL1A1, WNT9A, SMARCA4, ACVR1, RBP4, PRKDC, EGLN1, CDH1, BCL2L1, TPM1, ITGB1, RPA1, PFN1, LY6E, PKD2, HOXA9, AXIN2, APBA1, TERF2, ERCC2, BMP4, CEBPA, EPAS1, TBX3, MSH2, …	1178	331	13528	2.60209	7.61112e-11	4.72733e-13	3.12084e-11
GOTERM_BP_FAT	GO:0048598~embryonic morphogenesis	69	5.19187	3.15823e-13	FGF9, LMO4, DICER1, CRABP2, EDN1, JAG2, TP63, ZEB2, ZEB1, GLI2, SHH, HOXD10, CTNNB1, GLI1, CASP8, PRKACA, RARB, MYC, TWIST1, FGF4, RET, SATB2, C2CD3, NODAL, TP53, LEF1, MMP13, PROX1, HES1, VEGFC, CFL1, TFAP2A, FOXC1, GNAS, WNT9A, SMARCA4, ACVR1, WNT5A, RBP4, SOX2, GREM1, TCF21, HOXA1, PFN1, ACD, HOXA9, BMP4, TBX3, TGFBR2, HSPG2, SMAD4, SMAD3, FZD3, SMAD2, GJB6, SMAD1, SOD1, NOTCH1, DKK1, HOXB7, S…	1178	307	13528	2.58107	1.45326e-09	7.98495e-12	5.95834e-10
GOTERM_BP_FAT	GO:0001701~in utero embryonic development	40	3.00978	3.70215e-08	NBN, XRCC2, ACVRL1, EDN1, CDH1, EGLN1, BCL2L1, ITGB1, TPM1, YBX1, RPA1, ACVR1B, LY6E, HSF1, PKD2, TERF2, APBA1, ERCC2, CEBPA, AR, ADAM10, C2CD3, EPAS1, TBX3, MSH2, NODAL, TP53, BRCA2, SMAD2, LIG4, BCL2L11, HES1, HIF1A, SP1, PLCG1, ENDOG, HOPX, FOXC1, ACVR1, SMARCA4	1178	176	13528	2.60997	0.000170321	4.86673e-07	6.98371e-05
Annotation Cluster 27	Enrichment Score: 11.352083962502485
Category	Term	Count	%	PValue	Genes	List Total	Pop Hits	Pop Total	Fold Enrichment	Bonferroni	Benjamini	FDR
SP_PIR_KEYWORDS	ATP	66	4.96614	4.2189e-24	ACVRL1, RPS6KB1, DDR2, ATP2B1, ACVR1B, CSNK2A1, PRKACA, TOP2B, CSK, TOP2A, PRKCA, EGFR, CDK1, RET, LYN, BRAF, PIM1, CDK6, PRKCE, CDK4, IRS1, CDK2, DAPK1, PRKD1, MAPK1, RECQL, MAPK3, HARS, MAPK9, MAPK8, MST1R, ACVR1, FGFR1, FGFR4, ERBB4, ERBB3, ERBB2, HK2, HSPA1A, SRC, TK1, IGF1R, TAP2, PTK6, TAP1, ZAP70, CSF1R, FLT1, MAP2K1, FLT4, MET, MAP2K4, ABCB1, KDR, RPS6KA3, ATP2A2, ATP2A3, FYN, PLK1, MAPK1…	1259	236	19235	4.27266	3.01229e-21	3.34699e-22	6.37923e-21
SP_PIR_KEYWORDS	phosphotransferase	58	4.36418	5.66451e-22	RPS6KB2, RPS6KB1, AURKA, DDR2, CSNK2A1, ILK, PIK3CA, PRKACA, CSK, EGFR, PRKCA, CDK1, RET, LYN, BRAF, PIK3C2A, PIM1, CDK6, PRKCE, CDK4, CDK2, DAPK1, PRKD1, MAPK1, NME3, NME1, RIPK1, MAPK3, MAPK9, MAPK8, MST1R, FGFR1, FGFR4, ERBB3, ERBB2, HK2, PRKDC, SRC, TK1, IGF1R, PTK6, ZAP70, CSF1R, PDK1, PDK2, FLT1, MAP2K1, FLT4, MAP2K4, MET, ATM, KDR, RPS6KA3, FYN, PLK1, MAPK14, GSK3B, NTRK2	1259	201	19235	4.40858	4.04446e-19	3.37038e-20	8.56507e-19
GOTERM_BP_FAT	GO:0006468~protein amino acid phosphorylation	134	10.0828	8.99694e-21	EFNA1, STAT5A, RPS6KB2, RPS6KB1, AURKA, AURKB, TGFB1, TGFB2, CSNK2A1, ILK, GAB1, MAP3K8, PIK3CA, PRKACA, PIK3CG, EGFR, RET, BRAF, ROCK2, PIM1, MAPK1, PLCE1, MAPK3, MAPK9, MAPK8, RIPK4, MST1R, CAV2, FGFR1, FGFR4, CCL2, ERBB4, GNAI2, STK11, ERBB3, ERBB2, CHEK1, CHEK2, EPHB4, SRC, CD74, VRK1, PTK2, PTK6, ZAP70, EGF, CSF1R, BMP2, MAP2K1, SMAD7, TGFBR2, MET, MAP2K4, SMG1, SMAD2, HGF, EPHA2, ATM, PTPN1…	1178	667	13528	2.3071	4.13949e-17	4.81336e-19	1.69718e-17
SP_PIR_KEYWORDS	kinase	115	8.65312	9.47871e-21	RPS6KB2, RPS6KB1, AURKA, AURKB, CDKN2A, CSNK2A1, CDKN2B, CDKN2C, ILK, MAP3K8, PIK3CA, PRKACA, PIK3CG, EGFR, RET, BRAF, ROCK2, PIM1, PLAUR, MAPK1, NME3, NME1, MAPK3, MAPK9, MAPK8, MST1R, RIPK4, FGFR1, CHKA, FGFR4, ERBB4, STK11, ERBB3, ERBB2, CHEK1, CHEK2, EPHB4, SRC, TK1, PTK2, VRK1, PTK6, ZAP70, CSF1R, DVL3, MAP2K1, SPHK1, TGFBR2, MET, MAP2K4, SMG1, EPHA2, ATM, KDR, EPHA3, EPHA7, CDKN1A, PLK3, CD…	1259	688	19235	2.55374	6.7678e-18	4.83414e-19	1.43324e-17
UP_SEQ_FEATURE	active site:Proton acceptor	111	8.35214	3.75999e-20	LDHB, LDHA, PTGS2, PTGS1, RPS6KB2, RPS6KB1, AURKA, AURKB, CSNK2A1, SULT1A1, MAP3K8, PRKACA, WWOX, EGFR, RET, BRAF, ROCK2, PIM1, MAPK1, MAPK3, MAPK9, MAPK8, RIPK4, MST1R, FGFR1, FGFR4, ERBB4, STK11, ERBB3, ERBB2, CHEK1, CHEK2, EPHB4, SRC, GPD1L, PTK2, TPI1, VRK1, PTK6, ZAP70, CSF1R, MAP2K1, TGFBR2, MET, MAP2K4, EPHX2, EPHA2, EPHA3, KDR, EPHA7, PLK3, PLK2, ULK1, PLK1, NTRK2, ALDH2, PON1, ABL1, ACVR…	1259	658	19113	2.56094	1.42052e-16	3.55131e-17	6.94432e-17
UP_SEQ_FEATURE	binding site:ATP	97	7.29872	1.8429e-19	RPS6KB2, AURKA, RPS6KB1, AURKB, CSNK2A1, MAP3K8, ILK, PRKACA, EGFR, RET, BRAF, ROCK2, PIM1, LIG4, MAPK1, NME3, NME1, MAPK3, MAPK9, MAPK8, MST1R, RIPK4, FGFR1, CHKA, FGFR4, ERBB4, STK11, ERBB3, ERBB2, CHEK1, CHEK2, EPHB4, SRC, PTK2, VRK1, PTK6, ZAP70, CSF1R, MAP2K1, TGFBR2, MET, MAP2K4, EPHA2, KDR, EPHA3, EPHA7, PLK3, PLK2, PLK1, ATP2A3, ULK1, NTRK2, ABL1, ACVRL1, DDR2, AKT1, PAK6, ACVR1B, PAK4, C…	1259	542	19113	2.71691	6.96247e-16	1.39249e-16	3.40365e-16
SP_PIR_KEYWORDS	atp-binding	172	12.9421	1.02087e-18	XRCC5, RAD51C, XRCC3, XRCC6, RPS6KB2, RPS6KB1, AURKA, AURKB, ATP2B1, ACTG1, CSNK2A1, ILK, MAP3K8, PIK3CA, PRKACA, DDX20, CIITA, PIK3CG, EGFR, RET, BRAF, ROCK2, PIM1, LIG4, RFC5, MAPK1, NME3, RFC1, NME1, MAPK3, HARS, MAPK9, MAPK8, RIPK4, MST1R, SMARCA2, RAD17, SMARCA4, ABCA8, TNFRSF6B, CHKA, FGFR1, FGFR4, ERBB4, STK11, ERBB3, ERBB2, CHEK1, HSPA1A, ABCA1, CHEK2, EPHB4, SRC, TK1, VRK1, PTK2, PTK6, Z…	1259	1326	19235	1.98176	7.28901e-16	4.04945e-17	1.54361e-15
GOTERM_BP_FAT	GO:0016310~phosphorylation	144	10.8352	8.17553e-18	EFNA1, STAT5A, RPS6KB2, RPS6KB1, AURKA, AURKB, TGFB1, TGFB2, CSNK2A1, ILK, GAB1, MAP3K8, PIK3CA, PRKACA, PIK3CG, EGFR, RET, BRAF, ROCK2, PIM1, MAPK1, PLCE1, NME1, MAPK3, MAPK9, MAPK8, RIPK4, MST1R, CAV2, FGFR1, FGFR4, CCL2, ERBB4, GNAI2, STK11, ERBB3, ERBB2, CHEK1, CHEK2, EPHB4, SRC, CD74, VRK1, PTK2, PTK6, ZAP70, EGF, CSF1R, BMP2, MAP2K1, SMAD7, TGFBR2, MET, MAP2K4, SMG1, SMAD2, HGF, EPHA2, ATM,…	1178	800	13528	2.0671	3.76156e-14	3.35854e-16	1.54223e-14
UP_SEQ_FEATURE	nucleotide phosphate-binding region:ATP	135	10.158	2.70423e-17	RAD51C, XRCC3, RPS6KB2, RPS6KB1, AURKA, AURKB, CSNK2A1, ILK, MAP3K8, PRKACA, DDX20, CIITA, EGFR, RET, BRAF, ROCK2, PIM1, RFC5, MAPK1, RFC1, MAPK3, MAPK9, MAPK8, RIPK4, MST1R, SMARCA2, RAD17, SMARCA4, TNFRSF6B, FGFR1, CHKA, FGFR4, ERBB4, STK11, ERBB3, ERBB2, CHEK1, CHEK2, EPHB4, SRC, TK1, PTK2, VRK1, PTK6, ZAP70, HELLS, CSF1R, RECQL4, RECQL5, MAP2K1, MYO1C, MKI67, TGFBR2, MET, MAP2K4, BRIP1, EPHA2…	1259	962	19113	2.1304	1.02166e-13	1.45951e-14	4.99445e-14
UP_SEQ_FEATURE	domain:Protein kinase	83	6.2453	2.93979e-16	ACVRL1, RPS6KB2, RPS6KB1, AURKA, AURKB, DDR2, PAK6, AKT1, ACVR1B, CSNK2A1, PAK4, ILK, MAP3K8, PRKACA, CSK, CHUK, AKT3, AKT2, PRKCA, EGFR, CDC7, CDK1, RET, LYN, BRAF, ROCK2, PIM1, CDK6, CDK4, PRKCE, CDK2, DAPK1, PRKD1, MAPK1, RIPK1, MAPK3, LCK, ERN1, MAPK9, MAPK8, MST1R, RIPK4, ACVR1, FGFR1, FGFR4, ERBB4, STK11, ERBB3, ERBB2, CHEK1, KIT, CHEK2, EPHB4, SRC, IGF1R, PTK2, VRK1, PTK2B, PTK6, ZAP70, CA…	1259	469	19113	2.68663	1.25833e-12	1.57319e-13	6.10623e-13
GOTERM_BP_FAT	GO:0006796~phosphate metabolic process	161	12.1144	4.53257e-16	EFNA1, STAT5A, RPS6KB2, RPS6KB1, AURKA, AURKB, TGFB1, TGFB2, CSNK2A1, ILK, GAB1, MAP3K8, PIK3CA, PRKACA, PIK3CG, EGFR, RET, BRAF, ROCK2, PIM1, PTPRS, PTPRT, MAPK1, PLCE1, PPP1CA, NME1, MAPK3, MAPK9, MAPK8, RIPK4, MST1R, CAV2, FGFR1, FGFR4, CCL2, ERBB4, GNAI2, STK11, ERBB3, ERBB2, CHEK1, CHEK2, EPHB4, CD74, SRC, GPD1L, VRK1, PTK2, PTK6, ZAP70, EGF, CSF1R, BMP2, MAP2K1, SMAD7, MAP2K4, MET, TGFBR2, …	1178	973	13528	1.90021	2.04325e-12	1.59872e-14	8.32667e-13
GOTERM_BP_FAT	GO:0006793~phosphorus metabolic process	161	12.1144	4.53257e-16	EFNA1, STAT5A, RPS6KB2, RPS6KB1, AURKA, AURKB, TGFB1, TGFB2, CSNK2A1, ILK, GAB1, MAP3K8, PIK3CA, PRKACA, PIK3CG, EGFR, RET, BRAF, ROCK2, PIM1, PTPRS, PTPRT, MAPK1, PLCE1, PPP1CA, NME1, MAPK3, MAPK9, MAPK8, RIPK4, MST1R, CAV2, FGFR1, FGFR4, CCL2, ERBB4, GNAI2, STK11, ERBB3, ERBB2, CHEK1, CHEK2, EPHB4, CD74, SRC, GPD1L, VRK1, PTK2, PTK6, ZAP70, EGF, CSF1R, BMP2, MAP2K1, SMAD7, MAP2K4, MET, TGFBR2, …	1178	973	13528	1.90021	2.04325e-12	1.59872e-14	8.32667e-13
SP_PIR_KEYWORDS	nucleotide-binding	194	14.5974	2.86038e-15	XRCC5, RAD51C, XRCC3, HRAS, XRCC6, AURKA, AURKB, RAB1A, ACTG1, ATP2B1, ILK, MAP3K8, PIK3CA, RAB25, PIK3CG, BRAF, ROCK2, RAN, PIM1, LIG4, RFC5, MAPK1, NME3, RFC1, NME1, MAPK3, HARS, MAPK9, MAPK8, MST1R, TNFRSF6B, CHKA, ERBB4, GNAI2, ERBB3, ERBB2, CHEK1, HSPA1A, CHEK2, EPHB4, TK1, VRK1, KRAS, RAC1, ZAP70, RECQL4, RECQL5, MKI67, MAP2K1, MAP2K4, TGFBR2, SPHK1, EPHA2, ATM, ABCG2, KDR, EPHA3, EPHA7, AT…	1259	1686	19235	1.75797	2.06102e-12	8.59313e-14	4.36318e-12
GOTERM_MF_FAT	GO:0004672~protein kinase activity	111	8.35214	5.18625e-15	RPS6KB2, RPS6KB1, AURKA, AURKB, TGFB2, CSNK2A1, ILK, MAP3K8, PRKACA, EGFR, RET, BRAF, ROCK2, PIM1, IRS1, MAPK1, HSPB8, MAPK3, MAPK9, MAPK8, MST1R, RIPK4, CAV2, FGFR1, FGFR4, CCL2, ERBB4, STK11, ERBB3, ERBB2, CHEK1, CHEK2, EPHB4, CCL4, SRC, PTK2, VRK1, PTK6, ZAP70, CSF1R, MAP2K1, TGFBR2, MET, MAP2K4, SMG1, EPHA2, ATM, KDR, EPHA3, EPHA7, PLK3, PLK2, ULK1, PLK1, NTRK2, WIF1, MTOR, ABL1, ENG, KCNH1, …	1100	606	12983	2.16189	6.40776e-12	1.60194e-12	8.4599e-12
INTERPRO	IPR017441:Protein kinase, ATP binding site	83	6.2453	1.83268e-14	ACVRL1, RPS6KB2, RPS6KB1, AURKA, AURKB, PAK6, AKT1, ACVR1B, CSNK2A1, PAK4, ILK, MAP3K8, PRKACA, CSK, CHUK, AKT3, AKT2, PRKCA, EGFR, CDC7, CDK1, RET, LYN, BRAF, ROCK2, PIM1, CDK6, CDK4, PRKCE, CDK2, DAPK1, PRKD1, MAPK1, MAPK3, LCK, ERN1, MAPK9, MAPK8, MST1R, RIPK4, ACVR1, FGFR1, FGFR4, ERBB4, STK11, ERBB3, ERBB2, CHEK1, KIT, CHEK2, EPHB4, SRC, IGF1R, PTK2, VRK1, PTK2B, PTK6, ZAP70, CAMK2A, CSF1R, …	1224	455	16659	2.48276	3.26073e-11	3.26073e-11	3.1064e-11
INTERPRO	IPR000719:Protein kinase, core	85	6.39579	2.99259e-14	ACVRL1, RPS6KB2, RPS6KB1, AURKA, AURKB, DDR2, PAK6, AKT1, ACVR1B, CSNK2A1, PAK4, ILK, MAP3K8, PRKACA, CSK, CHUK, AKT3, AKT2, PRKCA, EGFR, CDC7, CDK1, RET, LYN, BRAF, ROCK2, PIM1, CDK6, CDK4, PRKCE, CDK2, DAPK1, PRKD1, MAPK1, RIPK1, MAPK3, LCK, ERN1, MAPK9, MAPK8, MST1R, RIPK4, ACVR1, FGFR1, FGFR4, ERBB4, STK11, ERBB3, ERBB2, CHEK1, KIT, CHEK2, EPHB4, SRC, IGF1R, PTK2, VRK1, PTK2B, PTK6, ZAP70, CA…	1224	476	16659	2.43041	5.33573e-11	2.66787e-11	5.08371e-11
SP_PIR_KEYWORDS	transferase	157	11.8134	1.18467e-11	RPS6KB2, RPS6KB1, AURKA, AURKB, GSTM5, GSTM1, GLT8D1, GSTM3, CSNK2A1, GSTM4, SULT1A1, ILK, MAP3K8, PIK3CA, PRKACA, RPN2, PIK3CG, EGFR, RET, POLH, BRAF, ROCK2, PIM1, GSTT1, DPAGT1, UGT1A10, MAPK1, EP300, NME3, NME1, CHPF, BHMT, MAPK3, MAPK9, MAPK8, HAS2, RIPK4, MST1R, GAL3ST2, FGFR1, CHKA, FGFR4, TALDO1, ERBB4, STK11, ERBB3, ERBB2, SETD1A, CHEK1, CHEK2, EPHB4, SRC, TK1, B3GNT8, SULT4A1, VRK1, PTK2…	1259	1394	19235	1.72069	8.45858e-09	2.56321e-10	1.7913e-08
SP_PIR_KEYWORDS	serine/threonine-protein kinase	57	4.28894	9.82825e-09	ACVRL1, RPS6KB2, RPS6KB1, AURKA, AURKB, AKT1, PAK6, ACVR1B, CSNK2A1, PAK4, ILK, MAP3K8, PRKACA, CHUK, AKT3, AKT2, PRKCA, CDC7, CDK1, BRAF, TRPM7, ROCK2, PIM1, CDK6, PRKCE, CDK4, CDK2, DAPK1, PRKD1, MAPK1, RIPK1, MAPK3, ERN1, MAPK9, MAPK8, RIPK4, ACVR1, STK11, PRKDC, CHEK1, CHEK2, VRK1, CAMK2A, MAP2K1, NLK, MAP2K4, TGFBR2, SMG1, RAF1, ATM, RPS6KA3, PLK3, PLK2, ULK1, PLK1, MAPK14, GSK3B	1259	381	19235	2.28568	7.01735e-06	1.63195e-07	1.48609e-05
GOTERM_MF_FAT	GO:0005524~ATP binding	182	13.6945	7.82808e-08	XRCC5, RAD51C, XRCC3, XRCC2, XRCC6, RPS6KB2, RPS6KB1, AURKA, AURKB, RAB1A, ATP2B1, ACTG1, CSNK2A1, ILK, MAP3K8, PIK3CA, PRKACA, DDX20, CIITA, EGFR, PIK3CG, RET, BRAF, ROCK2, PIM1, LIG4, RFC5, MAPK1, NME3, RFC1, NME1, MAPK3, HARS, MAPK9, MAPK8, RIPK4, MST1R, SMARCA2, RAD17, SMARCA4, ABCA8, TNFRSF6B, CHKA, FGFR1, FGFR4, ERBB4, ERBB3, STK11, ERBB2, CHEK1, HSPA1A, ABCA1, CHEK2, EPHB4, SRC, TK1, VRK1,…	1100	1477	12983	1.45436	9.61242e-05	4.1795e-06	0.000126917
SP_PIR_KEYWORDS	serine/threonine-specific protein kinase	18	1.3544	1.73023e-07	PRKCA, CDK1, BRAF, PIM1, CDK6, RPS6KB1, PRKCE, CDK2, DAPK1, PRKD1, MAPK1, RPS6KA3, CSNK2A1, PLK1, ILK, MAPK3, PRKACA, ACVR1	1259	60	19235	4.5834	0.000123531	2.37573e-06	0.00026162
GOTERM_MF_FAT	GO:0032559~adenyl ribonucleotide binding	182	13.6945	1.98556e-07	XRCC5, RAD51C, XRCC3, XRCC2, XRCC6, RPS6KB2, RPS6KB1, AURKA, AURKB, RAB1A, ATP2B1, ACTG1, CSNK2A1, ILK, MAP3K8, PIK3CA, PRKACA, DDX20, CIITA, EGFR, PIK3CG, RET, BRAF, ROCK2, PIM1, LIG4, RFC5, MAPK1, NME3, RFC1, NME1, MAPK3, HARS, MAPK9, MAPK8, RIPK4, MST1R, SMARCA2, RAD17, SMARCA4, ABCA8, TNFRSF6B, CHKA, FGFR1, FGFR4, ERBB4, ERBB3, STK11, ERBB2, CHEK1, HSPA1A, ABCA1, CHEK2, EPHB4, SRC, TK1, VRK1,…	1100	1497	12983	1.43493	0.000243796	9.37789e-06	0.000321919
GOTERM_MF_FAT	GO:0030554~adenyl nucleotide binding	186	13.9955	1.16693e-06	XRCC5, RAD51C, XRCC3, XRCC2, XRCC6, RPS6KB2, RPS6KB1, AURKA, AURKB, RAB1A, ATP2B1, ACTG1, CSNK2A1, ILK, MAP3K8, PIK3CA, PRKACA, DDX20, CIITA, EGFR, PIK3CG, RET, BRAF, ROCK2, PIM1, LIG4, RFC5, MAPK1, NME3, RFC1, NME1, MAPK3, HARS, MAPK9, MAPK8, RIPK4, MST1R, SMARCA2, RAD17, SMARCA4, ABCA8, TNFRSF6B, CHKA, FGFR1, FGFR4, ERBB4, ERBB3, STK11, ERBB2, CHEK1, HSPA1A, ABCA1, CHEK2, EPHB4, SRC, TK1, VRK1,…	1100	1577	12983	1.39208	0.00143197	4.77653e-05	0.00189194
GOTERM_MF_FAT	GO:0001883~purine nucleoside binding	188	14.146	1.35126e-06	XRCC5, RAD51C, XRCC3, XRCC2, XRCC6, RPS6KB2, RPS6KB1, AURKA, AURKB, RAB1A, ATP2B1, ACTG1, CSNK2A1, ILK, MAP3K8, PIK3CA, PRKACA, DDX20, CIITA, EGFR, PIK3CG, RET, BRAF, ROCK2, PIM1, LIG4, RFC5, MAPK1, NME3, RFC1, NME1, MAPK3, HARS, MAPK9, MAPK8, RIPK4, MST1R, SMARCA2, RAD17, SMARCA4, ABCA8, TNFRSF6B, CHKA, FGFR1, FGFR4, ERBB4, ERBB3, STK11, ERBB2, CHEK1, HSPA1A, ABCA1, CHEK2, EPHB4, SRC, TK1, VRK1,…	1100	1601	12983	1.38595	0.00165797	5.18532e-05	0.00219078
GOTERM_MF_FAT	GO:0001882~nucleoside binding	188	14.146	2.13965e-06	XRCC5, RAD51C, XRCC3, XRCC2, XRCC6, RPS6KB2, RPS6KB1, AURKA, AURKB, RAB1A, ATP2B1, ACTG1, CSNK2A1, ILK, MAP3K8, PIK3CA, PRKACA, DDX20, CIITA, EGFR, PIK3CG, RET, BRAF, ROCK2, PIM1, LIG4, RFC5, MAPK1, NME3, RFC1, NME1, MAPK3, HARS, MAPK9, MAPK8, RIPK4, MST1R, SMARCA2, RAD17, SMARCA4, ABCA8, TNFRSF6B, CHKA, FGFR1, FGFR4, ERBB4, ERBB3, STK11, ERBB2, CHEK1, HSPA1A, ABCA1, CHEK2, EPHB4, SRC, TK1, VRK1,…	1100	1612	12983	1.3765	0.00262404	7.96177e-05	0.00346897
INTERPRO	IPR008271:Serine/threonine protein kinase, active site	52	3.91272	2.66874e-06	ACVRL1, RPS6KB2, AURKA, RPS6KB1, AURKB, AKT1, PAK6, ACVR1B, CSNK2A1, PAK4, MAP3K8, ILK, PRKACA, CHUK, AKT3, AKT2, CDC7, PRKCA, CDK1, BRAF, ROCK2, PIM1, CDK6, PRKCE, CDK4, CDK2, DAPK1, PRKD1, MAPK1, RIPK1, MAPK3, ERN1, MAPK9, MAPK8, RIPK4, ACVR1, STK11, CHEK1, CHEK2, VRK1, CAMK2A, MAP2K1, NLK, MAP2K4, RAF1, RPS6KA3, PLK3, PLK2, ULK1, PLK1, MAPK14, GSK3B	1224	354	16659	1.99925	0.0047391	0.000316641	0.00452588
GOTERM_MF_FAT	GO:0004674~protein serine/threonine kinase activity	66	4.96614	2.77139e-06	ACVRL1, RPS6KB2, RPS6KB1, AURKA, AURKB, TGFB2, AKT1, PAK6, ACVR1B, CSNK2A1, PAK4, ILK, MAP3K8, PRKACA, CHUK, AKT3, AKT2, PRKCA, EGFR, CDC7, CDK1, BRAF, ROCK2, TRPM7, PIM1, CDK6, CDK4, PRKCE, CDK2, DAPK1, PRKD1, MAPK1, CCND3, RIPK1, HSPB8, MAPK3, ERN1, MAPK9, MAPK8, RIPK4, ACVR1, STK11, PRKDC, CHEK1, CHEK2, VRK1, PTK6, CAMK2A, ERCC2, MAP2K1, NLK, MAP2K4, TGFBR2, RAF1, SMG1, ATM, MNAT1, RPS6KA3, PL…	1100	430	12983	1.81158	0.00339749	9.72318e-05	0.00449319
INTERPRO	IPR002290:Serine/threonine protein kinase	40	3.00978	1.39594e-05	STK11, RPS6KB2, CHEK1, RPS6KB1, AURKA, CHEK2, AURKB, PAK6, AKT1, CSNK2A1, PAK4, PRKACA, CAMK2A, CHUK, AKT3, AKT2, PRKCA, CDK1, MAP2K1, ROCK2, NLK, MAP2K4, PIM1, CDK6, PRKCE, CDK4, CDK2, DAPK1, PRKD1, MAPK1, RPS6KA3, PLK3, PLK2, ULK1, PLK1, MAPK14, GSK3B, MAPK3, MAPK9, MAPK8	1224	259	16659	2.10198	0.0245418	0.00137949	0.0236715
INTERPRO	IPR017442:Serine/threonine protein kinase-related	50	3.76223	1.84633e-05	ACVRL1, RPS6KB2, AURKA, RPS6KB1, AURKB, AKT1, PAK6, ACVR1B, CSNK2A1, PAK4, MAP3K8, PRKACA, CHUK, AKT3, AKT2, CDC7, PRKCA, CDK1, BRAF, ROCK2, PIM1, CDK6, PRKCE, CDK4, CDK2, DAPK1, PRKD1, MAPK1, RIPK1, MAPK3, ERN1, MAPK9, MAPK8, RIPK4, ACVR1, STK11, CHEK1, CHEK2, CAMK2A, MAP2K1, NLK, MAP2K4, RAF1, RPS6KA3, PLK3, PLK2, PLK1, ULK1, MAPK14, GSK3B	1224	359	16659	1.89558	0.0323309	0.00172824	0.0313078
GOTERM_MF_FAT	GO:0032555~purine ribonucleotide binding	204	15.3499	1.88419e-05	XRCC5, RAD51C, XRCC3, HRAS, XRCC2, XRCC6, AURKA, AURKB, RAB1A, ACTG1, ATP2B1, ILK, MAP3K8, PIK3CA, RAB25, PIK3CG, BRAF, ROCK2, RAN, PIM1, LIG4, RFC5, MAPK1, NME3, RFC1, NME1, MAPK3, HARS, MAPK9, MAPK8, MST1R, TNFRSF6B, CHKA, ERBB4, GNAI2, ERBB3, ERBB2, CHEK1, HSPA1A, CHEK2, EPHB4, TK1, VRK1, KRAS, RAC1, ZAP70, POTEE, RECQL4, RECQL5, MKI67, MAP2K1, MAP2K4, TGFBR2, SPHK1, EPHA2, ATM, ABCG2, KDR, EP…	1100	1836	12983	1.31141	0.0228724	0.000550754	0.0305441
GOTERM_MF_FAT	GO:0032553~ribonucleotide binding	204	15.3499	1.88419e-05	XRCC5, RAD51C, XRCC3, HRAS, XRCC2, XRCC6, AURKA, AURKB, RAB1A, ACTG1, ATP2B1, ILK, MAP3K8, PIK3CA, RAB25, PIK3CG, BRAF, ROCK2, RAN, PIM1, LIG4, RFC5, MAPK1, NME3, RFC1, NME1, MAPK3, HARS, MAPK9, MAPK8, MST1R, TNFRSF6B, CHKA, ERBB4, GNAI2, ERBB3, ERBB2, CHEK1, HSPA1A, CHEK2, EPHB4, TK1, VRK1, KRAS, RAC1, ZAP70, POTEE, RECQL4, RECQL5, MKI67, MAP2K1, MAP2K4, TGFBR2, SPHK1, EPHA2, ATM, ABCG2, KDR, EP…	1100	1836	12983	1.31141	0.0228724	0.000550754	0.0305441
Annotation Cluster 28	Enrichment Score: 11.24282382918702
Category	Term	Count	%	PValue	Genes	List Total	Pop Hits	Pop Total	Fold Enrichment	Bonferroni	Benjamini	FDR
GOTERM_BP_FAT	GO:0042770~DNA damage response, signal transduction	32	2.40783	1.9852e-13	ING4, NBN, PML, TP63, MLH1, CHEK1, CHEK2, SFN, ERCC6, HMOX1, H2AFX, CCNA2, CDK1, SP100, MSH2, AIFM1, TP53, BRIP1, BRCA2, IFI16, BRCA1, ATM, FOXN3, TP73, PTPN11, XPA, CCND1, XPC, BBC3, MAPK14, ABL1, RAD17	1178	80	13528	4.59355	9.13335e-10	5.13112e-12	3.74467e-10
GOTERM_BP_FAT	GO:0008629~induction of apoptosis by intracellular signals	26	1.95636	3.43516e-13	PML, TP63, MLH1, SFN, CHEK2, SART1, CASP3, TP53I3, ERCC6, HMOX1, DIABLO, MYC, PRKCA, AIFM1, TP53, BRCA2, IFI16, ATM, TP73, BRCA1, XPA, CDKN1A, BBC3, BAX, JAK2, ABL1	1178	54	13528	5.52927	1.58046e-09	8.58946e-12	6.47982e-10
GOTERM_BP_FAT	GO:0008630~DNA damage response, signal transduction resulting in induction of apoptosis	17	1.27916	2.74017e-09	AIFM1, TP53, PML, MLH1, TP63, BRCA2, IFI16, CHEK2, SFN, BRCA1, TP73, ATM, XPA, ERCC6, BBC3, HMOX1, ABL1	1178	33	13528	5.91593	1.26075e-05	4.2593e-08	5.16905e-06
Annotation Cluster 29	Enrichment Score: 11.239401241636404
Category	Term	Count	%	PValue	Genes	List Total	Pop Hits	Pop Total	Fold Enrichment	Bonferroni	Benjamini	FDR
GOTERM_BP_FAT	GO:0051052~regulation of DNA metabolic process	44	3.31076	1.177e-17	TNFRSF6B, CSF2, NBN, HRAS, PDGFB, PDGFA, MRE11A, MLH1, CALR, GLI2, TGFB1, IL10, POT1, GLI1, IGF1R, ACD, PPP2CA, H2AFX, PDGFC, ERCC4, MYC, TERF2, ERCC1, EPO, TERF1, IL4, PPP2R1A, CDC6, POLH, MSH2, S100A11, TP53, BRCA2, IGF2, CD40, RAD50, BRCA1, CDK2, RAD51, JUN, PCNA, ID3, AREG, RAD17	1178	114	13528	4.43237	5.41537e-14	4.75033e-16	2.22029e-14
GOTERM_BP_FAT	GO:0006275~regulation of DNA replication	29	2.18209	2.86475e-14	CSF2, NBN, HRAS, PDGFB, PDGFA, CALR, GLI2, TGFB1, POT1, GLI1, IGF1R, ACD, PPP2CA, PDGFC, TERF2, TERF1, EPO, CDC6, PPP2R1A, S100A11, TP53, BRCA2, IGF2, CDK2, JUN, PCNA, ID3, AREG, RAD17	1178	62	13528	5.37149	1.3179e-10	7.98694e-13	5.40346e-11
GOTERM_BP_FAT	GO:0051054~positive regulation of DNA metabolic process	21	1.58014	1.97205e-08	IL4, CSF2, HRAS, PDGFB, PDGFA, IGF2, CD40, GLI2, CALR, POT1, BRCA1, TGFB1, GLI1, RAD51, IGF1R, JUN, H2AFX, PDGFC, AREG, TERF2, EPO	1178	56	13528	4.30645	9.073e-05	2.70848e-07	3.72007e-05
GOTERM_BP_FAT	GO:0045740~positive regulation of DNA replication	14	1.05342	1.65811e-07	CSF2, HRAS, PDGFB, PDGFA, IGF2, CALR, GLI2, POT1, GLI1, IGF1R, JUN, PDGFC, AREG, EPO	1178	28	13528	5.74194	0.000762607	1.97642e-06	0.000312785
Annotation Cluster 30	Enrichment Score: 11.135556245338355
Category	Term	Count	%	PValue	Genes	List Total	Pop Hits	Pop Total	Fold Enrichment	Bonferroni	Benjamini	FDR
UP_SEQ_FEATURE	domain:Protein kinase	83	6.2453	2.93979e-16	ACVRL1, RPS6KB2, RPS6KB1, AURKA, AURKB, DDR2, PAK6, AKT1, ACVR1B, CSNK2A1, PAK4, ILK, MAP3K8, PRKACA, CSK, CHUK, AKT3, AKT2, PRKCA, EGFR, CDC7, CDK1, RET, LYN, BRAF, ROCK2, PIM1, CDK6, CDK4, PRKCE, CDK2, DAPK1, PRKD1, MAPK1, RIPK1, MAPK3, LCK, ERN1, MAPK9, MAPK8, MST1R, RIPK4, ACVR1, FGFR1, FGFR4, ERBB4, STK11, ERBB3, ERBB2, CHEK1, KIT, CHEK2, EPHB4, SRC, IGF1R, PTK2, VRK1, PTK2B, PTK6, ZAP70, CA…	1259	469	19113	2.68663	1.25833e-12	1.57319e-13	6.10623e-13
INTERPRO	IPR017441:Protein kinase, ATP binding site	83	6.2453	1.83268e-14	ACVRL1, RPS6KB2, RPS6KB1, AURKA, AURKB, PAK6, AKT1, ACVR1B, CSNK2A1, PAK4, ILK, MAP3K8, PRKACA, CSK, CHUK, AKT3, AKT2, PRKCA, EGFR, CDC7, CDK1, RET, LYN, BRAF, ROCK2, PIM1, CDK6, CDK4, PRKCE, CDK2, DAPK1, PRKD1, MAPK1, MAPK3, LCK, ERN1, MAPK9, MAPK8, MST1R, RIPK4, ACVR1, FGFR1, FGFR4, ERBB4, STK11, ERBB3, ERBB2, CHEK1, KIT, CHEK2, EPHB4, SRC, IGF1R, PTK2, VRK1, PTK2B, PTK6, ZAP70, CAMK2A, CSF1R, …	1224	455	16659	2.48276	3.26073e-11	3.26073e-11	3.1064e-11
INTERPRO	IPR000719:Protein kinase, core	85	6.39579	2.99259e-14	ACVRL1, RPS6KB2, RPS6KB1, AURKA, AURKB, DDR2, PAK6, AKT1, ACVR1B, CSNK2A1, PAK4, ILK, MAP3K8, PRKACA, CSK, CHUK, AKT3, AKT2, PRKCA, EGFR, CDC7, CDK1, RET, LYN, BRAF, ROCK2, PIM1, CDK6, CDK4, PRKCE, CDK2, DAPK1, PRKD1, MAPK1, RIPK1, MAPK3, LCK, ERN1, MAPK9, MAPK8, MST1R, RIPK4, ACVR1, FGFR1, FGFR4, ERBB4, STK11, ERBB3, ERBB2, CHEK1, KIT, CHEK2, EPHB4, SRC, IGF1R, PTK2, VRK1, PTK2B, PTK6, ZAP70, CA…	1224	476	16659	2.43041	5.33573e-11	2.66787e-11	5.08371e-11
SP_PIR_KEYWORDS	tyrosine-protein kinase	34	2.55831	6.78662e-14	FGFR1, FGFR4, ERBB4, ERBB3, ERBB2, KIT, DDR2, EPHB4, SRC, IGF1R, PTK2, PTK2B, PTK6, ZAP70, CSK, CSF1R, EGFR, RET, FLT1, MAP2K1, LYN, FLT4, MAP2K4, MET, EPHA2, EPHA3, KDR, EPHA7, FYN, NTRK2, LCK, JAK2, MST1R, ABL1	1259	111	19235	4.67975	4.84339e-11	1.7939e-12	1.02574e-10
INTERPRO	IPR008266:Tyrosine protein kinase, active site	32	2.40783	9.02526e-13	FGFR1, FGFR4, ERBB4, ERBB3, ERBB2, KIT, DDR2, EPHB4, SRC, IGF1R, PTK2, PTK2B, PTK6, ZAP70, CSK, CSF1R, EGFR, RET, FLT1, LYN, FLT4, MET, EPHA2, EPHA3, KDR, EPHA7, FYN, NTRK2, LCK, JAK2, MST1R, ABL1	1224	97	16659	4.48999	1.60645e-09	5.35484e-10	1.53056e-09
INTERPRO	IPR001245:Tyrosine protein kinase	34	2.55831	1.0502e-11	FGFR1, FGFR4, ERBB4, ERBB3, ERBB2, KIT, DDR2, EPHB4, SRC, IGF1R, PTK2, PTK2B, PTK6, ILK, ZAP70, CSK, CSF1R, EGFR, RET, FLT1, LYN, FLT4, MET, EPHA2, EPHA3, KDR, EPHA7, FYN, RIPK1, NTRK2, LCK, JAK2, MST1R, ABL1	1224	118	16659	3.92161	1.86934e-08	3.73869e-09	1.78105e-08
SP_PIR_KEYWORDS	tyrosine-specific protein kinase	20	1.50489	5.1087e-11	EGFR, FGFR1, RET, FGFR4, FLT1, LYN, FLT4, ERBB2, MET, DDR2, SRC, KDR, IGF1R, FYN, PTK6, NTRK2, ZAP70, MST1R, CSK, CSF1R	1259	48	19235	6.36583	3.64761e-08	9.85842e-10	7.72466e-08
GOTERM_MF_FAT	GO:0004713~protein tyrosine kinase activity	41	3.08503	8.52301e-10	CAV2, FGFR1, FGFR4, ERBB4, ERBB3, ERBB2, KIT, DDR2, CCL4, EPHB4, SRC, IGF1R, PTK2, PTK2B, PTK6, ILK, ZAP70, CSK, CSF1R, EGFR, RET, FLT1, MAP2K1, LYN, FLT4, MAP2K4, MET, IRS1, EPHA2, KDR, EPHA3, EPHA7, CRKL, FYN, IGF2R, NTRK2, LCK, JAK2, WIF1, MST1R, ABL1	1100	166	12983	2.91513	1.04662e-06	6.54141e-08	1.38184e-06
SMART	SM00219:TyrKc	34	2.55831	1.18283e-09	FGFR1, FGFR4, ERBB4, ERBB3, ERBB2, KIT, DDR2, EPHB4, SRC, IGF1R, PTK2, PTK2B, PTK6, ILK, ZAP70, CSK, CSF1R, EGFR, RET, FLT1, LYN, FLT4, MET, EPHA2, EPHA3, KDR, EPHA7, FYN, RIPK1, NTRK2, LCK, JAK2, MST1R, ABL1	804	118	9079	3.25371	3.74957e-07	1.87479e-07	1.5939e-06
GOTERM_MF_FAT	GO:0004714~transmembrane receptor protein tyrosine kinase activity	23	1.73062	1.3879e-08	EGFR, FGFR1, RET, FGFR4, FLT1, ERBB4, ERBB3, FLT4, ERBB2, MET, KIT, DDR2, EPHB4, IRS1, EPHA2, EPHA3, KDR, IGF1R, EPHA7, IGF2R, NTRK2, MST1R, CSF1R	1100	67	12983	4.05168	1.70433e-05	8.52173e-07	2.25022e-05
SP_PIR_KEYWORDS	autophosphorylation	17	1.27916	4.35373e-08	PRKCA, EGFR, FGFR1, FGFR4, FLT1, BRAF, LYN, ERBB2, FLT4, MET, PIM1, SRC, PRKD1, IGF1R, FYN, NTRK2, CSF1R	1259	49	19235	5.30053	3.10852e-05	6.61396e-07	6.58309e-05
Annotation Cluster 31	Enrichment Score: 10.834203806475498
Category	Term	Count	%	PValue	Genes	List Total	Pop Hits	Pop Total	Fold Enrichment	Bonferroni	Benjamini	FDR
GOTERM_BP_FAT	GO:0032268~regulation of cellular protein metabolic process	107	8.05117	1.64765e-20	PDGFB, IL6ST, PDGFA, EDN1, TLR4, IL10, TGFB1, SHH, EIF4EBP1, CDKN2A, APOE, GAB1, PDGFC, EGFR, SOCS3, SOCS1, SKP1, MAPK1, VEGFC, EP300, JUN, HSPB1, CAV1, IGF2BP1, ITGB2, ITGB3, IGF2BP3, BDKRB2, CALR, TIMP3, TIMP1, PIN1, ITGAV, EGF, DNMT3B, DNAJA3, AXIN1, BMP4, BMP2, SMAD7, SMAD4, ITGA2, CDC20, FOXP3, FURIN, BRCA1, HDAC2, EIF4E, TSC1, PLK1, PON1, DNMT1, MTOR, ENG, HDAC6, HSP90AB1, NFKB1, ZEB2, PDCD…	1178	474	13528	2.59235	7.58084e-17	8.61459e-19	3.10812e-17
GOTERM_BP_FAT	GO:0001932~regulation of protein amino acid phosphorylation	58	4.36418	1.10448e-19	PDGFB, IL6ST, PDGFA, EDN1, ZEB2, TLR4, DAXX, PDCD4, TGFB1, EDNRB, GAB1, PDGFC, FGF2, PRKCA, EGFR, PPP2R1A, LYN, SOCS3, SOCS1, IL6R, PRKCE, VEGFC, CCND1, CCND3, CCND2, JUN, RIPK1, ADAM17, CSF2, CAV1, TNF, ITGB2, BDKRB2, PIN1, ERCC6, PTK2B, PPP2CA, BCL2, CD4, EGF, AXIN1, EPO, BMP4, IL4, IL6, BMP2, SMAD7, BIRC7, SMAD4, IGF2, RICTOR, TP73, PPP1R9B, BAX, JAK2, MTOR, IGFBP3, ENG	1178	173	13528	3.85008	5.0817e-16	5.64633e-18	2.08348e-16
GOTERM_BP_FAT	GO:0031399~regulation of protein modification process	76	5.71859	4.30779e-18	PDGFB, IL6ST, PDGFA, EDN1, ZEB2, TLR4, DAXX, PDCD4, TGFB1, EDNRB, CDKN2A, GAB1, PDGFC, FGF2, EGFR, PRKCA, PPP2R1A, CDK1, LYN, SOCS3, SOCS1, IL6R, SKP1, PRKCE, VEGFC, CCND1, CCND3, CCND2, RIPK1, JUN, ADAM17, PSME3, PSMB10, CSF2, CAV1, TNF, PML, CTCFL, ITGB2, BDKRB2, PIN1, SET, ERCC6, PTK2B, BCL2, PPP2CA, CD4, EGF, DNMT3B, DNAJA3, AXIN1, EPO, BMP4, IL4, BMP2, IL6, SMAD7, SMAD4, BIRC7, CDC20, IGF2, …	1178	295	13528	2.95856	1.98201e-14	1.86982e-16	8.12619e-15
GOTERM_BP_FAT	GO:0051247~positive regulation of protein metabolic process	59	4.43943	6.74327e-13	IL6ST, GJA1, TLR4, TGFB1, AKT1, EDNRB, APOE, FGF2, PRKCA, CDK1, LYN, IL6R, SKP1, CDK4, MAPK1, VEGFC, CCND1, EP300, CCND3, CCND2, TRIM32, ADAM17, MDM2, PSME3, PSMB10, CSF2, CAV1, TNF, CSF1, PML, PIN1, PTK2B, BCL2, CD4, DNMT3B, DNAJA3, AXIN1, APC, EPO, BMP4, IL4, IL6, BMP2, SMAD7, SMAD4, ITGA2, CDC20, IGF2, RICTOR, FOXP3, FURIN, BRCA1, CCNB1, HDAC2, PLK1, DNMT1, JAK2, MTOR, ENG	1178	243	13528	2.78826	3.10268e-09	1.67713e-11	1.27209e-09
GOTERM_BP_FAT	GO:0032270~positive regulation of cellular protein metabolic process	56	4.21369	4.30841e-12	IL6ST, TLR4, TGFB1, AKT1, EDNRB, APOE, FGF2, PRKCA, CDK1, LYN, IL6R, SKP1, CDK4, MAPK1, VEGFC, CCND1, EP300, CCND3, CCND2, ADAM17, MDM2, PSME3, PSMB10, CSF2, CAV1, TNF, CSF1, PML, PIN1, PTK2B, BCL2, CD4, DNMT3B, DNAJA3, AXIN1, EPO, BMP4, IL4, IL6, BMP2, SMAD7, SMAD4, ITGA2, IGF2, CDC20, RICTOR, FOXP3, FURIN, BRCA1, CCNB1, HDAC2, PLK1, DNMT1, JAK2, MTOR, ENG	1178	233	13528	2.76007	1.98231e-08	9.66983e-11	8.12743e-09
GOTERM_BP_FAT	GO:0042327~positive regulation of phosphorylation	33	2.48307	1.32274e-11	CSF2, CAV1, TNF, IL6ST, TLR4, TGFB1, EDNRB, ANG, BCL2, CD4, EGF, FGF2, AXIN1, EPO, IL4, BMP4, EGFR, PRKCA, IL6, BMP2, LYN, SMAD4, IGF2, IL6R, RICTOR, VEGFC, CCND1, CCND3, CCND2, ADAM17, JAK2, MTOR, ENG	1178	97	13528	3.90688	6.08594e-08	2.75382e-10	2.49522e-08
GOTERM_BP_FAT	GO:0010562~positive regulation of phosphorus metabolic process	33	2.48307	3.30038e-11	CSF2, CAV1, TNF, IL6ST, TLR4, TGFB1, EDNRB, ANG, BCL2, CD4, EGF, FGF2, AXIN1, EPO, IL4, BMP4, EGFR, PRKCA, IL6, BMP2, LYN, SMAD4, IGF2, IL6R, RICTOR, VEGFC, CCND1, CCND3, CCND2, ADAM17, JAK2, MTOR, ENG	1178	100	13528	3.78968	1.51851e-07	6.57362e-10	6.22583e-08
GOTERM_BP_FAT	GO:0045937~positive regulation of phosphate metabolic process	33	2.48307	3.30038e-11	CSF2, CAV1, TNF, IL6ST, TLR4, TGFB1, EDNRB, ANG, BCL2, CD4, EGF, FGF2, AXIN1, EPO, IL4, BMP4, EGFR, PRKCA, IL6, BMP2, LYN, SMAD4, IGF2, IL6R, RICTOR, VEGFC, CCND1, CCND3, CCND2, ADAM17, JAK2, MTOR, ENG	1178	100	13528	3.78968	1.51851e-07	6.57362e-10	6.22583e-08
GOTERM_BP_FAT	GO:0001934~positive regulation of protein amino acid phosphorylation	30	2.25734	1.68721e-10	CSF2, CAV1, TNF, IL6ST, TLR4, TGFB1, EDNRB, BCL2, CD4, FGF2, AXIN1, EPO, IL4, BMP4, PRKCA, IL6, BMP2, LYN, SMAD4, IGF2, IL6R, RICTOR, VEGFC, CCND1, CCND3, CCND2, ADAM17, JAK2, MTOR, ENG	1178	89	13528	3.87097	7.76284e-07	3.11761e-09	3.18274e-07
GOTERM_BP_FAT	GO:0031401~positive regulation of protein modification process	45	3.386	6.78474e-10	PSMB10, CSF2, CAV1, TNF, IL6ST, PML, TLR4, TGFB1, PIN1, EDNRB, BCL2, CD4, DNMT3B, FGF2, DNAJA3, AXIN1, EPO, PRKCA, IL4, BMP4, CDK1, BMP2, IL6, LYN, SMAD7, SMAD4, IGF2, CDC20, RICTOR, SKP1, IL6R, FOXP3, BRCA1, CCNB1, VEGFC, CCND1, CCND3, CCND2, PLK1, ADAM17, DNMT1, PSME3, JAK2, MTOR, ENG	1178	187	13528	2.7635	3.12165e-06	1.16047e-08	1.27987e-06
GOTERM_BP_FAT	GO:0050730~regulation of peptidyl-tyrosine phosphorylation	25	1.88111	1.00341e-09	CSF2, CAV1, PDGFB, PDGFA, IL6ST, ITGB2, TLR4, PPP2CA, PDGFC, CD4, EGF, EPO, EGFR, IL4, PRKCA, PPP2R1A, IL6, LYN, SOCS1, IGF2, IL6R, RICTOR, PRKCE, JAK2, MTOR	1178	68	13528	4.22201	4.61667e-06	1.64881e-08	1.89283e-06
Annotation Cluster 32	Enrichment Score: 10.619872055040574
Category	Term	Count	%	PValue	Genes	List Total	Pop Hits	Pop Total	Fold Enrichment	Bonferroni	Benjamini	FDR
GOTERM_BP_FAT	GO:0043434~response to peptide hormone stimulus	51	3.83747	3.91053e-17	CAV2, PPARA, RBP4, ERBB3, STAT5A, PPARG, STAT5B, PDE3B, PRKDC, FOXO1, RPS6KB1, BCL2L1, CCL5, IL10, GHRHR, AHSG, AKT1, IGF1R, EIF4EBP1, BCL2, GAB1, NEFL, CCNA2, AKT2, PRKCA, BSG, AR, LYN, SOCS3, RXRA, RELA, SOCS1, CFTR, IGF2, IL6R, STAT1, USF1, IRS1, STAT3, LEP, CAPN10, BTG2, TSC1, ADM, CCND2, JAK2, MTOR, COL1A1, PARP1, ABCC5, NGF	1178	154	13528	3.8031	1.79923e-13	1.53781e-15	7.37681e-14
GOTERM_BP_FAT	GO:0032868~response to insulin stimulus	34	2.55831	6.27436e-12	PPARA, RBP4, ERBB3, PPARG, PRKDC, FOXO1, PDE3B, RPS6KB1, CCL5, IL10, GHRHR, AHSG, AKT1, IGF1R, EIF4EBP1, GAB1, AKT2, AR, LYN, SOCS3, RXRA, RELA, IGF2, STAT1, USF1, IRS1, LEP, CAPN10, TSC1, ADM, CCND2, MTOR, PARP1, ABCC5	1178	100	13528	3.90452	2.88681e-08	1.36816e-10	1.18358e-08
GOTERM_BP_FAT	GO:0032870~cellular response to hormone stimulus	37	2.78405	4.08667e-10	ERBB3, PGF, STAT5A, IGFBP7, PPARG, STAT5B, PRKDC, FOXO1, PDE3B, RPS6KB1, GHRHR, AHSG, AKT1, IGF1R, FOS, EIF4EBP1, GAB1, PRKACA, GNG7, AKT2, RXRA, ITGA2, IGF2, STAT1, USF1, IRS1, STAT3, PTPN11, CAPN10, DUSP1, CCND2, ALDH2, JAK2, GNAS, GNB3, IGFBP2, PARP1	1178	133	13528	3.19476	1.88027e-06	7.23183e-09	7.70907e-07
GOTERM_BP_FAT	GO:0032869~cellular response to insulin stimulus	20	1.50489	3.30626e-06	ERBB3, RXRA, PPARG, PRKDC, FOXO1, PDE3B, IGF2, STAT1, USF1, IRS1, GHRHR, AHSG, AKT1, IGF1R, EIF4EBP1, CAPN10, CCND2, GAB1, PARP1, AKT2	1178	68	13528	3.37761	0.015097	3.32137e-05	0.00623674
Annotation Cluster 33	Enrichment Score: 10.437121993062217
Category	Term	Count	%	PValue	Genes	List Total	Pop Hits	Pop Total	Fold Enrichment	Bonferroni	Benjamini	FDR
GOTERM_BP_FAT	GO:0042330~taxis	45	3.386	2.57584e-12	CXCL1, CCL3, HRAS, CCL2, CXCL5, PDGFB, PDGFA, S100A9, CXCR2, ITGB2, DEFB4A, CXCR3, CCL5, CXCL12, CCL4, CCL7, IL10, CXCL10, TGFB2, EDNRB, CCL22, TYMP, CXCR4, SAA1, SEMA3F, RAC1, FGF2, PRKCA, IL4, IL6, MAP2K1, RALBP1, IL6R, PLAUR, MAPK1, CCR7, CCR5, CXCL14, CCR4, MAPK14, CCR2, TSC2, DEFA1, ENG, PLAU	1178	160	13528	3.22984	1.18514e-08	6.01593e-11	4.85904e-09
GOTERM_BP_FAT	GO:0006935~chemotaxis	45	3.386	2.57584e-12	CXCL1, CCL3, HRAS, CCL2, CXCL5, PDGFB, PDGFA, S100A9, CXCR2, ITGB2, DEFB4A, CXCR3, CCL5, CXCL12, CCL4, CCL7, IL10, CXCL10, TGFB2, EDNRB, CCL22, TYMP, CXCR4, SAA1, SEMA3F, RAC1, FGF2, PRKCA, IL4, IL6, MAP2K1, RALBP1, IL6R, PLAUR, MAPK1, CCR7, CCR5, CXCL14, CCR4, MAPK14, CCR2, TSC2, DEFA1, ENG, PLAU	1178	160	13528	3.22984	1.18514e-08	6.01593e-11	4.85904e-09
GOTERM_BP_FAT	GO:0007610~behavior	85	6.39579	9.27357e-11	HRAS, PTGS2, PDGFB, PDGFA, LEPR, HEXA, IL18, TACR1, S100A9, RPS6KB1, CXCR2, CXCR3, CXCL12, PTEN, IL10, HOXD10, CXCL10, TGFB2, EDNRB, FOS, SAA1, CXCR4, SEMA3F, GALR2, FGF2, GNG7, PRKCA, RALBP1, ESR2, IL6R, PLAUR, MAPK1, CCR7, CCR5, CCR4, JUN, CCR2, CSTB, DEFA1, NGF, CXCL1, CCL3, CCL2, CXCL5, ABI2, TAC1, ITGB2, KIT, DEFB4A, CCL5, CCL4, CCL7, CCL22, TYMP, KRAS, BCL2, RAC1, GRPR, NMU, APBA1, IL4, KLK…	1178	469	13528	2.0813	4.26677e-07	1.77044e-09	1.74936e-07
GOTERM_BP_FAT	GO:0007626~locomotory behavior	56	4.21369	2.9002e-09	HRAS, PDGFB, PDGFA, HEXA, S100A9, CXCR2, CXCR3, CXCL12, IL10, HOXD10, TGFB2, CXCL10, EDNRB, SAA1, CXCR4, SEMA3F, FGF2, GNG7, PRKCA, RALBP1, IL6R, PLAUR, MAPK1, CCR7, CCR5, CCR4, CCR2, CSTB, DEFA1, NGF, CXCL1, CCL3, CCL2, CXCL5, ITGB2, DEFB4A, CCL5, CCL4, CCL7, CCL22, TYMP, RAC1, APBA1, IL4, IL6, MAP2K1, SOD1, PARK7, SOD2, ATP7A, EPS8, CXCL14, MAPK14, TSC2, ENG, PLAU	1178	274	13528	2.34707	1.33437e-05	4.47779e-08	5.47092e-06
Annotation Cluster 34	Enrichment Score: 10.390358767041073
Category	Term	Count	%	PValue	Genes	List Total	Pop Hits	Pop Total	Fold Enrichment	Bonferroni	Benjamini	FDR
GOTERM_BP_FAT	GO:0051098~regulation of binding	52	3.91272	5.3588e-18	TLR2, TLR3, TLR4, PRDX2, PRDX3, SHH, TGFB1, IL10, CDKN2A, HMOX1, CAT, NRG1, ICAM1, SP100, RELA, PIM1, PROX1, DDIT3, PTHLH, SMO, EP300, NME1, RIPK1, SMARCA4, TNF, MTDH, EGLN1, TNFRSF4, ACD, KRAS, BCL2, NPM1, CAMK2A, APEX1, DNAJA3, ERCC2, IL4, IL6, SMAD7, SMAD4, SMAD3, ITGA2, SMAD2, FOXP3, SIRT1, HDAC2, ID2, ID1, BAX, PON1, JAK2, ID3	1178	153	13528	3.90301	2.46558e-14	2.262e-16	1.01088e-14
GOTERM_BP_FAT	GO:0051101~regulation of DNA binding	45	3.386	2.48229e-17	TNF, MTDH, TLR2, TLR3, TLR4, PRDX2, EGLN1, PRDX3, TNFRSF4, IL10, TGFB1, SHH, ACD, KRAS, CDKN2A, HMOX1, NPM1, CAT, CAMK2A, APEX1, DNAJA3, ERCC2, IL4, ICAM1, IL6, SP100, SMAD7, RELA, PIM1, ITGA2, FOXP3, SIRT1, PROX1, DDIT3, PTHLH, SMO, HDAC2, EP300, ID2, ID1, NME1, RIPK1, JAK2, ID3, SMARCA4	1178	121	13528	4.27086	1.1421e-13	9.93132e-16	4.68258e-14
GOTERM_BP_FAT	GO:0051090~regulation of transcription factor activity	39	2.93454	2.45925e-15	TNF, MTDH, TLR2, TLR3, TLR4, PRDX2, EGLN1, PRDX3, TNFRSF4, IL10, TGFB1, SHH, KRAS, CDKN2A, HMOX1, NPM1, CAT, CAMK2A, DNAJA3, IL4, ICAM1, IL6, SP100, SMAD7, RELA, PIM1, FOXP3, SIRT1, PROX1, DDIT3, PTHLH, HDAC2, EP300, ID2, ID1, RIPK1, JAK2, ID3, SMARCA4	1178	103	13528	4.34826	1.12379e-11	8.13793e-14	4.60743e-12
GOTERM_BP_FAT	GO:0043388~positive regulation of DNA binding	26	1.95636	3.36338e-10	TNF, MTDH, TLR2, TLR3, TLR4, PRDX3, IL10, TGFB1, SHH, ACD, KRAS, NPM1, CAT, CAMK2A, ERCC2, IL4, ICAM1, IL6, SP100, RELA, ITGA2, EP300, NME1, RIPK1, JAK2, SMARCA4	1178	70	13528	4.26544	1.54749e-06	5.99803e-09	6.34467e-07
GOTERM_BP_FAT	GO:0051099~positive regulation of binding	27	2.0316	8.48245e-10	TNF, MTDH, TLR2, TLR3, TLR4, PRDX3, IL10, TGFB1, SHH, ACD, KRAS, NPM1, CAT, CAMK2A, ERCC2, IL4, ICAM1, IL6, SP100, RELA, ITGA2, EP300, NME1, RIPK1, PON1, JAK2, SMARCA4	1178	78	13528	3.97519	3.90277e-06	1.41405e-08	1.60013e-06
GOTERM_BP_FAT	GO:0043392~negative regulation of DNA binding	21	1.58014	2.97149e-09	SP100, SMAD7, PIM1, EGLN1, PRDX2, FOXP3, TNFRSF4, SIRT1, PROX1, DDIT3, PTHLH, SMO, CDKN2A, HDAC2, ID2, ID1, HMOX1, JAK2, ID3, CAT, DNAJA3	1178	51	13528	4.72865	1.36717e-05	4.57252e-08	5.60541e-06
GOTERM_BP_FAT	GO:0043433~negative regulation of transcription factor activity	19	1.42965	1.2679e-08	SP100, SMAD7, PIM1, EGLN1, PRDX2, FOXP3, TNFRSF4, PROX1, SIRT1, DDIT3, PTHLH, CDKN2A, HDAC2, ID2, ID1, HMOX1, ID3, CAT, DNAJA3	1178	45	13528	4.84875	5.83344e-05	1.77313e-07	2.39176e-05
GOTERM_BP_FAT	GO:0051091~positive regulation of transcription factor activity	22	1.65538	1.3235e-08	IL4, ICAM1, IL6, SP100, TNF, MTDH, RELA, TLR2, TLR3, TLR4, PRDX3, IL10, TGFB1, SHH, KRAS, EP300, RIPK1, NPM1, JAK2, CAT, CAMK2A, SMARCA4	1178	60	13528	4.21075	6.08922e-05	1.84528e-07	2.49664e-05
GOTERM_BP_FAT	GO:0051100~negative regulation of binding	21	1.58014	5.44319e-08	SP100, SMAD7, PIM1, EGLN1, PRDX2, FOXP3, TNFRSF4, SIRT1, PROX1, DDIT3, PTHLH, SMO, CDKN2A, HDAC2, ID2, ID1, HMOX1, JAK2, ID3, CAT, DNAJA3	1178	59	13528	4.08748	0.00025041	6.99557e-07	0.00010268
GOTERM_BP_FAT	GO:0051092~positive regulation of NF-kappaB transcription factor activity	15	1.12867	4.92898e-06	ICAM1, IL6, MTDH, TNF, RELA, TLR2, TLR3, TLR4, PRDX3, TGFB1, KRAS, RIPK1, NPM1, CAT, CAMK2A	1178	41	13528	4.20142	0.0224231	4.76423e-05	0.00929759
Annotation Cluster 35	Enrichment Score: 10.324278646526297
Category	Term	Count	%	PValue	Genes	List Total	Pop Hits	Pop Total	Fold Enrichment	Bonferroni	Benjamini	FDR
GOTERM_BP_FAT	GO:0035295~tube development	72	5.41761	1.31243e-23	FGF9, PGF, PDGFA, LMO4, DICER1, EDN1, TP63, ZEB2, GLI2, CXCL12, ASAH1, SHH, GLI1, CTNNB1, CD44, CTGF, CXCR4, ILK, CASP8, RARB, LOX, FGF2, TWIST1, RET, C2CD3, PDPN, NODAL, CFTR, CYP1A2, MMP14, PROX1, BCL2L11, PTHLH, HES1, PPP1CA, EP300, CFL1, VEGFA, TFAP2A, FOXC1, ACVR1, WNT5A, CAV2, RBP4, FGFR4, GREM1, HECA, TCF21, PFN1, BCL2, EGF, TRAF4, BMP4, CEBPA, BMP2, FLT1, EPAS1, TBX3, TGFBR2, SMAD4, FZD3,…	1178	220	13528	3.75836	6.03849e-20	8.62642e-22	2.47576e-20
GOTERM_BP_FAT	GO:0035239~tube morphogenesis	45	3.386	2.00132e-16	PGF, LMO4, DICER1, EDN1, TP63, ZEB2, GREM1, GLI2, CXCL12, SHH, CTNNB1, TCF21, PFN1, CD44, CXCR4, BCL2, ILK, CASP8, EGF, TWIST1, BMP4, BMP2, RET, C2CD3, FLT1, TBX3, PDPN, NODAL, TGFBR2, SMAD4, FZD3, MMP14, BCL2L11, KDR, PPP1CA, NOTCH1, TSC1, LAMA5, VEGFA, CFL1, TSC2, TFAP2A, PTCH1, ENG, ACVR1	1178	127	13528	4.06909	1.02163e-12	8.21565e-15	4.21885e-13
GOTERM_BP_FAT	GO:0001763~morphogenesis of a branching structure	30	2.25734	8.48952e-13	PGF, DICER1, EDN1, GREM1, GLI2, CXCL12, TGFB1, SHH, CTNNB1, TCF21, CD44, CXCR4, BCL2, ILK, EGF, BMP4, BMP2, FLT1, TBX3, TGFBR2, SMAD4, MMP14, KDR, NOTCH1, PPP1CA, EPHA7, LAMA5, VEGFA, ENG, ACVR1	1178	74	13528	4.65562	3.90619e-09	2.08887e-11	1.60153e-09
GOTERM_BP_FAT	GO:0048754~branching morphogenesis of a tube	28	2.10685	9.91387e-13	PGF, DICER1, EDN1, GREM1, GLI2, CXCL12, SHH, CTNNB1, TCF21, CD44, CXCR4, BCL2, ILK, EGF, BMP4, BMP2, FLT1, TBX3, TGFBR2, SMAD4, MMP14, KDR, NOTCH1, PPP1CA, LAMA5, VEGFA, ENG, ACVR1	1178	65	13528	4.9469	4.56157e-09	2.38826e-11	1.87023e-09
GOTERM_BP_FAT	GO:0001655~urogenital system development	36	2.7088	4.75618e-12	RBP4, PGF, TP63, RRM2B, GREM1, GLI2, SHH, WT1, TCF21, ACE, ACD, CD44, BCL2, ILK, PKD2, RARB, HELLS, APC, BMP4, BMP2, AR, RET, NF1, SMAD4, LEF1, SMAD1, PROX1, BCL2L11, PLCE1, SDC1, TSC1, LAMA5, ITGA8, BAX, FOXC1, ACVR1	1178	110	13528	3.75836	2.18833e-08	1.05716e-10	8.97207e-09
GOTERM_BP_FAT	GO:0001822~kidney development	30	2.25734	1.27094e-09	PGF, RRM2B, GREM1, GLI2, SHH, WT1, TCF21, ACE, CD44, BCL2, ILK, PKD2, RARB, APC, BMP4, BMP2, RET, NF1, SMAD4, LEF1, SMAD1, PROX1, BCL2L11, SDC1, PLCE1, TSC1, LAMA5, BAX, ITGA8, FOXC1	1178	96	13528	3.58871	5.84755e-06	2.08099e-08	2.39749e-06
GOTERM_BP_FAT	GO:0060562~epithelial tube morphogenesis	24	1.80587	4.16475e-09	BMP4, RET, BMP2, PGF, LMO4, NODAL, SMAD4, ZEB2, FZD3, GREM1, SHH, PFN1, TCF21, CD44, TSC1, LAMA5, BCL2, ILK, TSC2, CFL1, CASP8, TFAP2A, PTCH1, TWIST1	1178	67	13528	4.11363	1.91618e-05	6.2417e-08	7.85637e-06
GOTERM_BP_FAT	GO:0001656~metanephros development	17	1.27916	3.89267e-07	BMP4, RET, BMP2, PGF, NF1, SMAD4, GREM1, WT1, SHH, TCF21, CD44, LAMA5, BCL2, ITGA8, ILK, FOXC1, RARB	1178	44	13528	4.43695	0.00178942	4.4442e-06	0.000734309
GOTERM_BP_FAT	GO:0001657~ureteric bud development	14	1.05342	3.66466e-06	BMP4, TCF21, RET, BMP2, CD44, LAMA5, PGF, BCL2, ILK, SMAD4, FOXC1, RARB, GREM1, SHH	1178	35	13528	4.59355	0.0167198	3.6338e-05	0.00691277
GOTERM_BP_FAT	GO:0001658~branching involved in ureteric bud morphogenesis	11	0.82769	5.84227e-06	BMP4, TCF21, BMP2, CD44, PGF, LAMA5, BCL2, ILK, SMAD4, GREM1, SHH	1178	22	13528	5.74194	0.0265223	5.6116e-05	0.0110202
GOTERM_BP_FAT	GO:0060675~ureteric bud morphogenesis	11	0.82769	5.84227e-06	BMP4, TCF21, BMP2, CD44, PGF, LAMA5, BCL2, ILK, SMAD4, GREM1, SHH	1178	22	13528	5.74194	0.0265223	5.6116e-05	0.0110202
Annotation Cluster 36	Enrichment Score: 9.862076960762495
Category	Term	Count	%	PValue	Genes	List Total	Pop Hits	Pop Total	Fold Enrichment	Bonferroni	Benjamini	FDR
GOTERM_BP_FAT	GO:0032268~regulation of cellular protein metabolic process	107	8.05117	1.64765e-20	PDGFB, IL6ST, PDGFA, EDN1, TLR4, IL10, TGFB1, SHH, EIF4EBP1, CDKN2A, APOE, GAB1, PDGFC, EGFR, SOCS3, SOCS1, SKP1, MAPK1, VEGFC, EP300, JUN, HSPB1, CAV1, IGF2BP1, ITGB2, ITGB3, IGF2BP3, BDKRB2, CALR, TIMP3, TIMP1, PIN1, ITGAV, EGF, DNMT3B, DNAJA3, AXIN1, BMP4, BMP2, SMAD7, SMAD4, ITGA2, CDC20, FOXP3, FURIN, BRCA1, HDAC2, EIF4E, TSC1, PLK1, PON1, DNMT1, MTOR, ENG, HDAC6, HSP90AB1, NFKB1, ZEB2, PDCD…	1178	474	13528	2.59235	7.58084e-17	8.61459e-19	3.10812e-17
GOTERM_BP_FAT	GO:0051248~negative regulation of protein metabolic process	44	3.31076	2.25985e-09	PSMB10, HSP90AB1, CAV1, PML, IGF2BP1, NFKB1, ITGB3, IGF2BP3, BDKRB2, CALR, TIMP3, IL10, TGFB1, SHH, TIMP1, EIF4EBP1, SET, CDKN2A, ANG, PPP2CA, ITGAV, DNMT3B, PRKCA, PPP2R1A, SMAD7, RELA, SOCS1, NDUFA13, IGF2, CDC20, FOXP3, FURIN, YWHAE, TSC1, JUN, BAX, PON1, DNMT1, PSME3, MDM4, ENG, IGFBP3, HDAC6, IGFBP5	1178	187	13528	2.70209	1.03975e-05	3.57305e-08	4.26298e-06
GOTERM_BP_FAT	GO:0032269~negative regulation of cellular protein metabolic process	42	3.16027	7.14632e-09	PSMB10, HSP90AB1, CAV1, PML, IGF2BP1, NFKB1, ITGB3, IGF2BP3, BDKRB2, CALR, TIMP3, IL10, TGFB1, SHH, TIMP1, EIF4EBP1, SET, CDKN2A, ANG, PPP2CA, ITGAV, DNMT3B, PRKCA, PPP2R1A, SMAD7, SOCS1, NDUFA13, IGF2, CDC20, FOXP3, FURIN, YWHAE, TSC1, JUN, BAX, PON1, DNMT1, PSME3, ENG, IGFBP3, HDAC6, IGFBP5	1178	180	13528	2.67957	3.28797e-05	1.03397e-07	1.34808e-05
Annotation Cluster 37	Enrichment Score: 9.718814583794732
Category	Term	Count	%	PValue	Genes	List Total	Pop Hits	Pop Total	Fold Enrichment	Bonferroni	Benjamini	FDR
GOTERM_BP_FAT	GO:0042592~homeostatic process	162	12.1896	1.03669e-28	XRCC5, IL6ST, STAT5A, XRCC6, STAT5B, EDN1, PDE3B, FOXO3, CXCL12, GHRHR, TGFB1, CTNNB1, APOE, ILK, SERPINE1, GALR2, TPT1, FAS, IRS1, BCL2L11, DDIT3, PTHLH, CCR7, PLCE1, EP300, RPS19, HIF1A, CCR5, RHCG, RFC1, CCR4, JUN, CCR2, VEGFA, TNFRSF6B, SRI, RBP4, CAV1, CCL3, CCL2, MCL1, ERBB4, TXN2, ERBB2, MRE11A, BCL2L1, ABCA1, BDKRB2, CALR, CCL5, CCL7, TIMP1, VDR, ACD, RAC1, NPM1, DNAJA3, BMP4, MUC2, EPAS1…	1178	751	13528	2.47721	4.7698e-25	1.01485e-26	1.9556e-25
GOTERM_BP_FAT	GO:0048878~chemical homeostasis	98	7.37397	9.0374e-14	IL6ST, HEXA, ATP5B, TACR1, EDN1, PPARG, PDE3B, BNIP3, HP, PRDX3, FOXO3, CXCR3, CXCL12, TGFB1, GHRHR, EDNRB, SAA1, APOE, CXCR4, HMOX1, ILK, SERPINE1, GALR2, TPT1, MYC, AKR1C1, PRKCA, TRPM8, TP53, IRS1, PTHLH, CCR7, PLCE1, HIF1A, XIRP1, CCR5, RHCG, ADM, CCR4, JUN, LCK, CCR2, VEGFA, KCNH2, SRI, RBP4, CAV1, CCL3, CCL2, ERBB4, ERBB2, TAC1, EGLN1, BCL2L1, BDKRB2, ABCA1, CALR, CCL5, CCL7, VDR, CD9, PTK2…	1178	512	13528	2.19808	4.15802e-10	2.40352e-12	1.70475e-10
GOTERM_BP_FAT	GO:0019725~cellular homeostasis	86	6.47103	2.6927e-11	IL6ST, HEXA, TACR1, ATP5B, EDN1, PRDX4, BNIP3, PRDX2, HP, PRDX3, CXCR3, CXCL12, PRDX1, TGFB1, EDNRB, SAA1, APOE, CXCR4, ILK, GALR2, TPT1, MYC, PRKCA, TRPM8, AIFM1, TP53, DDIT3, CCR7, PLCE1, HIF1A, XIRP1, CCR5, ADM, RHCG, CCR4, PRDX6, JUN, LCK, CCR2, KCNH2, SRI, CAV1, CCL3, CCL2, MCL1, TXN2, ERBB2, TAC1, BCL2L1, BDKRB2, CALR, CCL5, CCL7, VDR, CD9, PTK2B, FTHL17, BCL2, NPM1, PKD2, TGM2, APEX1, ERCC…	1178	466	13528	2.11934	1.23891e-07	5.4101e-10	5.0795e-08
GOTERM_BP_FAT	GO:0055066~di-, tri-valent inorganic cation homeostasis	54	4.06321	1.30282e-10	IL6ST, TACR1, EDN1, HP, CXCR3, CXCL12, TGFB1, EDNRB, SAA1, APOE, CXCR4, HMOX1, GALR2, TPT1, MYC, PRKCA, TRPM8, PLCE1, CCR7, CCR5, ADM, CCR4, CCR2, LCK, SRI, CAV1, CCL3, CCL2, TAC1, BDKRB2, CCL5, CALR, CCL7, VDR, PTK2B, BCL2, FTHL17, TGM2, PKD2, TRPC6, EPHX2, TRIM24, SOD1, KDR, SOD2, ATP7A, HSP90B1, ATP2A2, BAX, MT2A, JAK2, EPOR, F2R, ATP7B	1178	239	13528	2.59468	5.99427e-07	2.44664e-09	2.45763e-07
GOTERM_BP_FAT	GO:0006873~cellular ion homeostasis	72	5.41761	1.99453e-10	IL6ST, HEXA, TACR1, ATP5B, EDN1, BNIP3, HP, CXCR3, PRDX3, CXCL12, TGFB1, EDNRB, SAA1, APOE, CXCR4, ILK, GALR2, TPT1, MYC, PRKCA, TRPM8, TP53, PLCE1, CCR7, XIRP1, CCR5, ADM, RHCG, CCR4, JUN, LCK, CCR2, KCNH2, SRI, CAV1, CCL3, CCL2, ERBB2, TAC1, BCL2L1, BDKRB2, CCL5, CALR, CCL7, CD9, VDR, PTK2B, FTHL17, BCL2, PKD2, TGM2, ERCC2, KLK6, TRPC6, SMAD7, NF1, EPHX2, MAL, SOD1, PARK7, SOD2, ATP7A, HSP90B1,…	1178	374	13528	2.2108	9.17682e-07	3.67073e-09	3.76247e-07
GOTERM_BP_FAT	GO:0055082~cellular chemical homeostasis	72	5.41761	4.124e-10	IL6ST, HEXA, TACR1, ATP5B, EDN1, BNIP3, HP, CXCR3, PRDX3, CXCL12, TGFB1, EDNRB, SAA1, APOE, CXCR4, ILK, GALR2, TPT1, MYC, PRKCA, TRPM8, TP53, PLCE1, CCR7, XIRP1, CCR5, ADM, RHCG, CCR4, JUN, LCK, CCR2, KCNH2, SRI, CAV1, CCL3, CCL2, ERBB2, TAC1, BCL2L1, BDKRB2, CCL5, CALR, CCL7, CD9, VDR, PTK2B, FTHL17, BCL2, PKD2, TGM2, ERCC2, KLK6, TRPC6, SMAD7, NF1, EPHX2, MAL, SOD1, PARK7, SOD2, ATP7A, HSP90B1,…	1178	380	13528	2.17589	1.89745e-06	7.26994e-09	7.7795e-07
GOTERM_BP_FAT	GO:0050801~ion homeostasis	75	5.64334	7.9151e-10	IL6ST, HEXA, TACR1, ATP5B, EDN1, BNIP3, HP, CXCR3, PRDX3, CXCL12, TGFB1, EDNRB, SAA1, APOE, CXCR4, HMOX1, ILK, GALR2, TPT1, MYC, PRKCA, TRPM8, TP53, PLCE1, CCR7, XIRP1, CCR5, ADM, RHCG, CCR4, JUN, LCK, CCR2, KCNH2, SRI, CAV1, CCL3, CCL2, ERBB2, TAC1, BCL2L1, BDKRB2, CALR, CCL5, CCL7, CD9, VDR, PTK2B, FTHL17, BCL2, PKD2, TGM2, ERCC2, KLK6, TRPC6, SMAD7, NF1, EPHX2, MAL, TRIM24, SOD1, PARK7, KDR, S…	1178	409	13528	2.10584	3.64173e-06	1.33397e-08	1.4931e-06
GOTERM_BP_FAT	GO:0055074~calcium ion homeostasis	45	3.386	8.12893e-10	CCL3, CAV1, CCL2, IL6ST, TACR1, EDN1, TAC1, BDKRB2, CXCR3, CCL5, CALR, CXCL12, CCL7, TGFB1, EDNRB, VDR, CXCR4, PTK2B, APOE, SAA1, BCL2, GALR2, TGM2, PKD2, TPT1, PRKCA, TRPM8, TRPC6, EPHX2, TRIM24, KDR, CCR7, PLCE1, HSP90B1, CCR5, ADM, ATP2A2, CCR4, BAX, CCR2, LCK, EPOR, JAK2, ATP7B, F2R	1178	188	13528	2.7488	3.74011e-06	1.36501e-08	1.53344e-06
GOTERM_BP_FAT	GO:0030005~cellular di-, tri-valent inorganic cation homeostasis	50	3.76223	1.71826e-09	IL6ST, TACR1, EDN1, HP, CXCR3, CXCL12, TGFB1, EDNRB, SAA1, APOE, CXCR4, GALR2, TPT1, MYC, PRKCA, TRPM8, PLCE1, CCR7, ADM, CCR5, CCR4, CCR2, LCK, SRI, CAV1, CCL3, CCL2, TAC1, BDKRB2, CCL5, CALR, CCL7, VDR, PTK2B, BCL2, FTHL17, TGM2, PKD2, TRPC6, EPHX2, SOD1, ATP7A, HSP90B1, ATP2A2, BAX, MT2A, JAK2, EPOR, F2R, ATP7B	1178	227	13528	2.52949	7.90566e-06	2.76423e-08	3.24131e-06
GOTERM_BP_FAT	GO:0006874~cellular calcium ion homeostasis	43	3.23552	3.68687e-09	CCL3, CAV1, CCL2, IL6ST, TACR1, EDN1, TAC1, BDKRB2, CXCR3, CCL5, CALR, CXCL12, CCL7, TGFB1, EDNRB, VDR, CXCR4, PTK2B, APOE, SAA1, BCL2, GALR2, TGM2, PKD2, TPT1, PRKCA, TRPM8, TRPC6, EPHX2, CCR7, PLCE1, HSP90B1, CCR5, ADM, ATP2A2, CCR4, BAX, CCR2, LCK, EPOR, JAK2, ATP7B, F2R	1178	183	13528	2.6984	1.69631e-05	5.58003e-08	6.9549e-06
GOTERM_BP_FAT	GO:0055080~cation homeostasis	57	4.28894	5.3512e-09	IL6ST, TACR1, ATP5B, EDN1, HP, CXCR3, CXCL12, TGFB1, EDNRB, SAA1, APOE, CXCR4, HMOX1, GALR2, TPT1, MYC, PRKCA, TRPM8, TP53, PLCE1, CCR7, CCR5, ADM, RHCG, CCR4, CCR2, LCK, SRI, CAV1, CCL3, CCL2, TAC1, BDKRB2, CCL5, CALR, CCL7, VDR, PTK2B, BCL2, FTHL17, PKD2, TGM2, TRPC6, EPHX2, TRIM24, SOD1, KDR, SOD2, ATP7A, HSP90B1, ATP2A2, BAX, MT2A, EPOR, JAK2, F2R, ATP7B	1178	286	13528	2.28874	2.46206e-05	7.91668e-08	1.00945e-05
GOTERM_BP_FAT	GO:0030003~cellular cation homeostasis	52	3.91272	1.08251e-08	IL6ST, TACR1, ATP5B, EDN1, HP, CXCR3, CXCL12, TGFB1, EDNRB, SAA1, APOE, CXCR4, GALR2, TPT1, MYC, PRKCA, TRPM8, TP53, PLCE1, CCR7, CCR5, ADM, CCR4, CCR2, LCK, SRI, CAV1, CCL3, CCL2, TAC1, BDKRB2, CCL5, CALR, CCL7, VDR, PTK2B, BCL2, FTHL17, TGM2, PKD2, TRPC6, EPHX2, SOD1, ATP7A, HSP90B1, ATP2A2, BAX, MT2A, JAK2, EPOR, F2R, ATP7B	1178	254	13528	2.35103	4.98052e-05	1.5325e-07	2.04205e-05
GOTERM_BP_FAT	GO:0055065~metal ion homeostasis	45	3.386	1.39244e-08	CCL3, CAV1, CCL2, IL6ST, TACR1, EDN1, TAC1, BDKRB2, CXCR3, CCL5, CALR, CXCL12, CCL7, TGFB1, EDNRB, VDR, CXCR4, PTK2B, APOE, SAA1, BCL2, GALR2, TGM2, PKD2, TPT1, PRKCA, TRPM8, TRPC6, EPHX2, TRIM24, KDR, CCR7, PLCE1, HSP90B1, CCR5, ADM, ATP2A2, CCR4, BAX, CCR2, LCK, EPOR, JAK2, ATP7B, F2R	1178	205	13528	2.52085	6.4064e-05	1.9297e-07	2.62669e-05
GOTERM_BP_FAT	GO:0006875~cellular metal ion homeostasis	43	3.23552	3.11316e-08	CCL3, CAV1, CCL2, IL6ST, TACR1, EDN1, TAC1, BDKRB2, CXCR3, CCL5, CALR, CXCL12, CCL7, TGFB1, EDNRB, VDR, CXCR4, PTK2B, APOE, SAA1, BCL2, GALR2, TGM2, PKD2, TPT1, PRKCA, TRPM8, TRPC6, EPHX2, CCR7, PLCE1, HSP90B1, CCR5, ADM, ATP2A2, CCR4, BAX, CCR2, LCK, EPOR, JAK2, ATP7B, F2R	1178	196	13528	2.51942	0.000143226	4.13978e-07	5.87265e-05
Annotation Cluster 38	Enrichment Score: 9.429975904210588
Category	Term	Count	%	PValue	Genes	List Total	Pop Hits	Pop Total	Fold Enrichment	Bonferroni	Benjamini	FDR
GOTERM_BP_FAT	GO:0032101~regulation of response to external stimulus	58	4.36418	1.0594e-21	PPARA, PTGS2, PDGFB, IL6ST, PDGFA, STAT5A, STAT5B, PPARG, EDN1, TLR4, CXCL12, TGFB1, IL10, SAA1, APOE, SERPINE1, PRKCA, ZFP36, ADAM10, PDPN, IL6R, CTNNA2, CCR4, VEGFA, ADAM17, CAV1, C3, TAC1, GREM1, CCL5, AHSG, TGM2, KRT1, SPP1, SELP, KLK8, IL6, IL2RA, BECN1, TGFBR2, CD276, SMAD3, ITGA2, IGF2, TRIM24, IDO1, AGER, USF1, PLG, KDR, ANXA2, LEP, HOPX, FABP4, JAK2, MTOR, PLAU, F2R	1178	159	13528	4.18909	4.87429e-18	6.16999e-20	1.99844e-18
GOTERM_BP_FAT	GO:0048584~positive regulation of response to stimulus	55	4.13845	2.45181e-11	MICA, CADM1, PDGFB, IL6ST, STAT5A, STAT5B, CRP, TLR2, TLR3, TLR4, TLR7, CXCL12, TGFB1, TLR8, TGFB2, NOD1, H2AFX, CFD, PRKCA, ADAM10, LYN, RELA, IL6R, IRS1, MAPK1, CCR4, VEGFA, ADAM17, IL12B, TRAF2, TNF, C3, CLU, TAC1, CCL5, SRC, FCN2, TAP2, TGM2, KRT1, ZAP70, AXIN1, IL6, BECN1, SMAD3, ITGA2, IGF2, IDO1, AGER, BRCA1, KDR, FYN, FABP4, JAK2, HSPD1	1178	236	13528	2.67633	1.12808e-07	4.9477e-10	4.62508e-08
GOTERM_BP_FAT	GO:0032103~positive regulation of response to external stimulus	26	1.95636	3.48555e-11	PDGFB, C3, IL6ST, STAT5A, STAT5B, TAC1, TLR4, CCL5, CXCL12, TGFB1, TGM2, PRKCA, IL6, ADAM10, BECN1, SMAD3, ITGA2, IL6R, IDO1, AGER, KDR, CCR4, VEGFA, ADAM17, FABP4, JAK2	1178	64	13528	4.66532	1.6037e-07	6.9125e-10	6.57512e-08
GOTERM_BP_FAT	GO:0050727~regulation of inflammatory response	24	1.80587	6.233e-08	PRKCA, ZFP36, IL6, IL2RA, PTGS2, C3, IL6ST, STAT5A, PPARG, STAT5B, CD276, TAC1, ITGA2, IGF2, TLR4, IDO1, CCL5, IL10, AHSG, SAA1, APOE, TGM2, FABP4, JAK2	1178	76	13528	3.62649	0.000286739	7.9221e-07	0.000117579
GOTERM_BP_FAT	GO:0031349~positive regulation of defense response	23	1.73062	1.30695e-07	PRKCA, IL6, MICA, CADM1, C3, IL6ST, STAT5A, RELA, STAT5B, TLR2, TLR3, TAC1, ITGA2, TLR4, IDO1, CCL5, TLR7, TLR8, TGM2, FABP4, JAK2, IL12B, HSPD1	1178	73	13528	3.61821	0.000601146	1.59081e-06	0.000246542
GOTERM_BP_FAT	GO:0050729~positive regulation of inflammatory response	14	1.05342	4.49414e-07	PRKCA, IL6, IL6ST, C3, STAT5A, STAT5B, TGM2, FABP4, ITGA2, TAC1, JAK2, TLR4, IDO1, CCL5	1178	30	13528	5.35914	0.00206562	5.10555e-06	0.00084777
Annotation Cluster 39	Enrichment Score: 9.255701821409856
Category	Term	Count	%	PValue	Genes	List Total	Pop Hits	Pop Total	Fold Enrichment	Bonferroni	Benjamini	FDR
GOTERM_BP_FAT	GO:0001836~release of cytochrome c from mitochondria	16	1.20391	3.74339e-12	CLU, TP53, SMAD3, BCL2L1, PMAIP1, SFN, TP73, SOD2, CASP3, BBC3, JUN, BAX, CASP7, BCL2, MYC, IFI6	1178	21	13528	8.74962	1.72231e-08	8.52629e-11	7.06142e-09
GOTERM_BP_FAT	GO:0008637~apoptotic mitochondrial changes	18	1.3544	6.85983e-11	CLU, TP53, SMAD3, BCL2L1, PMAIP1, SFN, TP73, SOD2, AKT1, CASP3, CDKN2A, BBC3, JUN, BAX, CASP7, BCL2, MYC, IFI6	1178	31	13528	6.66805	3.15621e-07	1.32614e-09	1.29404e-07
GOTERM_BP_FAT	GO:0007005~mitochondrion organization	32	2.40783	6.65758e-07	CAV2, TSPO, YWHAZ, CLU, BNIP3, RRM2B, BCL2L1, SFN, PRDX3, PMAIP1, AKT1, CASP3, TYMP, CDKN2A, BCL2, CASP7, COX18, MYC, DNAJA3, CEBPA, HSP90AA1, EPAS1, TP53, SMAD3, TP73, SOD2, ATP7A, LETM1, BBC3, JUN, BAX, IFI6	1178	138	13528	2.66293	0.00305847	7.43481e-06	0.00125588
Annotation Cluster 40	Enrichment Score: 9.146996261034763
Category	Term	Count	%	PValue	Genes	List Total	Pop Hits	Pop Total	Fold Enrichment	Bonferroni	Benjamini	FDR
SP_PIR_KEYWORDS	mitogen	22	1.65538	2.26707e-15	FGF5, PDGFB, PDGFA, PGF, FGF9, BTC, IGF2, TIMP2, MDK, TGFB1, TIMP1, TGFB2, VEGFB, VEGFC, VEGFA, TGFA, PDGFC, CAT, FIGF, FGF2, FGF3, FGF4	1259	39	19235	8.61836	1.5854e-12	6.89448e-14	3.35287e-12
SP_PIR_KEYWORDS	growth factor	38	2.85929	1.2656e-14	CXCL1, CSF3, CSF2, FGF5, PDGFB, FGF9, PGF, PDGFA, CSF1, BTC, MDK, CXCL12, TGFB1, TGFB2, TYMP, TGFA, PDGFC, NRG1, EGF, FIGF, FGF2, FGF3, FGF4, IL4, BMP4, BMP2, IL6, NODAL, IGF2, HGF, VEGFB, INHBA, VEGFC, EPGN, VEGFA, HBEGF, AREG, NGF	1259	131	19235	4.43179	9.03677e-12	3.47611e-13	1.91402e-11
GOTERM_MF_FAT	GO:0008083~growth factor activity	45	3.386	1.2504e-12	CXCL1, CSF3, CSF2, FGF5, PDGFB, FGF9, PGF, PDGFA, CSF1, BTC, JAG2, JAG1, MDK, CXCL12, TGFB1, IL10, TGFB2, TYMP, CTGF, TGFA, PDGFC, EGF, NRG1, FIGF, FGF2, FGF3, FGF4, IL4, BMP4, BMP2, IL6, NODAL, IGF2, HGF, LEP, VEGFB, INHBA, VEGFC, DKK1, EPGN, VEGFA, HBEGF, IL12B, AREG, NGF	1100	161	12983	3.2989	1.53555e-09	1.39595e-10	2.02736e-09
GOTERM_BP_FAT	GO:0051781~positive regulation of cell division	21	1.58014	7.30457e-12	FGF5, PDGFB, PDGFA, PGF, FGF9, BTC, IGF2, MDK, TGFB1, TGFB2, VEGFB, VEGFC, VEGFA, TGFA, PDGFC, CAT, FIGF, FGF2, FGF3, APC, FGF4	1178	39	13528	6.18362	3.36085e-08	1.57786e-10	1.37794e-08
GOTERM_BP_FAT	GO:0051302~regulation of cell division	21	1.58014	5.25023e-10	FGF5, PDGFB, PDGFA, PGF, FGF9, BTC, IGF2, MDK, TGFB1, TGFB2, VEGFB, VEGFC, VEGFA, TGFA, PDGFC, CAT, FIGF, FGF2, FGF3, APC, FGF4	1178	47	13528	5.13109	2.41563e-06	9.08133e-09	9.90402e-07
GOTERM_MF_FAT	GO:0005161~platelet-derived growth factor receptor binding	9	0.677201	3.36666e-07	TYMP, IL1R1, LYN, PDGFB, PDGFA, VEGFA, PDGFC, FIGF, PTEN	1100	11	12983	9.65678	0.000413341	1.47651e-05	0.000545839
INTERPRO	IPR000072:Platelet-derived growth factor (PDGF)	8	0.601956	3.56862e-07	VEGFB, VEGFC, PDGFB, PGF, PDGFA, VEGFA, PDGFC, FIGF	1224	9	16659	12.098	0.000635014	5.29332e-05	0.000605209
SMART	SM00141:PDGF	8	0.601956	1.26859e-06	VEGFB, VEGFC, PDGFB, PGF, PDGFA, VEGFA, PDGFC, FIGF	804	9	9079	10.0376	0.000402062	8.04254e-05	0.00170945
Annotation Cluster 41	Enrichment Score: 9.035709958554637
Category	Term	Count	%	PValue	Genes	List Total	Pop Hits	Pop Total	Fold Enrichment	Bonferroni	Benjamini	FDR
GOTERM_BP_FAT	GO:0035295~tube development	72	5.41761	1.31243e-23	FGF9, PGF, PDGFA, LMO4, DICER1, EDN1, TP63, ZEB2, GLI2, CXCL12, ASAH1, SHH, GLI1, CTNNB1, CD44, CTGF, CXCR4, ILK, CASP8, RARB, LOX, FGF2, TWIST1, RET, C2CD3, PDPN, NODAL, CFTR, CYP1A2, MMP14, PROX1, BCL2L11, PTHLH, HES1, PPP1CA, EP300, CFL1, VEGFA, TFAP2A, FOXC1, ACVR1, WNT5A, CAV2, RBP4, FGFR4, GREM1, HECA, TCF21, PFN1, BCL2, EGF, TRAF4, BMP4, CEBPA, BMP2, FLT1, EPAS1, TBX3, TGFBR2, SMAD4, FZD3,…	1178	220	13528	3.75836	6.03849e-20	8.62642e-22	2.47576e-20
GOTERM_BP_FAT	GO:0060429~epithelium development	66	4.96614	1.1376e-18	S100A7, PGF, LMO4, PPARG, JAG2, TP63, ZEB2, JAG1, GLI2, SPINK5, SHH, CTNNB1, CASP3, GSTM3, CD44, ILK, CASP8, CHUK, TWIST1, RET, C2CD3, NODAL, PROX1, SCEL, PTHLH, VEGFC, CA9, RHCG, JUN, CFL1, VEGFA, KRT14, DSP, TFAP2A, CSTA, EMP1, SMARCA4, SFN, GREM1, WT1, TCF21, PFN1, EZR, KRT5, BCL2, TGM3, KRT3, KRT4, IVL, COL18A1, BMP4, TXNIP, BMP2, MAP2K1, ANXA1, SMAD4, FZD3, KDR, LAMA3, TSC1, IRF6, LAMA5, TSC…	1178	227	13528	3.33892	5.23411e-15	5.23411e-17	2.14597e-15
GOTERM_BP_FAT	GO:0048729~tissue morphogenesis	57	4.28894	4.55816e-18	PGF, LMO4, JAG2, TP63, ZEB2, JAG1, GLI2, SHH, CTNNB1, TGFB2, CD44, ILK, CASP8, PRKACA, CHUK, TWIST1, RET, C2CD3, RXRA, NODAL, LEF1, PROX1, VEGFC, CA9, CFL1, COL1A2, TFAP2A, FOXC1, NGFR, COL1A1, SMARCA4, ACVR1, GREM1, TPM1, PFN1, TCF21, LY6E, BCL2, TGM3, RUNX3, BMP4, BMP2, TBX3, SMAD7, SMAD4, SMAD3, SMAD2, FZD3, SMAD1, SNAI1, ATP7A, NOTCH1, TSC1, LAMA5, TSC2, PTCH1, KLF4	1178	180	13528	3.63656	2.09721e-14	1.96001e-16	8.5985e-15
GOTERM_BP_FAT	GO:0035239~tube morphogenesis	45	3.386	2.00132e-16	PGF, LMO4, DICER1, EDN1, TP63, ZEB2, GREM1, GLI2, CXCL12, SHH, CTNNB1, TCF21, PFN1, CD44, CXCR4, BCL2, ILK, CASP8, EGF, TWIST1, BMP4, BMP2, RET, C2CD3, FLT1, TBX3, PDPN, NODAL, TGFBR2, SMAD4, FZD3, MMP14, BCL2L11, KDR, PPP1CA, NOTCH1, TSC1, LAMA5, VEGFA, CFL1, TSC2, TFAP2A, PTCH1, ENG, ACVR1	1178	127	13528	4.06909	1.02163e-12	8.21565e-15	4.21885e-13
GOTERM_BP_FAT	GO:0002009~morphogenesis of an epithelium	34	2.55831	8.5535e-12	PGF, LMO4, JAG2, TP63, ZEB2, JAG1, GREM1, GLI2, SHH, CTNNB1, TCF21, PFN1, CD44, BCL2, ILK, CASP8, CHUK, TWIST1, BMP4, BMP2, RET, C2CD3, NODAL, SMAD4, FZD3, PROX1, VEGFC, TSC1, CA9, LAMA5, CFL1, TSC2, TFAP2A, PTCH1	1178	101	13528	3.86586	3.93546e-08	1.83045e-10	1.61353e-08
GOTERM_BP_FAT	GO:0060562~epithelial tube morphogenesis	24	1.80587	4.16475e-09	BMP4, RET, BMP2, PGF, LMO4, NODAL, SMAD4, ZEB2, FZD3, GREM1, SHH, PFN1, TCF21, CD44, TSC1, LAMA5, BCL2, ILK, TSC2, CFL1, CASP8, TFAP2A, PTCH1, TWIST1	1178	67	13528	4.11363	1.91618e-05	6.2417e-08	7.85637e-06
GOTERM_BP_FAT	GO:0016331~morphogenesis of embryonic epithelium	20	1.50489	2.16863e-07	RET, C2CD3, NODAL, LMO4, JAG2, ZEB2, FZD3, GLI2, SHH, CTNNB1, PFN1, VEGFC, TSC1, LAMA5, TSC2, CFL1, CASP8, TFAP2A, PTCH1, TWIST1	1178	58	13528	3.95996	0.000997291	2.55843e-06	0.000409089
Annotation Cluster 42	Enrichment Score: 9.019894699062837
Category	Term	Count	%	PValue	Genes	List Total	Pop Hits	Pop Total	Fold Enrichment	Bonferroni	Benjamini	FDR
GOTERM_CC_FAT	GO:0000267~cell fraction	161	12.1144	8.12727e-14	CYP3A4, CYP3A5, LDHB, HRAS, CADM1, PTGS2, CYP2D6, XRCC6, PTGS1, BTC, SLC6A4, JAG2, IL13, PDE3B, RPS6KB1, FOXO3, GHRHR, RAB1A, CTNNB1, ACTG1, REG3A, SLC16A1, GSTM3, SERPINE1, SLC2A1, PRKACA, FAS, CYP1A1, CRYAB, EFNB1, DPAGT1, CYP26A1, HLA-C, CYP1A2, CYP2E1, HLA-B, IRS1, BCL2L11, UGT1A10, MAPK1, SSTR2, PLCE1, CD36, NME1, CD40LG, SSTR1, CCR2, HSPB1, LAMC2, EMP1, TNFRSF6B, WNT5A, CAV2, FGFR1, CCL3, C…	1062	1083	12782	1.78925	4.72982e-11	3.94151e-12	1.19527e-10
GOTERM_CC_FAT	GO:0005626~insoluble fraction	117	8.80361	1.73801e-08	CYP3A4, CYP3A5, HRAS, PTGS2, CADM1, CYP2D6, SLC6A4, PTGS1, XRCC6, JAG2, PDE3B, RPS6KB1, FOXO3, RAB1A, GHRHR, CTNNB1, SLC16A1, SLC2A1, PRKACA, CYP1A1, CRYAB, DPAGT1, CYP26A1, HLA-C, CYP1A2, HLA-B, CYP2E1, IRS1, BCL2L11, UGT1A10, MAPK1, SSTR2, PLCE1, CD36, SSTR1, NME1, HSPB1, LAMC2, EMP1, CAV2, FGFR1, CAV1, CYP1B1, TALDO1, GNAI2, MME, ACP2, ABCA1, CALR, ITGB1, ATF2, PPP1R3C, ACE, KRAS, RAC1, CYP2C9…	1062	839	12782	1.67841	1.01152e-05	3.61258e-07	2.55621e-05
GOTERM_CC_FAT	GO:0005624~membrane fraction	108	8.12641	6.17048e-07	CYP3A4, CYP3A5, HRAS, PTGS2, CADM1, SLC6A4, PTGS1, XRCC6, CYP2D6, JAG2, PDE3B, RPS6KB1, FOXO3, GHRHR, CTNNB1, SLC16A1, SLC2A1, PRKACA, CYP1A1, CYP26A1, DPAGT1, HLA-C, CYP1A2, HLA-B, CYP2E1, IRS1, BCL2L11, UGT1A10, SSTR2, PLCE1, CD36, SSTR1, NME1, LAMC2, EMP1, CAV2, FGFR1, CAV1, TALDO1, CYP1B1, GNAI2, MME, ACP2, ABCA1, CALR, ITGB1, ATF2, PPP1R3C, ACE, KRAS, RAC1, CYP2C9, CYP2C8, SPHK1, MET, EPHX1,…	1062	809	12782	1.60675	0.000359058	8.35165e-06	0.000907531
Annotation Cluster 43	Enrichment Score: 8.989063680365165
Category	Term	Count	%	PValue	Genes	List Total	Pop Hits	Pop Total	Fold Enrichment	Bonferroni	Benjamini	FDR
GOTERM_BP_FAT	GO:0003006~reproductive developmental process	66	4.96614	3.65676e-15	PTGS2, FGF9, STAT5A, DZIP1, LEPR, STAT5B, JAG2, TP63, RPS6KB1, FOXO3, CXCL12, SHH, TGFB2, AKT1, CCNE1, ANG, CXCR4, ANGPT1, DND1, FANCA, FANCC, BSG, AR, RAN, MMP14, BCL2L11, INHBA, SDC1, CCND1, CCND2, VEGFA, FOXC1, ACVR1, RBP4, HMGB2, CSF1, SOX2, PRKDC, BCL2L2, BCL2L1, KIT, NR2C2, WT1, AHSG, TCF21, IGF1R, VDR, PTK2B, BCL2, ERCC1, AXIN1, SPP1, BMP4, TBX3, MSH2, BRCA2, SOD1, SIRT1, KDR, GJB2, LEP, C…	1178	262	13528	2.89288	1.68568e-11	1.15463e-13	6.91669e-12
GOTERM_BP_FAT	GO:0045137~development of primary sexual characteristics	41	3.08503	2.06524e-13	RBP4, HMGB2, FGF9, STAT5A, LEPR, SOX2, STAT5B, JAG2, TP63, BCL2L2, BCL2L1, FOXO3, SHH, WT1, AHSG, CCNE1, ANG, BCL2, ANGPT1, FANCA, ERCC1, BMP4, AR, TBX3, MSH2, BRCA2, MMP14, SOD1, SIRT1, BCL2L11, KDR, GJB2, LEP, INHBA, CCND1, SDC1, CCND2, BAX, VEGFA, FOXC1, MGST1	1178	127	13528	3.70739	9.50113e-10	5.30787e-12	3.89544e-10
GOTERM_BP_FAT	GO:0048608~reproductive structure development	39	2.93454	3.71286e-12	RBP4, HMGB2, FGF9, STAT5A, LEPR, STAT5B, JAG2, TP63, BCL2L2, BCL2L1, FOXO3, SHH, WT1, AHSG, CCNE1, TCF21, ANG, BCL2, ANGPT1, FANCA, ERCC1, BMP4, AR, MSH2, BRCA2, MMP14, SOD1, SIRT1, BCL2L11, KDR, LEP, INHBA, CCND1, SDC1, CCND2, BAX, VEGFA, FOXC1, MGST1	1178	126	13528	3.55453	1.70826e-08	8.49882e-11	7.00382e-09
GOTERM_BP_FAT	GO:0008406~gonad development	36	2.7088	8.51103e-12	RBP4, HMGB2, FGF9, STAT5A, LEPR, STAT5B, JAG2, BCL2L2, BCL2L1, FOXO3, WT1, AHSG, CCNE1, ANG, BCL2, ANGPT1, FANCA, ERCC1, BMP4, AR, MSH2, BRCA2, MMP14, SOD1, SIRT1, BCL2L11, KDR, LEP, INHBA, SDC1, CCND1, CCND2, BAX, VEGFA, FOXC1, MGST1	1178	112	13528	3.69124	3.91595e-08	1.82988e-10	1.60553e-08
GOTERM_BP_FAT	GO:0007548~sex differentiation	42	3.16027	2.23988e-11	RBP4, HMGB2, FGF9, STAT5A, LEPR, SOX2, STAT5B, JAG2, TP63, BCL2L2, BCL2L1, FOXO3, SHH, WT1, AHSG, CCNE1, TCF21, ANG, BCL2, ANGPT1, FANCA, ERCC1, BMP4, AR, TBX3, MSH2, BRCA2, MMP14, SOD1, SIRT1, BCL2L11, KDR, GJB2, LEP, INHBA, CCND1, SDC1, CCND2, BAX, VEGFA, FOXC1, MGST1	1178	151	13528	3.19419	1.03057e-07	4.56003e-10	4.22529e-08
GOTERM_BP_FAT	GO:0046545~development of primary female sexual characteristics	25	1.88111	1.41298e-09	RBP4, LEPR, STAT5A, STAT5B, TP63, FOXO3, BCL2L1, CCNE1, ANG, BCL2, ANGPT1, FANCA, BMP4, TBX3, BRCA2, MMP14, SOD1, SIRT1, KDR, LEP, INHBA, CCND2, BAX, VEGFA, FOXC1	1178	69	13528	4.16082	6.5011e-06	2.30536e-08	2.66544e-06
GOTERM_BP_FAT	GO:0046660~female sex differentiation	25	1.88111	1.41298e-09	RBP4, LEPR, STAT5A, STAT5B, TP63, FOXO3, BCL2L1, CCNE1, ANG, BCL2, ANGPT1, FANCA, BMP4, TBX3, BRCA2, MMP14, SOD1, SIRT1, KDR, LEP, INHBA, CCND2, BAX, VEGFA, FOXC1	1178	69	13528	4.16082	6.5011e-06	2.30536e-08	2.66544e-06
GOTERM_BP_FAT	GO:0042698~ovulation cycle	24	1.80587	4.16475e-09	EGFR, BMP4, BMP2, STAT5A, LEPR, ERBB2, STAT5B, BCL2L1, FOXO3, SOD1, MMP14, SIRT1, TGFB2, KDR, LEP, CCNE1, INHBA, CCND2, ANG, BAX, BCL2, VEGFA, FOXC1, ANGPT1	1178	67	13528	4.11363	1.91618e-05	6.2417e-08	7.85637e-06
GOTERM_BP_FAT	GO:0022602~ovulation cycle process	22	1.65538	2.57639e-08	BMP4, STAT5A, LEPR, ERBB2, STAT5B, BCL2L1, FOXO3, SOD1, MMP14, SIRT1, TGFB2, KDR, LEP, CCNE1, INHBA, CCND2, ANG, BAX, BCL2, VEGFA, ANGPT1, FOXC1	1178	62	13528	4.07492	0.000118533	3.48647e-07	4.8601e-05
GOTERM_BP_FAT	GO:0046661~male sex differentiation	24	1.80587	2.67959e-08	RBP4, HMGB2, AR, TBX3, FGF9, MSH2, STAT5A, SOX2, STAT5B, JAG2, BCL2L2, BCL2L1, BCL2L11, WT1, SHH, GJB2, AHSG, SDC1, CCND1, BAX, BCL2, FANCA, MGST1, ERCC1	1178	73	13528	3.77552	0.000123281	3.60492e-07	5.05477e-05
GOTERM_BP_FAT	GO:0048511~rhythmic process	33	2.48307	3.10265e-08	PRF1, ERBB3, ERBB2, LEPR, STAT5A, STAT5B, BCL2L1, FOXO3, TGFB2, CCNE1, ANG, BCL2, PER1, ANGPT1, PER3, BMP4, EGFR, DDC, BMP2, ARNTL, MMP14, SOD1, CDK4, SIRT1, KDR, LEP, INHBA, CCND2, JUN, BAX, VEGFA, FOXC1, ATP7B	1178	128	13528	2.96069	0.000142743	4.13776e-07	5.85282e-05
GOTERM_BP_FAT	GO:0008585~female gonad development	22	1.65538	4.85573e-08	BMP4, STAT5A, LEPR, STAT5B, BRCA2, BCL2L1, FOXO3, SOD1, MMP14, SIRT1, KDR, LEP, CCNE1, INHBA, CCND2, ANG, BAX, BCL2, VEGFA, ANGPT1, FOXC1, FANCA	1178	64	13528	3.94758	0.000223387	6.31108e-07	9.15983e-05
GOTERM_BP_FAT	GO:0046546~development of primary male sexual characteristics	22	1.65538	6.59092e-08	RBP4, HMGB2, AR, TBX3, MSH2, FGF9, SOX2, JAG2, BCL2L2, BCL2L1, BCL2L11, WT1, SHH, GJB2, AHSG, SDC1, CCND1, BAX, BCL2, FANCA, MGST1, ERCC1	1178	65	13528	3.88685	0.000303202	8.35394e-07	0.000124331
GOTERM_BP_FAT	GO:0008584~male gonad development	18	1.3544	9.71472e-07	RBP4, HMGB2, AR, MSH2, FGF9, JAG2, BCL2L2, BCL2L1, BCL2L11, WT1, AHSG, SDC1, CCND1, BAX, BCL2, FANCA, MGST1, ERCC1	1178	52	13528	3.97519	0.00445977	1.05418e-05	0.00183256
GOTERM_BP_FAT	GO:0001541~ovarian follicle development	15	1.12867	4.92898e-06	BMP4, FOXO3, BCL2L1, MMP14, SOD1, KDR, CCNE1, INHBA, CCND2, ANG, BAX, BCL2, VEGFA, ANGPT1, FOXC1	1178	41	13528	4.20142	0.0224231	4.76423e-05	0.00929759
Annotation Cluster 44	Enrichment Score: 8.892546365763291
Category	Term	Count	%	PValue	Genes	List Total	Pop Hits	Pop Total	Fold Enrichment	Bonferroni	Benjamini	FDR
GOTERM_BP_FAT	GO:0007155~cell adhesion	117	8.80361	4.2685e-12	CTNNAL1, MTSS1, CADM1, POSTN, CXCL12, CTNNB1, REG3A, CD47, CD44, CTGF, ILK, EGFR, RET, PDPN, EFNB1, PTPRS, PTPRT, BCL2L11, CTNNA3, CTNNA2, NCAM1, HES1, CD36, CD34, CD40LG, NME1, LAMC2, CCL2, ITGB4, NEDD9, ITGB5, ITGB2, IL32, ITGB3, CCL5, ITGB1, CCL4, PXN, SRC, ALCAM, ITGB8, ITGAV, ITGB6, RAC1, FN1, SPP1, COL18A1, LGALS7, ITGA2, ITGA3, PCDH17, MUC4, LGALS7B, LAMA3, ATP2A2, TSC1, DSG3, ITGA5, LAMA5…	1178	700	13528	1.91945	1.96393e-08	9.62709e-11	8.05204e-09
GOTERM_BP_FAT	GO:0022610~biological adhesion	117	8.80361	4.75024e-12	CTNNAL1, MTSS1, CADM1, POSTN, CXCL12, CTNNB1, REG3A, CD47, CD44, CTGF, ILK, EGFR, RET, PDPN, EFNB1, PTPRS, PTPRT, BCL2L11, CTNNA3, CTNNA2, NCAM1, HES1, CD36, CD34, CD40LG, NME1, LAMC2, CCL2, ITGB4, NEDD9, ITGB5, ITGB2, IL32, ITGB3, CCL5, ITGB1, CCL4, PXN, SRC, ALCAM, ITGB8, ITGAV, ITGB6, RAC1, FN1, SPP1, COL18A1, LGALS7, ITGA2, ITGA3, PCDH17, MUC4, LGALS7B, LAMA3, ATP2A2, TSC1, DSG3, ITGA5, LAMA5…	1178	701	13528	1.91671	2.18557e-08	1.06095e-10	8.96075e-09
SP_PIR_KEYWORDS	cell adhesion	61	4.58992	1.03628e-08	CADM1, IGFBP7, POSTN, CTNNB1, CD47, CD44, CTGF, ZYX, ICAM1, INPPL1, PTPRS, CTNNA3, CTNNA2, NCAM1, CD36, CD34, LAMC2, ADAM12, PARVB, TNC, ITGB4, ITGB5, CTNND1, NEDD9, ITGB2, CDH1, ITGB3, CDH2, CDH3, ITGB1, PXN, VCAM1, ALCAM, CD9, LY6D, ITGB8, ITGAV, FAT1, ITGB6, SPP1, FN1, COL18A1, SELP, ITGA2, ITGA3, NID2, PCDH17, COL4A6, MUC4, LAMA3, ITGA5, DSG3, LAMA5, ITGA8, PKP3, DSG1, PECAM1, CDH19, ABL1, EN…	1259	422	19235	2.20843	7.39902e-06	1.6816e-07	1.56692e-05
Annotation Cluster 45	Enrichment Score: 8.782604196465266
Category	Term	Count	%	PValue	Genes	List Total	Pop Hits	Pop Total	Fold Enrichment	Bonferroni	Benjamini	FDR
SP_PIR_KEYWORDS	extracellular matrix	50	3.76223	8.14315e-13	WNT5A, MMP9, LUM, TNC, MMP8, MMP7, MMP26, ITGB5, POSTN, DCN, MMP3, TIMP2, CALR, TIMP3, MMP2, MMP1, MMP20, DSPP, CTGF, ITGB8, ACAN, SPP1, FN1, ANGPTL4, COL18A1, BMP4, COL4A1, LGALS1, MMP19, HSPG2, MMP17, NID2, SPARC, MMP13, ECM1, COL4A6, MMP12, MMP11, ANXA2, WNT2B, MMP10, LAMA3, LAMA5, COL1A2, VCAN, LAMC2, WNT11, WNT9A, COL1A1, ADAMTS5	1259	241	19235	3.16971	5.81445e-10	1.93815e-11	1.23135e-09
GOTERM_CC_FAT	GO:0031012~extracellular matrix	67	5.04138	8.21993e-11	FGF9, MMP9, MMP8, MMP7, MMP26, POSTN, MMP3, MMP2, MMP1, TGFB1, TGFB2, MMP20, DSPP, CD44, CTGF, ANG, LOX, GPC1, CRISP3, MMP19, MMP17, MMP14, MMP13, MMP12, MMP11, MMP10, VEGFA, COL1A2, WNT11, VCAN, LAMC2, COL1A1, WNT9A, ADAMTS5, WNT5A, LUM, TNC, DCN, TIMP2, CALR, TIMP3, AHSG, TIMP1, PRSS2, ACAN, FN1, ANGPTL4, COL18A1, BMP4, MUC2, COL4A1, LGALS3, PTPRZ1, LGALS1, HSPG2, CHI3L1, SPARC, NID2, SOD1, ECM…	1062	345	12782	2.33738	4.784e-08	3.18934e-09	1.20896e-07
GOTERM_CC_FAT	GO:0005578~proteinaceous extracellular matrix	62	4.66516	5.02751e-10	FGF9, MMP9, MMP8, MMP7, MMP26, POSTN, MMP3, MMP2, TGFB1, MMP1, MMP20, DSPP, CTGF, ANG, LOX, GPC1, CRISP3, MMP19, MMP17, MMP14, MMP13, MMP12, MMP11, MMP10, VEGFA, COL1A2, VCAN, WNT11, LAMC2, WNT9A, COL1A1, ADAMTS5, WNT5A, LUM, TNC, DCN, TIMP2, CALR, TIMP3, TIMP1, ACAN, ANGPTL4, FN1, COL18A1, BMP4, MUC2, COL4A1, LGALS3, PTPRZ1, LGALS1, HSPG2, CHI3L1, NID2, SPARC, ECM1, COL4A6, WNT2B, ANXA2, MUC4, L…	1062	320	12782	2.33193	2.92601e-07	1.62556e-08	7.39429e-07
Annotation Cluster 46	Enrichment Score: 8.735664197845686
Category	Term	Count	%	PValue	Genes	List Total	Pop Hits	Pop Total	Fold Enrichment	Bonferroni	Benjamini	FDR
GOTERM_BP_FAT	GO:0050865~regulation of cell activation	57	4.28894	1.06868e-18	PDGFB, IL6ST, PDGFA, STAT5A, TACR1, IL18, STAT5B, IL13, TLR4, PRDX2, PAWR, ZEB1, SPINK5, SHH, TGFB1, IL10, SART1, CD47, CASP3, CDKN2A, APOE, IL4R, HMOX1, FAS, PAG1, PDPN, EFNB1, CD40, INHBA, LCK, IL12B, TRAF2, ERBB2, TAC1, TNFRSF4, CD74, MIF, VCAM1, ZAP70, CD4, CD5, DNAJA3, IL4, SELP, IL6, IL2RA, TGFBR2, CTLA4, CD276, BAD, IDO1, FOXP3, SOD1, CDKN1A, CD274, JAK2, HSPD1	1178	175	13528	3.74046	4.91701e-15	4.96667e-17	2.01596e-15
GOTERM_BP_FAT	GO:0051249~regulation of lymphocyte activation	48	3.61174	1.12293e-15	TRAF2, IL6ST, STAT5A, TACR1, IL18, ERBB2, STAT5B, IL13, TAC1, PRDX2, PAWR, ZEB1, TNFRSF4, SPINK5, SART1, CD74, TGFB1, SHH, IL10, VCAM1, CD47, CASP3, CDKN2A, IL4R, ZAP70, CD4, FAS, CD5, DNAJA3, PAG1, IL4, IL6, IL2RA, EFNB1, TGFBR2, CTLA4, CD276, BAD, CD40, IDO1, FOXP3, SOD1, INHBA, CDKN1A, LCK, CD274, IL12B, HSPD1	1178	148	13528	3.7245	5.10814e-12	3.78586e-14	2.09832e-12
GOTERM_BP_FAT	GO:0002694~regulation of leukocyte activation	50	3.76223	7.12656e-15	IL6ST, STAT5A, TACR1, IL18, STAT5B, IL13, PRDX2, ZEB1, PAWR, SPINK5, SART1, SHH, TGFB1, IL10, CD47, CASP3, CDKN2A, HMOX1, IL4R, FAS, PAG1, EFNB1, CD40, INHBA, LCK, IL12B, TRAF2, ERBB2, TAC1, TNFRSF4, CD74, MIF, VCAM1, ZAP70, CD4, CD5, DNAJA3, IL4, IL6, IL2RA, TGFBR2, CD276, CTLA4, BAD, IDO1, FOXP3, SOD1, CDKN1A, CD274, HSPD1	1178	166	13528	3.459	3.26921e-11	2.12275e-13	1.34004e-11
GOTERM_BP_FAT	GO:0050863~regulation of T cell activation	40	3.00978	5.19959e-14	TRAF2, IL6ST, STAT5A, IL18, ERBB2, STAT5B, PRDX2, PAWR, ZEB1, SPINK5, SART1, CD74, TGFB1, SHH, IL10, VCAM1, CD47, CASP3, CDKN2A, IL4R, ZAP70, CD4, CD5, PAG1, DNAJA3, IL4, IL6, IL2RA, EFNB1, TGFBR2, CTLA4, CD276, BAD, IDO1, SOD1, FOXP3, CD274, LCK, IL12B, HSPD1	1178	117	13528	3.92611	2.39061e-10	1.41454e-12	9.80105e-11
GOTERM_BP_FAT	GO:0002684~positive regulation of immune system process	59	4.43943	2.61452e-13	MICA, CADM1, IL6ST, STAT5A, TACR1, IL18, STAT5B, CRP, TLR2, TLR3, IL13, TLR4, TLR7, CXCL12, SART1, TGFB1, TLR8, TGFB2, CD47, IL4R, NOS2, CFD, ICAM1, ADAM10, LYN, RELA, EFNB1, CD40, IL6R, MAPK1, LCK, VEGFA, ADAM17, IL12B, TRAF2, C3, CLU, TAC1, TNFRSF4, CD74, VCAM1, FCN2, TAP2, KRT1, ZAP70, CD4, CD5, DNAJA3, IL4, IL6, IL2RA, TGFBR2, CD276, ITGA2, BAD, IDO1, CDKN1A, FYN, HSPD1	1178	238	13528	2.84684	1.20297e-09	6.64624e-12	4.93217e-10
GOTERM_BP_FAT	GO:0070663~regulation of leukocyte proliferation	32	2.40783	9.28391e-13	IL6ST, STAT5A, IL18, ERBB2, CSF1, TACR1, STAT5B, IL13, TAC1, PAWR, TNFRSF4, IL10, TGFB1, SHH, VCAM1, CASP3, CDKN2A, ZAP70, CD5, DNAJA3, IL4, IL6, IL2RA, EFNB1, CTLA4, CD276, IDO1, CD40, FOXP3, CDKN1A, CD274, IL12B	1178	84	13528	4.37481	4.27142e-09	2.26001e-11	1.75127e-09
GOTERM_BP_FAT	GO:0032944~regulation of mononuclear cell proliferation	32	2.40783	9.28391e-13	IL6ST, STAT5A, IL18, ERBB2, CSF1, TACR1, STAT5B, IL13, TAC1, PAWR, TNFRSF4, IL10, TGFB1, SHH, VCAM1, CASP3, CDKN2A, ZAP70, CD5, DNAJA3, IL4, IL6, IL2RA, EFNB1, CTLA4, CD276, IDO1, CD40, FOXP3, CDKN1A, CD274, IL12B	1178	84	13528	4.37481	4.27142e-09	2.26001e-11	1.75127e-09
GOTERM_BP_FAT	GO:0050670~regulation of lymphocyte proliferation	31	2.33258	4.04004e-12	IL6ST, STAT5A, IL18, ERBB2, TACR1, STAT5B, IL13, TAC1, PAWR, TNFRSF4, IL10, TGFB1, SHH, VCAM1, CASP3, CDKN2A, ZAP70, CD5, DNAJA3, IL4, IL6, IL2RA, EFNB1, CTLA4, CD276, IDO1, CD40, FOXP3, CDKN1A, CD274, IL12B	1178	83	13528	4.28916	1.8588e-08	9.15665e-11	7.62103e-09
GOTERM_BP_FAT	GO:0050867~positive regulation of cell activation	35	2.63356	3.1444e-11	TRAF2, IL6ST, STAT5A, IL18, TACR1, STAT5B, IL13, TAC1, TLR4, TNFRSF4, TGFB1, CD74, SART1, VCAM1, CD47, IL4R, ZAP70, CD4, CD5, DNAJA3, IL4, SELP, IL6, IL2RA, PDPN, EFNB1, TGFBR2, CD276, BAD, CD40, CDKN1A, LCK, JAK2, IL12B, HSPD1	1178	111	13528	3.62104	1.44674e-07	6.29018e-10	5.9316e-08
GOTERM_BP_FAT	GO:0051251~positive regulation of lymphocyte activation	31	2.33258	3.48284e-10	TRAF2, IL6ST, STAT5A, IL18, TACR1, STAT5B, IL13, TAC1, TNFRSF4, TGFB1, CD74, SART1, VCAM1, CD47, IL4R, ZAP70, CD4, CD5, DNAJA3, IL4, IL6, IL2RA, EFNB1, TGFBR2, CD276, BAD, CD40, CDKN1A, LCK, IL12B, HSPD1	1178	97	13528	3.6701	1.60246e-06	6.18709e-09	6.57002e-07
GOTERM_BP_FAT	GO:0042129~regulation of T cell proliferation	24	1.80587	7.16495e-10	IL4, IL6, IL2RA, IL6ST, EFNB1, STAT5A, ERBB2, IL18, STAT5B, CTLA4, CD276, IDO1, PAWR, FOXP3, IL10, SHH, TGFB1, VCAM1, CASP3, CDKN2A, CD274, ZAP70, IL12B, DNAJA3	1178	62	13528	4.44537	3.29659e-06	1.22096e-08	1.35159e-06
GOTERM_BP_FAT	GO:0050866~negative regulation of cell activation	23	1.73062	3.12319e-09	IL2RA, PDGFB, PDGFA, ERBB2, CD276, CTLA4, PRDX2, IDO1, PAWR, FOXP3, IL10, SHH, CD74, TGFB1, INHBA, CASP3, CDKN2A, APOE, HMOX1, IL4R, CD274, FAS, PAG1	1178	61	13528	4.32998	1.43697e-05	4.78994e-08	5.89158e-06
GOTERM_BP_FAT	GO:0002696~positive regulation of leukocyte activation	31	2.33258	3.71776e-09	TRAF2, IL6ST, STAT5A, IL18, TACR1, STAT5B, IL13, TAC1, TNFRSF4, TGFB1, CD74, SART1, VCAM1, CD47, IL4R, ZAP70, CD4, CD5, DNAJA3, IL4, IL6, IL2RA, EFNB1, TGFBR2, CD276, BAD, CD40, CDKN1A, LCK, IL12B, HSPD1	1178	106	13528	3.35849	1.71053e-05	5.60834e-08	7.01317e-06
GOTERM_BP_FAT	GO:0050870~positive regulation of T cell activation	24	1.80587	6.233e-08	IL4, TRAF2, IL6, IL2RA, IL6ST, EFNB1, STAT5A, IL18, STAT5B, TGFBR2, CD276, BAD, CD74, SART1, VCAM1, CD47, IL4R, LCK, ZAP70, CD4, IL12B, HSPD1, CD5, DNAJA3	1178	76	13528	3.62649	0.000286739	7.9221e-07	0.000117579
GOTERM_BP_FAT	GO:0070665~positive regulation of leukocyte proliferation	20	1.50489	1.15071e-07	IL4, IL6, IL2RA, IL6ST, EFNB1, STAT5A, CSF1, IL18, TACR1, STAT5B, CD276, IL13, TAC1, CD40, TNFRSF4, VCAM1, CDKN1A, ZAP70, IL12B, DNAJA3	1178	56	13528	4.10138	0.000529302	1.41941e-06	0.000217069
GOTERM_BP_FAT	GO:0032946~positive regulation of mononuclear cell proliferation	20	1.50489	1.15071e-07	IL4, IL6, IL2RA, IL6ST, EFNB1, STAT5A, CSF1, IL18, TACR1, STAT5B, CD276, IL13, TAC1, CD40, TNFRSF4, VCAM1, CDKN1A, ZAP70, IL12B, DNAJA3	1178	56	13528	4.10138	0.000529302	1.41941e-06	0.000217069
GOTERM_BP_FAT	GO:0002695~negative regulation of leukocyte activation	20	1.50489	1.58648e-07	IL2RA, ERBB2, CD276, CTLA4, PRDX2, IDO1, PAWR, FOXP3, IL10, SHH, CD74, TGFB1, INHBA, CASP3, CDKN2A, HMOX1, IL4R, CD274, FAS, PAG1	1178	57	13528	4.02943	0.000729675	1.89595e-06	0.000299273
GOTERM_BP_FAT	GO:0050868~negative regulation of T cell activation	17	1.27916	1.83881e-07	IL2RA, ERBB2, CD276, CTLA4, PRDX2, IDO1, PAWR, FOXP3, IL10, SHH, CD74, TGFB1, CASP3, CDKN2A, IL4R, CD274, PAG1	1178	42	13528	4.64823	0.00084568	2.1749e-06	0.000346872
GOTERM_BP_FAT	GO:0051250~negative regulation of lymphocyte activation	19	1.42965	3.35713e-07	IL2RA, ERBB2, CD276, CTLA4, PRDX2, IDO1, PAWR, FOXP3, IL10, SHH, CD74, TGFB1, INHBA, CASP3, CDKN2A, IL4R, CD274, FAS, PAG1	1178	54	13528	4.04062	0.00154342	3.87121e-06	0.000633286
GOTERM_BP_FAT	GO:0002683~negative regulation of immune system process	24	1.80587	3.70003e-07	IL2RA, ERBB2, CD276, CTLA4, IGF2, PRDX2, IDO1, PAWR, GREM1, FOXP3, SPINK5, IL10, SHH, CD74, TGFB1, TGFB2, INHBA, CASP3, CDKN2A, HMOX1, IL4R, CD274, FAS, PAG1	1178	83	13528	3.32064	0.00170094	4.24534e-06	0.00069797
GOTERM_BP_FAT	GO:0050671~positive regulation of lymphocyte proliferation	19	1.42965	4.58791e-07	IL4, IL6, IL2RA, IL6ST, EFNB1, STAT5A, IL18, TACR1, STAT5B, CD276, IL13, TAC1, CD40, TNFRSF4, VCAM1, CDKN1A, ZAP70, IL12B, DNAJA3	1178	55	13528	3.96716	0.00210867	5.18647e-06	0.000865458
GOTERM_BP_FAT	GO:0042130~negative regulation of T cell proliferation	13	0.978179	8.99727e-07	IL2RA, ERBB2, CD276, CTLA4, IDO1, PAWR, FOXP3, SHH, TGFB1, IL10, CASP3, CDKN2A, CD274	1178	27	13528	5.52927	0.00413109	9.85625e-06	0.00169723
GOTERM_BP_FAT	GO:0045580~regulation of T cell differentiation	17	1.27916	3.73409e-06	IL2RA, STAT5A, ERBB2, STAT5B, TGFBR2, CTLA4, PRDX2, BAD, ZEB1, SOD1, SPINK5, SHH, CD74, SART1, CDKN2A, IL4R, ZAP70	1178	51	13528	3.82796	0.0170338	3.69468e-05	0.00704374
GOTERM_BP_FAT	GO:0045619~regulation of lymphocyte differentiation	19	1.42965	4.21072e-06	IL2RA, STAT5A, ERBB2, STAT5B, TGFBR2, CTLA4, PRDX2, BAD, ZEB1, SOD1, SPINK5, SHH, CD74, SART1, INHBA, CDKN2A, IL4R, ZAP70, FAS	1178	63	13528	3.46339	0.0191871	4.13074e-05	0.00794278
GOTERM_BP_FAT	GO:0070664~negative regulation of leukocyte proliferation	13	0.978179	7.74856e-06	IL2RA, ERBB2, CD276, CTLA4, IDO1, PAWR, FOXP3, SHH, TGFB1, IL10, CASP3, CDKN2A, CD274	1178	32	13528	4.66532	0.0350232	7.32032e-05	0.0146158
GOTERM_BP_FAT	GO:0032945~negative regulation of mononuclear cell proliferation	13	0.978179	7.74856e-06	IL2RA, ERBB2, CD276, CTLA4, IDO1, PAWR, FOXP3, SHH, TGFB1, IL10, CASP3, CDKN2A, CD274	1178	32	13528	4.66532	0.0350232	7.32032e-05	0.0146158
GOTERM_BP_FAT	GO:0050672~negative regulation of lymphocyte proliferation	13	0.978179	7.74856e-06	IL2RA, ERBB2, CD276, CTLA4, IDO1, PAWR, FOXP3, SHH, TGFB1, IL10, CASP3, CDKN2A, CD274	1178	32	13528	4.66532	0.0350232	7.32032e-05	0.0146158
Annotation Cluster 47	Enrichment Score: 8.71347684343564
Category	Term	Count	%	PValue	Genes	List Total	Pop Hits	Pop Total	Fold Enrichment	Bonferroni	Benjamini	FDR
GOTERM_BP_FAT	GO:0042770~DNA damage response, signal transduction	32	2.40783	1.9852e-13	ING4, NBN, PML, TP63, MLH1, CHEK1, CHEK2, SFN, ERCC6, HMOX1, H2AFX, CCNA2, CDK1, SP100, MSH2, AIFM1, TP53, BRIP1, BRCA2, IFI16, BRCA1, ATM, FOXN3, TP73, PTPN11, XPA, CCND1, XPC, BBC3, MAPK14, ABL1, RAD17	1178	80	13528	4.59355	9.13335e-10	5.13112e-12	3.74467e-10
GOTERM_BP_FAT	GO:0000075~cell cycle checkpoint	29	2.18209	1.53455e-09	NBN, PML, CHEK1, CHEK2, TGFB1, CDKN2A, CDKN2B, H2AFX, CCNA2, ERCC2, APC, TERF1, CDC6, CDK1, MSH2, TP53, CENPF, BRIP1, BIRC5, RB1, FOXN3, ATM, BRCA1, PTPN11, CCND1, XPC, MAPK14, CHFR, RAD17	1178	91	13528	3.6597	7.06042e-06	2.47735e-08	2.89476e-06
GOTERM_BP_FAT	GO:0031570~DNA integrity checkpoint	19	1.42965	1.74875e-07	CDC6, CDK1, NBN, MSH2, TP53, PML, BRIP1, CHEK1, CHEK2, FOXN3, BRCA1, ATM, PTPN11, CCND1, XPC, MAPK14, H2AFX, CCNA2, RAD17	1178	52	13528	4.19603	0.000804278	2.07907e-06	0.000329883
GOTERM_BP_FAT	GO:0000077~DNA damage checkpoint	18	1.3544	2.62773e-07	CDK1, NBN, MSH2, TP53, PML, BRIP1, CHEK1, CHEK2, FOXN3, BRCA1, ATM, PTPN11, CCND1, XPC, MAPK14, H2AFX, CCNA2, RAD17	1178	48	13528	4.30645	0.00120829	3.06857e-06	0.000495692
Annotation Cluster 48	Enrichment Score: 8.667919972250473
Category	Term	Count	%	PValue	Genes	List Total	Pop Hits	Pop Total	Fold Enrichment	Bonferroni	Benjamini	FDR
GOTERM_BP_FAT	GO:0060249~anatomical structure homeostasis	40	3.00978	1.23621e-15	XRCC5, TNFRSF6B, RBP4, NBN, ERBB4, CSF1, MRE11A, XRCC6, PRKDC, POT1, CTNNB1, RPA1, ACD, DKC1, BCL2, RAC1, ERCC4, TERF2, TERT, TERF1, APC, MUC2, EPAS1, ITGA2, SOD1, MUC6, RAD50, PLG, KDR, PTHLH, CTSK, MUC3A, HIF1A, TNFSF11, RFC1, LARGE, BAX, VEGFA, PARP1, F2R	1178	106	13528	4.33354	5.61895e-12	4.13003e-14	2.30926e-12
GOTERM_BP_FAT	GO:0001894~tissue homeostasis	20	1.50489	9.21107e-07	MUC2, RBP4, ERBB4, EPAS1, CSF1, ITGA2, SOD1, MUC6, CTNNB1, KDR, RPA1, PTHLH, CTSK, MUC3A, TNFSF11, BAX, BCL2, VEGFA, RAC1, F2R	1178	63	13528	3.64567	0.00422905	1.00426e-05	0.00173756
GOTERM_BP_FAT	GO:0048871~multicellular organismal homeostasis	22	1.65538	8.70638e-06	MUC2, RBP4, ERBB4, EPAS1, CSF1, ITGA2, SOD1, MUC6, STAT3, CTNNB1, EPHA3, KDR, RPA1, PTHLH, CTSK, MUC3A, TNFSF11, BAX, BCL2, VEGFA, RAC1, F2R	1178	85	13528	2.9723	0.0392665	8.15817e-05	0.0164224
Annotation Cluster 49	Enrichment Score: 8.545062195109487
Category	Term	Count	%	PValue	Genes	List Total	Pop Hits	Pop Total	Fold Enrichment	Bonferroni	Benjamini	FDR
SP_PIR_KEYWORDS	Signal transduction inhibitor	19	1.42965	1.2483e-12	SOCS3, SOCS1, RGS18, RGS16, RGS14, RGS13, RGS22, RGS10, RGS20, RGS11, RGS1, RGS12, RGS2, RGS3, RGS4, RGS5, RGS7, RGS8, RGS9	1259	36	19235	8.06339	8.91311e-10	2.8752e-11	1.88756e-09
UP_SEQ_FEATURE	domain:RGS	18	1.3544	3.12837e-12	RGS18, RGS16, RGS14, RGS13, RGS10, RGS11, RGS20, RGS1, RGS12, RGS2, RGS3, RGS4, RGS5, RGS7, RGS8, RGS9, AXIN2, AXIN1	1259	33	19113	8.2806	1.1819e-08	1.1819e-09	5.77782e-09
INTERPRO	IPR000342:Regulator of G protein signalling	19	1.42965	4.63663e-12	RGS18, RGS16, RGS14, RGS13, RGS22, RGS10, RGS11, RGS20, RGS1, RGS12, RGS2, RGS3, RGS4, RGS5, RGS7, RGS8, RGS9, AXIN2, AXIN1	1224	35	16659	7.38845	8.25319e-09	2.0633e-09	7.86334e-09
SMART	SM00315:RGS	19	1.42965	9.76169e-11	RGS18, RGS16, RGS14, RGS13, RGS22, RGS10, RGS11, RGS20, RGS1, RGS12, RGS2, RGS3, RGS4, RGS5, RGS7, RGS8, RGS9, AXIN2, AXIN1	804	35	9079	6.1301	3.09446e-08	3.09446e-08	1.31542e-07
PIR_SUPERFAMILY	PIRSF005770:regulator of G protein signaling, RGS4 type	11	0.82769	4.07783e-08	RGS10, RGS20, RGS1, RGS2, RGS3, RGS4, RGS5, RGS8, RGS18, RGS16, RGS13	795	13	7396	7.87189	2.8993e-05	2.8993e-05	6.16245e-05
GOTERM_BP_FAT	GO:0008277~regulation of G-protein coupled receptor protein signaling pathway	19	1.42965	1.24379e-07	KLK6, CAV2, EDN1, KLK5, RGS18, RGS16, RGS14, RGS13, RGS20, PLCE1, RGS11, RGS12, RGS2, RGS3, RGS4, RGS5, RGS7, RGS9, GNG7	1178	51	13528	4.2783	0.000572106	1.52199e-06	0.000234628
Annotation Cluster 50	Enrichment Score: 8.17023055398572
Category	Term	Count	%	PValue	Genes	List Total	Pop Hits	Pop Total	Fold Enrichment	Bonferroni	Benjamini	FDR
GOTERM_BP_FAT	GO:0051130~positive regulation of cellular component organization	54	4.06321	8.55375e-16	TACR1, EDN1, BTC, TGFB1, TGFB2, AKT1, CDC42, TIAM1, ILK, RHOA, TGFA, PRKCA, ROCK2, PROX1, AHR, CFL1, NGFR, SEMA4D, NGF, CAV2, CAV1, TNF, C3, PML, TAC1, KIT, CALR, TPM1, POT1, AHSG, ARPC2, RAC1, NPM1, EGF, DNMT3B, NEFL, TERF2, TERF1, APC, SMAD4, SMAD3, ITGA2, IGF2, SMAD2, SMAD1, RICTOR, FOXP3, CDKN1B, TSC1, EPGN, GSK3B, DNMT1, MTOR, HDAC6	1178	181	13528	3.42613	4.08651e-12	3.07532e-14	1.67644e-12
GOTERM_BP_FAT	GO:0033043~regulation of organelle organization	59	4.43943	3.2749e-15	LIMA1, PDGFA, TACR1, EDN1, BTC, CTCF, CXCL12, CTNNB1, CDC42, GSN, PRMT5, ILK, RHOA, TGFA, MYC, ROCK2, PROX1, CFL1, SCIN, MAPRE1, CAV2, CAV1, TNF, PML, CTCFL, TAC1, ARPC5, CAPZB, TPM1, POT1, PIN1, ACD, SET, ARPC2, RAC1, NPM1, EGF, ERCC4, DNMT3B, ERCC1, TERF2, TERF1, APC, SMAD3, CENPF, IGF2, RICTOR, FOXP3, CDC25C, BRCA1, ATM, CDKN1B, TSC1, EPGN, GOLPH3, TSC2, DNMT1, MTOR, HDAC6	1178	217	13528	3.12234	1.48136e-11	1.03584e-13	6.07292e-12
GOTERM_BP_FAT	GO:0010638~positive regulation of organelle organization	31	2.33258	4.04004e-12	CAV2, CAV1, TNF, TACR1, EDN1, BTC, PML, TAC1, TPM1, POT1, ARPC2, RAC1, NPM1, RHOA, TGFA, EGF, DNMT3B, TERF2, TERF1, APC, ROCK2, SMAD3, IGF2, RICTOR, FOXP3, PROX1, CDKN1B, EPGN, CFL1, DNMT1, MTOR	1178	83	13528	4.28916	1.8588e-08	9.15665e-11	7.62103e-09
GOTERM_BP_FAT	GO:0044087~regulation of cellular component biogenesis	36	2.7088	1.0505e-08	HMGB1, CAV2, CAV1, ACVRL1, TACR1, CLU, EDN1, TAC1, KIT, ARPC5, PTEN, CAPZB, TPM1, CDC42, EIF4EBP1, PTK2, ARPC2, GSN, RAC1, RHOA, TERF1, APC, PRKCA, SMAD3, RICTOR, MMP14, PROX1, AHR, CDKN1B, TSC1, GSK3B, TSC2, SCIN, MTOR, MAPRE1, HDAC6	1178	142	13528	2.9114	4.83323e-05	1.49177e-07	1.98166e-05
GOTERM_BP_FAT	GO:0051493~regulation of cytoskeleton organization	33	2.48307	1.43032e-07	CAV2, CAV1, LIMA1, PDGFA, TACR1, EDN1, TAC1, ARPC5, CXCL12, CAPZB, TPM1, CTNNB1, ARPC2, GSN, ILK, RAC1, NPM1, RHOA, TERF1, APC, ROCK2, SMAD3, RICTOR, PROX1, BRCA1, CDKN1B, TSC1, SCIN, TSC2, CFL1, MTOR, MAPRE1, HDAC6	1178	136	13528	2.78653	0.000657873	1.73181e-06	0.000269814
GOTERM_BP_FAT	GO:0051495~positive regulation of cytoskeleton organization	17	1.27916	5.55566e-07	CAV2, CAV1, TACR1, EDN1, SMAD3, TAC1, RICTOR, TPM1, PROX1, CDKN1B, ARPC2, RAC1, CFL1, RHOA, MTOR, APC, TERF1	1178	45	13528	4.33835	0.0025529	6.24977e-06	0.00104801
Annotation Cluster 51	Enrichment Score: 7.776770841245254
Category	Term	Count	%	PValue	Genes	List Total	Pop Hits	Pop Total	Fold Enrichment	Bonferroni	Benjamini	FDR
GOTERM_BP_FAT	GO:0022405~hair cycle process	19	1.42965	3.36578e-09	PTGS2, PDGFA, RELA, TP63, SPINK5, SNAI1, SHH, TGFB2, ATP7A, AKT1, ACVR1B, NOTCH1, LAMA5, BCL2, TGM3, NGFR, RUNX3, ERCC2, APC	1178	42	13528	5.19508	1.54858e-05	5.1278e-08	6.3492e-06
GOTERM_BP_FAT	GO:0022404~molting cycle process	19	1.42965	3.36578e-09	PTGS2, PDGFA, RELA, TP63, SPINK5, SNAI1, SHH, TGFB2, ATP7A, AKT1, ACVR1B, NOTCH1, LAMA5, BCL2, TGM3, NGFR, RUNX3, ERCC2, APC	1178	42	13528	5.19508	1.54858e-05	5.1278e-08	6.3492e-06
GOTERM_BP_FAT	GO:0001942~hair follicle development	19	1.42965	3.36578e-09	PTGS2, PDGFA, RELA, TP63, SPINK5, SNAI1, SHH, TGFB2, ATP7A, AKT1, ACVR1B, NOTCH1, LAMA5, BCL2, TGM3, NGFR, RUNX3, ERCC2, APC	1178	42	13528	5.19508	1.54858e-05	5.1278e-08	6.3492e-06
GOTERM_BP_FAT	GO:0042633~hair cycle	19	1.42965	5.32092e-09	PTGS2, PDGFA, RELA, TP63, SPINK5, SNAI1, SHH, TGFB2, ATP7A, AKT1, ACVR1B, NOTCH1, LAMA5, BCL2, TGM3, NGFR, RUNX3, ERCC2, APC	1178	43	13528	5.07427	2.44812e-05	7.89727e-08	1.00374e-05
GOTERM_BP_FAT	GO:0042303~molting cycle	19	1.42965	5.32092e-09	PTGS2, PDGFA, RELA, TP63, SPINK5, SNAI1, SHH, TGFB2, ATP7A, AKT1, ACVR1B, NOTCH1, LAMA5, BCL2, TGM3, NGFR, RUNX3, ERCC2, APC	1178	43	13528	5.07427	2.44812e-05	7.89727e-08	1.00374e-05
GOTERM_BP_FAT	GO:0048730~epidermis morphogenesis	14	1.05342	2.95314e-08	TP63, SNAI1, SHH, TGFB2, ATP7A, NOTCH1, BCL2, COL1A2, TGM3, NGFR, COL1A1, RUNX3, KLF4, SMARCA4	1178	25	13528	6.43097	0.000135865	3.94982e-07	5.57079e-05
Annotation Cluster 52	Enrichment Score: 7.6533357707791065
Category	Term	Count	%	PValue	Genes	List Total	Pop Hits	Pop Total	Fold Enrichment	Bonferroni	Benjamini	FDR
GOTERM_BP_FAT	GO:0032583~regulation of gene-specific transcription	41	3.08503	1.45159e-12	PPARA, HMGB2, TNF, XRCC6, PPARG, PRKDC, NFKB1, TNFRSF4, IL10, CTNNB1, VDR, EPO, CEBPA, CIITA, IL4, IL6, BMP2, SMAD7, RXRA, TP53, SMAD3, IGF2, SMAD2, ESR2, FOXP3, USF1, SIRT1, PROX1, HES1, ATF6, CDKN1C, NOTCH1, HDAC3, HDAC2, CDKN1B, HIF1A, HDAC1, ETS1, ENG, SMARCA2, SMARCA4	1178	134	13528	3.51372	6.67889e-09	3.44272e-11	2.73832e-09
GOTERM_BP_FAT	GO:0043193~positive regulation of gene-specific transcription	28	2.10685	2.43098e-09	HMGB2, TNF, PPARG, XRCC6, PRKDC, IL10, CTNNB1, EPO, IL4, CEBPA, IL6, TP53, SMAD3, SMAD2, ESR2, FOXP3, USF1, PROX1, ATF6, HES1, NOTCH1, HIF1A, HDAC2, HDAC1, ETS1, ENG, SMARCA2, SMARCA4	1178	87	13528	3.69596	1.11849e-05	3.83046e-08	4.58579e-06
GOTERM_BP_FAT	GO:0032582~negative regulation of gene-specific transcription	20	1.50489	6.14452e-09	CIITA, PPARA, BMP2, SMAD7, RXRA, PPARG, SMAD3, NFKB1, TNFRSF4, PROX1, CDKN1C, HES1, VDR, HDAC3, HDAC2, CDKN1B, HDAC1, SMARCA2, ENG, SMARCA4	1178	48	13528	4.78495	2.82706e-05	8.97491e-08	1.1591e-05
GOTERM_BP_FAT	GO:0010551~regulation of specific transcription from RNA polymerase II promoter	26	1.95636	2.76592e-07	PPARA, HMGB2, PPARG, XRCC6, PRKDC, NFKB1, CTNNB1, VDR, CIITA, CEBPA, SMAD7, RXRA, TP53, SMAD3, FOXP3, SIRT1, USF1, HES1, HDAC3, NOTCH1, HDAC2, HDAC1, ETS1, ENG, SMARCA2, SMARCA4	1178	94	13528	3.17639	0.00127179	3.21363e-06	0.00052176
GOTERM_BP_FAT	GO:0010552~positive regulation of specific transcription from RNA polymerase II promoter	18	1.3544	4.067e-06	CEBPA, HMGB2, XRCC6, PPARG, TP53, SMAD3, PRKDC, FOXP3, USF1, CTNNB1, HES1, NOTCH1, HDAC2, HDAC1, ETS1, SMARCA2, ENG, SMARCA4	1178	57	13528	3.62649	0.0185383	4.00684e-05	0.00767169
GOTERM_BP_FAT	GO:0010553~negative regulation of specific transcription from RNA polymerase II promoter	15	1.12867	4.92898e-06	HES1, CIITA, PPARA, VDR, HDAC3, HDAC2, HDAC1, SMAD7, RXRA, PPARG, SMAD3, NFKB1, ENG, SMARCA2, SMARCA4	1178	41	13528	4.20142	0.0224231	4.76423e-05	0.00929759
Annotation Cluster 53	Enrichment Score: 7.64963816735515
Category	Term	Count	%	PValue	Genes	List Total	Pop Hits	Pop Total	Fold Enrichment	Bonferroni	Benjamini	FDR
GOTERM_BP_FAT	GO:0060284~regulation of cell development	61	4.58992	7.7754e-18	XRCC5, NBN, XRCC2, EFNA1, EDN1, PPARG, XRCC6, GLI2, TGFB1, SHH, TGFB2, APOE, TIAM1, SEMA3F, ILK, RHOA, CDK5RAP3, FGF2, LYN, RELA, TP53, LIG4, PROX1, HES1, SMO, VEGFC, CCND2, NGFR, SEMA4D, DBN1, NGF, SOX2, KIT, CDH2, TIMP2, CALR, PTK2, BCL2, NEFL, DNMT3B, SPP1, BMP4, KLK8, BMP2, TBX3, SMAD7, NF1, SMAD4, SMAD3, IGF2, SMAD2, SMAD1, NOTCH3, HDAC3, NOTCH1, HDAC1, ULK1, BAX, NTRK2, ZFHX3, IGFBP3	1178	205	13528	3.41715	3.57746e-14	3.22294e-16	1.46675e-14
GOTERM_BP_FAT	GO:0050767~regulation of neurogenesis	46	3.46125	2.51046e-12	XRCC5, NBN, XRCC2, EFNA1, SOX2, XRCC6, PPARG, CDH2, KIT, TIMP2, CALR, GLI2, SHH, TGFB1, PTK2, TIAM1, APOE, SEMA3F, BCL2, ILK, RHOA, CDK5RAP3, NEFL, DNMT3B, SPP1, BMP4, BMP2, KLK8, LYN, RELA, NF1, TP53, SMAD1, LIG4, HES1, NOTCH3, SMO, VEGFC, NOTCH1, ULK1, CCND2, NTRK2, SEMA4D, NGFR, DBN1, NGF	1178	166	13528	3.18228	1.15505e-08	5.89312e-11	4.73568e-09
GOTERM_BP_FAT	GO:0051960~regulation of nervous system development	50	3.76223	3.08748e-12	XRCC5, NBN, XRCC2, EFNA1, XRCC6, PPARG, GLI2, SHH, TGFB1, GLI1, APOE, TIAM1, SEMA3F, ILK, RHOA, CDK5RAP3, FGF2, PRKCA, LYN, RELA, TP53, LIG4, HES1, VEGFC, SMO, CCND2, NGFR, SEMA4D, DBN1, NGF, SOX2, KIT, CDH2, CALR, TIMP2, PTK2, BCL2, EGF, DNMT3B, NEFL, SPP1, BMP4, KLK8, BMP2, NF1, SMAD1, NOTCH3, NOTCH1, ULK1, NTRK2	1178	192	13528	2.99059	1.42057e-08	7.10286e-11	5.82431e-09
GOTERM_BP_FAT	GO:0010720~positive regulation of cell development	28	2.10685	5.43918e-12	XRCC5, XRCC2, SOX2, PPARG, XRCC6, KIT, TGFB1, SHH, TGFB2, TIAM1, BCL2, ILK, RHOA, NEFL, BMP2, LYN, RELA, SMAD4, SMAD3, SMAD2, SMAD1, LIG4, VEGFC, SMO, NOTCH1, SEMA4D, NGFR, NGF	1178	69	13528	4.66012	2.50258e-08	1.19741e-10	1.02605e-08
GOTERM_BP_FAT	GO:0050769~positive regulation of neurogenesis	22	1.65538	9.36355e-09	XRCC5, BMP2, XRCC2, LYN, RELA, SOX2, PPARG, XRCC6, KIT, LIG4, SMAD1, SHH, SMO, VEGFC, NOTCH1, TIAM1, ILK, RHOA, SEMA4D, NGFR, NEFL, NGF	1178	59	13528	4.28212	4.30808e-05	1.33794e-07	1.76634e-05
GOTERM_BP_FAT	GO:0045664~regulation of neuron differentiation	31	2.33258	9.15383e-07	NBN, EFNA1, SOX2, CDH2, TIMP2, CALR, GLI2, SHH, PTK2, TIAM1, APOE, SEMA3F, BCL2, ILK, RHOA, CDK5RAP3, DNMT3B, NEFL, SPP1, KLK8, SMAD1, HES1, NOTCH3, NOTCH1, ULK1, CCND2, NTRK2, SEMA4D, NGFR, DBN1, NGF	1178	133	13528	2.67669	0.00420282	1.00039e-05	0.00172676
GOTERM_BP_FAT	GO:0031344~regulation of cell projection organization	24	1.80587	1.42323e-06	KLK8, EFNA1, ITGA2, KIT, CDH2, SMAD1, CDC42, PTK2, ULK1, APOE, TIAM1, SEMA3F, ILK, NTRK2, RAC1, RHOA, SEMA4D, MTOR, NGFR, DBN1, NEFL, APC, NGF, SPP1	1178	89	13528	3.09677	0.00652688	1.50881e-05	0.00268473
GOTERM_BP_FAT	GO:0010769~regulation of cell morphogenesis involved in differentiation	22	1.65538	1.57259e-06	KLK8, SMAD7, EFNA1, SMAD4, SMAD3, SMAD2, CDH2, SMAD1, TGFB1, TGFB2, PTK2, ULK1, APOE, TIAM1, SEMA3F, ILK, RHOA, SEMA4D, NGFR, NEFL, NGF, SPP1	1178	77	13528	3.28111	0.00720936	1.64441e-05	0.00296648
GOTERM_BP_FAT	GO:0022604~regulation of cell morphogenesis	29	2.18209	6.36249e-06	EFNA1, ITGB2, CDH2, TGFB1, TGFB2, PTK2, EZR, APOE, TIAM1, SEMA3F, ILK, RHOA, NEFL, FN1, SPP1, KLK8, PDPN, SMAD7, SMAD4, SMAD3, SMAD2, SMAD1, KDR, ULK1, FYN, VEGFA, SEMA4D, NGFR, NGF	1178	131	13528	2.54223	0.0288496	6.08587e-05	0.0120015
Annotation Cluster 54	Enrichment Score: 7.636507731401258
Category	Term	Count	%	PValue	Genes	List Total	Pop Hits	Pop Total	Fold Enrichment	Bonferroni	Benjamini	FDR
GOTERM_BP_FAT	GO:0048762~mesenchymal cell differentiation	24	1.80587	6.02703e-12	S100A4, RET, BMP2, EFNB1, EDN1, LEF1, CYP26A1, ZEB2, HGF, SHH, TGFB1, CTNNB1, TGFB2, SMO, EDNRB, NOTCH1, HIF1A, LAMA5, BCL2, SEMA3F, CFL1, FOXC1, NRG1, ACVR1	1178	51	13528	5.40417	2.77305e-08	1.3205e-10	1.13694e-08
GOTERM_BP_FAT	GO:0014031~mesenchymal cell development	24	1.80587	6.02703e-12	S100A4, RET, BMP2, EFNB1, EDN1, LEF1, CYP26A1, ZEB2, HGF, SHH, TGFB1, CTNNB1, TGFB2, SMO, EDNRB, NOTCH1, HIF1A, LAMA5, BCL2, SEMA3F, CFL1, FOXC1, NRG1, ACVR1	1178	51	13528	5.40417	2.77305e-08	1.3205e-10	1.13694e-08
GOTERM_BP_FAT	GO:0060485~mesenchyme development	24	1.80587	9.9247e-12	S100A4, RET, BMP2, EFNB1, EDN1, LEF1, CYP26A1, ZEB2, HGF, SHH, TGFB1, CTNNB1, TGFB2, SMO, EDNRB, NOTCH1, HIF1A, LAMA5, BCL2, SEMA3F, CFL1, FOXC1, NRG1, ACVR1	1178	52	13528	5.30025	4.56637e-08	2.10432e-10	1.8722e-08
GOTERM_BP_FAT	GO:0014032~neural crest cell development	15	1.12867	2.22491e-07	RET, EFNB1, EDN1, CYP26A1, ZEB2, SHH, EDNRB, SMO, HIF1A, LAMA5, SEMA3F, CFL1, FOXC1, NRG1, ACVR1	1178	33	13528	5.21994	0.00102316	2.6181e-06	0.000419705
GOTERM_BP_FAT	GO:0014033~neural crest cell differentiation	15	1.12867	2.22491e-07	RET, EFNB1, EDN1, CYP26A1, ZEB2, SHH, EDNRB, SMO, HIF1A, LAMA5, SEMA3F, CFL1, FOXC1, NRG1, ACVR1	1178	33	13528	5.21994	0.00102316	2.6181e-06	0.000419705
GOTERM_BP_FAT	GO:0001667~ameboidal cell migration	14	1.05342	7.49775e-06	RET, EFNB1, NODAL, ZEB2, CXCL12, SHH, EDNRB, SMO, HIF1A, CXCR4, LAMA5, SEMA3F, CFL1, ACVR1	1178	37	13528	4.34525	0.033909	7.09796e-05	0.0141428
GOTERM_BP_FAT	GO:0001755~neural crest cell migration	11	0.82769	9.53184e-06	SMO, EDNRB, RET, HIF1A, LAMA5, SEMA3F, EFNB1, CFL1, ZEB2, SHH, ACVR1	1178	23	13528	5.49229	0.0429084	8.8238e-05	0.0179793
Annotation Cluster 55	Enrichment Score: 7.581771113085033
Category	Term	Count	%	PValue	Genes	List Total	Pop Hits	Pop Total	Fold Enrichment	Bonferroni	Benjamini	FDR
GOTERM_BP_FAT	GO:0051271~negative regulation of cell motion	23	1.73062	6.27686e-09	MUC2, SP100, ACVRL1, PDGFB, SMAD7, NF1, GREM1, PTEN, TPM1, SHH, PLG, TGFB1, CDKN1B, APOE, HMOX1, DLL4, BCL2, ILK, RRAS, MUC5AC, IGFBP3, FGF2, IGFBP5	1178	63	13528	4.19252	2.88794e-05	9.13919e-08	1.18406e-05
GOTERM_BP_FAT	GO:0030336~negative regulation of cell migration	21	1.58014	2.79165e-08	MUC2, ACVRL1, PDGFB, SMAD7, NF1, GREM1, PTEN, TPM1, PLG, SHH, TGFB1, APOE, HMOX1, DLL4, BCL2, ILK, RRAS, MUC5AC, IGFBP3, FGF2, IGFBP5	1178	57	13528	4.2309	0.000128435	3.74471e-07	5.26615e-05
GOTERM_BP_FAT	GO:0040013~negative regulation of locomotion	21	1.58014	1.02585e-07	MUC2, ACVRL1, PDGFB, SMAD7, NF1, GREM1, PTEN, TPM1, PLG, SHH, TGFB1, APOE, HMOX1, DLL4, BCL2, ILK, RRAS, MUC5AC, IGFBP3, FGF2, IGFBP5	1178	61	13528	3.95346	0.000471882	1.27566e-06	0.000193516
Annotation Cluster 56	Enrichment Score: 7.578787883737724
Category	Term	Count	%	PValue	Genes	List Total	Pop Hits	Pop Total	Fold Enrichment	Bonferroni	Benjamini	FDR
GOTERM_MF_FAT	GO:0016563~transcription activator activity	81	6.09481	7.24081e-13	E2F1, PPARA, E2F3, COPS5, PPARG, XRCC6, FOXO1, TP63, CTCF, ZEB1, FOXO3, GLI2, TGFB1, CTNNB1, GLI1, CCNE1, WDR77, RARB, YAP1, MYB, CIITA, AR, SP100, RAN, RXRA, ZFX, RING1, LEF1, RB1, ESR2, HLTF, HMGA1, EP300, TRIM32, TFAP2A, FOXC1, NFE2L2, SMARCA2, SMARCA4, DCC, ING4, ING2, NFKBIB, PML, CTCFL, CDH1, NFYA, NR2C2, WT1, ATF2, BCL2, NPM1, HOXA9, RUNX1, ING1, APEX1, ETV4, ERCC2, KLF6, EPAS1, PHB, TP53B…	1100	410	12983	2.33176	8.89179e-10	9.87977e-11	1.17397e-09
GOTERM_MF_FAT	GO:0008134~transcription factor binding	94	7.07299	8.4288e-13	E2F1, E2F2, NBN, COPS5, LMO4, PPARG, CTCF, PAWR, ZEB1, DAXX, RAB1A, CTNNB1, HOXC6, CCNE1, CDKN2A, WDR77, GPX3, YAP1, NRG1, CIITA, CTBP1, SP100, PRAME, RAN, RXRA, RELA, ZFX, RING1, PIM1, TP53, RB1, ARNTL, ESR2, PROX1, HMGA1, MBD1, AHR, DDIT3, EP300, HIF1A, JUN, TRIM32, TFAP2A, FOXC1, MYBBP1A, SMARCA2, SMARCA4, DCC, ING4, EID1, HMGB1, YWHAZ, MTDH, NFKBIB, PML, PRKDC, NR2C2, SUFU, ATF2, VDR, BCL2, N…	1100	513	12983	2.16268	1.03506e-09	1.03506e-10	1.36657e-09
Annotation Cluster 57	Enrichment Score: 7.440798164786017
Category	Term	Count	%	PValue	Genes	List Total	Pop Hits	Pop Total	Fold Enrichment	Bonferroni	Benjamini	FDR
GOTERM_BP_FAT	GO:0052547~regulation of peptidase activity	30	2.25734	6.57138e-11	CAV1, TNF, MGMT, PML, CDH1, SFN, PMAIP1, NOD1, CDKN2A, CASP9, DIABLO, HSPA5, MYC, DNAJA3, TERF1, TP53, SMAD3, BIRC5, BAD, STAT1, FURIN, TNFRSF10B, BBC3, BAX, LCK, CSTB, CSTA, HSPD1, IFI6, F2R	1178	86	13528	4.006	3.02349e-07	1.27573e-09	1.23962e-07
GOTERM_BP_FAT	GO:0052548~regulation of endopeptidase activity	27	2.0316	2.87173e-09	TNF, MGMT, PML, CDH1, SFN, PMAIP1, NOD1, CDKN2A, CASP9, DIABLO, HSPA5, MYC, DNAJA3, TERF1, TP53, SMAD3, BIRC5, BAD, STAT1, FURIN, TNFRSF10B, BBC3, BAX, LCK, HSPD1, IFI6, F2R	1178	82	13528	3.78127	1.32128e-05	4.44877e-08	5.41722e-06
GOTERM_BP_FAT	GO:0043281~regulation of caspase activity	26	1.95636	6.0451e-09	TNF, MGMT, PML, CDH1, SFN, PMAIP1, NOD1, CDKN2A, CASP9, DIABLO, HSPA5, MYC, DNAJA3, TERF1, TP53, SMAD3, BIRC5, BAD, STAT1, TNFRSF10B, BBC3, BAX, LCK, HSPD1, IFI6, F2R	1178	79	13528	3.7795	2.78131e-05	8.8578e-08	1.14034e-05
GOTERM_BP_FAT	GO:0051336~regulation of hydrolase activity	61	4.58992	5.95469e-08	TACR1, LEPR, EDN1, CXCR2, PMAIP1, TGFB2, EDNRB, CDKN2A, NOD1, CASP9, ANG, MYC, AGAP2, EGFR, RALBP1, TP53, NEIL1, PLCE1, TNFRSF10B, LCK, CSTB, ERN1, CSTA, CAV1, TNF, MGMT, PML, ASAP1, CDH1, SFN, TPM2, TPM1, POT1, PTK2B, TGM2, DIABLO, HSPA5, DNAJA3, TERF1, ANGPTL4, MAP2K1, MSH2, NF1, SMAD3, ITGA2, BIRC5, BAD, RICTOR, STAT1, FURIN, SIRT1, TSC1, BBC3, BAX, TSC2, JAK2, HSPD1, MTOR, RGS9, IFI6, F2R	1178	337	13528	2.07868	0.000273938	7.61042e-07	0.000112329
GOTERM_BP_FAT	GO:0051345~positive regulation of hydrolase activity	40	3.00978	6.01122e-08	TNF, TACR1, EDN1, PML, CXCR2, PMAIP1, TPM1, POT1, EDNRB, NOD1, CDKN2A, CASP9, ANG, PTK2B, TGM2, DIABLO, MYC, DNAJA3, TERF1, EGFR, MAP2K1, RALBP1, MSH2, NF1, TP53, SMAD3, ITGA2, STAT1, PLCE1, TNFRSF10B, TSC1, BBC3, BAX, TSC2, LCK, ERN1, JAK2, HSPD1, RGS9, F2R	1178	179	13528	2.56623	0.000276538	7.66139e-07	0.000113395
GOTERM_BP_FAT	GO:0006919~activation of caspase activity	19	1.42965	3.35713e-07	TNF, TP53, PML, SMAD3, PMAIP1, STAT1, CDKN2A, NOD1, TNFRSF10B, CASP9, BBC3, BAX, LCK, DIABLO, HSPD1, MYC, DNAJA3, F2R, TERF1	1178	54	13528	4.04062	0.00154342	3.87121e-06	0.000633286
GOTERM_BP_FAT	GO:0043280~positive regulation of caspase activity	19	1.42965	1.47337e-06	TNF, TP53, PML, SMAD3, PMAIP1, STAT1, CDKN2A, NOD1, TNFRSF10B, CASP9, BBC3, BAX, LCK, DIABLO, HSPD1, MYC, DNAJA3, F2R, TERF1	1178	59	13528	3.6982	0.00675603	1.55837e-05	0.00277931
GOTERM_BP_FAT	GO:0010952~positive regulation of peptidase activity	19	1.42965	1.47337e-06	TNF, TP53, PML, SMAD3, PMAIP1, STAT1, CDKN2A, NOD1, TNFRSF10B, CASP9, BBC3, BAX, LCK, DIABLO, HSPD1, MYC, DNAJA3, F2R, TERF1	1178	59	13528	3.6982	0.00675603	1.55837e-05	0.00277931
Annotation Cluster 58	Enrichment Score: 7.216761365589456
Category	Term	Count	%	PValue	Genes	List Total	Pop Hits	Pop Total	Fold Enrichment	Bonferroni	Benjamini	FDR
INTERPRO	IPR008266:Tyrosine protein kinase, active site	32	2.40783	9.02526e-13	FGFR1, FGFR4, ERBB4, ERBB3, ERBB2, KIT, DDR2, EPHB4, SRC, IGF1R, PTK2, PTK2B, PTK6, ZAP70, CSK, CSF1R, EGFR, RET, FLT1, LYN, FLT4, MET, EPHA2, EPHA3, KDR, EPHA7, FYN, NTRK2, LCK, JAK2, MST1R, ABL1	1224	97	16659	4.48999	1.60645e-09	5.35484e-10	1.53056e-09
GOTERM_BP_FAT	GO:0018108~peptidyl-tyrosine phosphorylation	18	1.3544	1.28124e-07	FLT1, ERBB4, LYN, ERBB3, ERBB2, STAT5A, ABI2, KIT, STAT1, DDR2, SRC, PTK2B, FYN, ZAP70, JAK2, ABL1, EGF, F2R	1178	46	13528	4.49369	0.000589325	1.56365e-06	0.000241692
GOTERM_BP_FAT	GO:0018212~peptidyl-tyrosine modification	18	1.3544	2.62773e-07	FLT1, ERBB4, LYN, ERBB3, ERBB2, STAT5A, ABI2, KIT, STAT1, DDR2, SRC, PTK2B, FYN, ZAP70, JAK2, ABL1, EGF, F2R	1178	48	13528	4.30645	0.00120829	3.06857e-06	0.000495692
Annotation Cluster 59	Enrichment Score: 7.170596304913246
Category	Term	Count	%	PValue	Genes	List Total	Pop Hits	Pop Total	Fold Enrichment	Bonferroni	Benjamini	FDR
GOTERM_BP_FAT	GO:0044092~negative regulation of molecular function	73	5.49285	2.61444e-13	LEPR, PPARG, NFKB1, PRDX2, PRDX3, PDCD4, TGFB2, AKT1, EDNRB, CASP3, CDKN2A, GALR1, APOE, HMOX1, ILK, CAT, NQO1, PRKCA, PPP2R1A, SP100, PIM1, TP53, NEIL1, RB1, PROX1, DDIT3, PTHLH, SMO, SSTR2, CCR2, CSTB, PSME3, CSTA, PSMB10, CAV1, GNAI2, EGLN1, SFN, TNFRSF4, POT1, ARG2, PPP2CA, PKD2, HSPA5, DNAJA3, TERF1, APC, ANGPTL4, SMAD7, NF1, CDC20, BIRC5, IGF2, FOXP3, SIRT1, TP73, CDKN1C, ATP7A, CDKN1A, HDA…	1178	334	13528	2.50995	1.20297e-09	6.6831e-12	4.93217e-10
GOTERM_BP_FAT	GO:0043086~negative regulation of catalytic activity	55	4.13845	1.17842e-08	PSMB10, CAV1, GNAI2, LEPR, PPARG, NFKB1, PRDX3, SFN, PDCD4, POT1, TGFB2, AKT1, EDNRB, CASP3, CDKN2A, GALR1, APOE, ARG2, PPP2CA, ILK, HSPA5, NQO1, DNAJA3, TERF1, ANGPTL4, APC, PRKCA, PPP2R1A, SMAD7, NF1, TP53, NEIL1, CDC20, IGF2, BIRC5, RB1, SIRT1, TP73, CDKN1C, ATP7A, CDKN1A, SSTR2, CDKN1B, RGS1, RGS3, RGS4, TSC2, CCR2, CSTB, FABP4, PSME3, CSTA, ENG, IFI6, HDAC6	1178	277	13528	2.28019	5.42175e-05	1.65807e-07	2.22296e-05
GOTERM_BP_FAT	GO:0051348~negative regulation of transferase activity	28	2.10685	2.58079e-08	CAV1, PPARG, SFN, PRDX3, PDCD4, POT1, AKT1, CASP3, CDKN2A, APOE, PPP2CA, ILK, DNAJA3, APC, TERF1, PRKCA, PPP2R1A, NF1, IGF2, RB1, TP73, CDKN1C, CDKN1A, CDKN1B, RGS3, RGS4, TSC2, FABP4	1178	96	13528	3.34946	0.000118735	3.48218e-07	4.8684e-05
GOTERM_BP_FAT	GO:0033673~negative regulation of kinase activity	25	1.88111	4.5222e-07	PRKCA, PPP2R1A, CAV1, NF1, IGF2, RB1, SFN, PRDX3, PDCD4, TP73, CDKN1C, AKT1, CASP3, CDKN1A, CDKN2A, CDKN1B, RGS3, APOE, PPP2CA, RGS4, ILK, TSC2, FABP4, DNAJA3, APC	1178	90	13528	3.18996	0.0020785	5.12478e-06	0.000853063
GOTERM_BP_FAT	GO:0006469~negative regulation of protein kinase activity	23	1.73062	3.54441e-06	PRKCA, PPP2R1A, CAV1, NF1, IGF2, RB1, SFN, PDCD4, TP73, AKT1, CASP3, CDKN1A, CDKN2A, CDKN1B, RGS3, APOE, PPP2CA, RGS4, ILK, TSC2, FABP4, DNAJA3, APC	1178	87	13528	3.03597	0.0161756	3.52215e-05	0.00668595
Annotation Cluster 60	Enrichment Score: 7.073352504969696
Category	Term	Count	%	PValue	Genes	List Total	Pop Hits	Pop Total	Fold Enrichment	Bonferroni	Benjamini	FDR
GOTERM_CC_FAT	GO:0016323~basolateral plasma membrane	50	3.76223	4.873e-12	TLN1, LIMA1, CADM1, S100A7, AQP1, CTNNB1, EPCAM, CD44, SLC23A2, ILK, SLC2A1, ZYX, MSN, EBAG9, EGFR, CFTR, LIG4, CTNNA2, SDC1, RHCG, CA9, SH3KBP1, ADAM17, DSP, PARVB, CAV2, CAV1, ERBB4, ERBB3, ERBB2, ITGB4, NEDD9, CDH1, ITGB1, PXN, PTK2, PTK2B, ARPC2, TES, NOX4, MYO1C, MET, ANXA1, ITGA2, ABCB1, AGER, ATP7A, LAMA3, ITGA5, ATP7B	1062	203	12782	2.96448	2.83608e-09	2.02577e-10	7.16703e-09
GOTERM_CC_FAT	GO:0070161~anchoring junction	41	3.08503	1.46519e-09	CAV2, LIMA1, TLN1, CAV1, S100A7, GJA1, ABI2, NEDD9, CDH1, CDH2, CDH3, ITGB1, PXN, CTNNB1, PTK2, CD44, ARPC2, PTK2B, ILK, ZYX, EBAG9, TES, APC, NOX4, SMAD7, ITGA2, ABCB1, LIG4, CTNNA3, CTNNA2, SDC1, LAMA3, XIRP1, DSG3, ITGA5, PKP3, DSG1, SH3KBP1, ADAM17, DSP, PARVB	1062	172	12782	2.86899	8.52739e-07	4.2637e-08	2.15495e-06
GOTERM_CC_FAT	GO:0005912~adherens junction	38	2.85929	2.81257e-09	CAV2, LIMA1, TLN1, CAV1, S100A7, GJA1, ABI2, NEDD9, CDH1, CDH2, CDH3, ITGB1, PXN, CTNNB1, PTK2, CD44, ARPC2, PTK2B, ILK, ZYX, EBAG9, TES, APC, NOX4, SMAD7, ITGA2, ABCB1, LIG4, CTNNA3, CTNNA2, SDC1, LAMA3, XIRP1, ITGA5, SH3KBP1, ADAM17, DSP, PARVB	1062	155	12782	2.95071	1.63691e-06	7.79483e-08	4.13663e-06
GOTERM_CC_FAT	GO:0005925~focal adhesion	27	2.0316	1.57416e-07	CAV2, TLN1, CAV1, LIMA1, S100A7, NEDD9, CDH1, ITGB1, PXN, PTK2, CD44, PTK2B, ARPC2, ILK, ZYX, EBAG9, TES, NOX4, ITGA2, ABCB1, LIG4, SDC1, LAMA3, ITGA5, SH3KBP1, ADAM17, PARVB	1062	102	12782	3.18594	9.16119e-05	2.54489e-06	0.000231522
GOTERM_CC_FAT	GO:0005924~cell-substrate adherens junction	27	2.0316	3.57793e-07	CAV2, TLN1, CAV1, LIMA1, S100A7, NEDD9, CDH1, ITGB1, PXN, PTK2, CD44, PTK2B, ARPC2, ILK, ZYX, EBAG9, TES, NOX4, ITGA2, ABCB1, LIG4, SDC1, LAMA3, ITGA5, SH3KBP1, ADAM17, PARVB	1062	106	12782	3.06572	0.000208214	5.0789e-06	0.000526229
GOTERM_CC_FAT	GO:0030055~cell-substrate junction	27	2.0316	1.12108e-06	CAV2, TLN1, CAV1, LIMA1, S100A7, NEDD9, CDH1, ITGB1, PXN, PTK2, CD44, PTK2B, ARPC2, ILK, ZYX, EBAG9, TES, NOX4, ITGA2, ABCB1, LIG4, SDC1, LAMA3, ITGA5, SH3KBP1, ADAM17, PARVB	1062	112	12782	2.90148	0.000652258	1.44992e-05	0.00164884
Annotation Cluster 61	Enrichment Score: 6.978976310596065
Category	Term	Count	%	PValue	Genes	List Total	Pop Hits	Pop Total	Fold Enrichment	Bonferroni	Benjamini	FDR
GOTERM_BP_FAT	GO:0030099~myeloid cell differentiation	32	2.40783	2.03593e-11	CSF3, CSF2, TNF, MMP9, CSF1, PPARG, PML, PRDX3, KIT, TGFB1, TIMP1, CDC42, CASP8, RUNX1, CHUK, EPO, ERCC2, BMP4, CEBPA, LYN, EPAS1, TGFBR2, RB1, IFI16, INHBA, TNFSF11, RPS19, ID2, HOXB7, SP1, VEGFA, JAK2	1178	93	13528	3.95144	9.3673e-08	4.16324e-10	3.84056e-08
GOTERM_BP_FAT	GO:0048872~homeostasis of number of cells	33	2.48307	3.30038e-11	STAT5A, CSF1, STAT5B, PRDX2, PRDX1, TGFB1, TIMP1, RPA1, AKT1, CASP3, HMOX1, BCL2, FAS, DNAJA3, EPO, ERCC2, FANCC, BMP4, IL6, IL2RA, LYN, EPAS1, RB1, SOD1, FOXP3, BCL2L11, INHBA, RPS19, SP1, ID2, BAX, VEGFA, F2R	1178	100	13528	3.78968	1.51851e-07	6.57362e-10	6.22583e-08
Annotation Cluster 62	Enrichment Score: 6.742569609654234
Category	Term	Count	%	PValue	Genes	List Total	Pop Hits	Pop Total	Fold Enrichment	Bonferroni	Benjamini	FDR
GOTERM_BP_FAT	GO:0048598~embryonic morphogenesis	69	5.19187	3.15823e-13	FGF9, LMO4, DICER1, CRABP2, EDN1, JAG2, TP63, ZEB2, ZEB1, GLI2, SHH, HOXD10, CTNNB1, GLI1, CASP8, PRKACA, RARB, MYC, TWIST1, FGF4, RET, SATB2, C2CD3, NODAL, TP53, LEF1, MMP13, PROX1, HES1, VEGFC, CFL1, TFAP2A, FOXC1, GNAS, WNT9A, SMARCA4, ACVR1, WNT5A, RBP4, SOX2, GREM1, TCF21, HOXA1, PFN1, ACD, HOXA9, BMP4, TBX3, TGFBR2, HSPG2, SMAD4, SMAD3, FZD3, SMAD2, GJB6, SMAD1, SOD1, NOTCH1, DKK1, HOXB7, S…	1178	307	13528	2.58107	1.45326e-09	7.98495e-12	5.95834e-10
GOTERM_BP_FAT	GO:0035113~embryonic appendage morphogenesis	25	1.88111	2.27241e-07	WNT5A, FGF9, DICER1, CRABP2, TP63, GREM1, SHH, HOXD10, CTNNB1, ACD, HOXA9, RARB, FGF4, TWIST1, C2CD3, TBX3, LEF1, MMP13, NOTCH1, DKK1, GNAS, PTCH1, WNT9A, PBX2, SMARCA4	1178	87	13528	3.29996	0.00104499	2.66718e-06	0.000428665
GOTERM_BP_FAT	GO:0030326~embryonic limb morphogenesis	25	1.88111	2.27241e-07	WNT5A, FGF9, DICER1, CRABP2, TP63, GREM1, SHH, HOXD10, CTNNB1, ACD, HOXA9, RARB, FGF4, TWIST1, C2CD3, TBX3, LEF1, MMP13, NOTCH1, DKK1, GNAS, PTCH1, WNT9A, PBX2, SMARCA4	1178	87	13528	3.29996	0.00104499	2.66718e-06	0.000428665
GOTERM_BP_FAT	GO:0035108~limb morphogenesis	26	1.95636	8.03003e-07	WNT5A, FGF9, DICER1, CRABP2, TP63, GREM1, HOXD10, SHH, CTNNB1, ACD, HOXA9, RARB, FGF4, TWIST1, C2CD3, TBX3, LEF1, MMP13, NOTCH1, DKK1, BAX, GNAS, PTCH1, WNT9A, PBX2, SMARCA4	1178	99	13528	3.01597	0.0036878	8.88125e-06	0.00151477
GOTERM_BP_FAT	GO:0035107~appendage morphogenesis	26	1.95636	8.03003e-07	WNT5A, FGF9, DICER1, CRABP2, TP63, GREM1, HOXD10, SHH, CTNNB1, ACD, HOXA9, RARB, FGF4, TWIST1, C2CD3, TBX3, LEF1, MMP13, NOTCH1, DKK1, BAX, GNAS, PTCH1, WNT9A, PBX2, SMARCA4	1178	99	13528	3.01597	0.0036878	8.88125e-06	0.00151477
GOTERM_BP_FAT	GO:0060173~limb development	26	1.95636	1.77221e-06	WNT5A, FGF9, DICER1, CRABP2, TP63, GREM1, HOXD10, SHH, CTNNB1, ACD, HOXA9, RARB, FGF4, TWIST1, C2CD3, TBX3, LEF1, MMP13, NOTCH1, DKK1, BAX, GNAS, PTCH1, WNT9A, PBX2, SMARCA4	1178	103	13528	2.89884	0.00812078	1.83233e-05	0.00334303
GOTERM_BP_FAT	GO:0048736~appendage development	26	1.95636	1.77221e-06	WNT5A, FGF9, DICER1, CRABP2, TP63, GREM1, HOXD10, SHH, CTNNB1, ACD, HOXA9, RARB, FGF4, TWIST1, C2CD3, TBX3, LEF1, MMP13, NOTCH1, DKK1, BAX, GNAS, PTCH1, WNT9A, PBX2, SMARCA4	1178	103	13528	2.89884	0.00812078	1.83233e-05	0.00334303
Annotation Cluster 63	Enrichment Score: 6.627928355687307
Category	Term	Count	%	PValue	Genes	List Total	Pop Hits	Pop Total	Fold Enrichment	Bonferroni	Benjamini	FDR
GOTERM_BP_FAT	GO:0010243~response to organic nitrogen	25	1.88111	1.60042e-10	CCL2, PTGS2, PTGS1, RPS6KB1, BCL2L1, MMP3, TIMP3, SHH, CCNE1, PTK2B, NEFL, LYN, MSH2, RELA, ITGA2, SMAD1, BIRC2, DDIT3, CDKN1A, CCND1, BTG2, CFL1, MTOR, SST, MGST1	1178	63	13528	4.55709	7.36353e-07	2.96917e-09	3.01903e-07
GOTERM_BP_FAT	GO:0001101~response to acid	14	1.05342	1.54014e-08	CCL2, LYN, MSH2, RELA, RPS6KB1, MMP3, TIMP3, SRC, GSN, BAX, BCL2, CFL1, MTOR, SST	1178	24	13528	6.69892	7.08591e-05	2.12161e-07	2.9053e-05
GOTERM_BP_FAT	GO:0043200~response to amino acid stimulus	10	0.752445	3.54079e-06	CCL2, LYN, MSH2, RELA, CFL1, RPS6KB1, MTOR, MMP3, SST, TIMP3	1178	17	13528	6.75522	0.0161592	3.52618e-05	0.00667913
Annotation Cluster 64	Enrichment Score: 6.60531839217657
Category	Term	Count	%	PValue	Genes	List Total	Pop Hits	Pop Total	Fold Enrichment	Bonferroni	Benjamini	FDR
GOTERM_BP_FAT	GO:0070271~protein complex biogenesis	89	6.69676	1.42727e-10	E2F2, E2F3, HRAS, TP63, GJA1, MLH1, TGFB1, CTNNB1, NOD1, ANG, GSN, ILK, GPX3, CASP8, PDGFC, ANGPT1, CAT, FAS, NRG1, COX18, FANCA, MYC, AKR1C1, FANCC, PPP2R1A, HSP90AA1, TRPM8, BRAF, CRYAB, TP53, DPAGT1, FADD, CD40, IRS1, HMGA1, SLC9A3R2, RAD51, RRM1, MDM2, MDM4, SEPT9, CAV2, TRAF2, CAV1, PML, GPAA1, ARPC4, CDH1, CDH2, CALR, PXN, SRC, CD74, MIF, IGF1R, PTK2, FGG, TUBB, PTK2B, TAP2, NPM1, RAC1, TGM…	1178	505	13528	2.02389	6.56685e-07	2.65865e-09	2.69239e-07
GOTERM_BP_FAT	GO:0006461~protein complex assembly	89	6.69676	1.42727e-10	E2F2, E2F3, HRAS, TP63, GJA1, MLH1, TGFB1, CTNNB1, NOD1, ANG, GSN, ILK, GPX3, CASP8, PDGFC, ANGPT1, CAT, FAS, NRG1, COX18, FANCA, MYC, AKR1C1, FANCC, PPP2R1A, HSP90AA1, TRPM8, BRAF, CRYAB, TP53, DPAGT1, FADD, CD40, IRS1, HMGA1, SLC9A3R2, RAD51, RRM1, MDM2, MDM4, SEPT9, CAV2, TRAF2, CAV1, PML, GPAA1, ARPC4, CDH1, CDH2, CALR, PXN, SRC, CD74, MIF, IGF1R, PTK2, FGG, TUBB, PTK2B, TAP2, NPM1, RAC1, TGM…	1178	505	13528	2.02389	6.56685e-07	2.65865e-09	2.69239e-07
GOTERM_BP_FAT	GO:0051259~protein oligomerization	43	3.23552	7.19e-10	CAV2, CAV1, HRAS, GJA1, TP63, CDH1, CDH2, MIF, CTNNB1, IGF1R, NOD1, ILK, NPM1, CASP8, GPX3, TGM2, TGM3, ANGPT1, CAT, FAS, AKR1C1, TERF1, ANGPTL4, SHMT1, TRPM8, MAP2K1, BRAF, VHL, CRYAB, TP53, DPAGT1, FADD, ANXA5, IRS1, BIRC2, RAD51, SOD2, TNFSF11, TSC1, BAX, TSC2, RRM1, SEPT9	1178	174	13528	2.83797	3.30811e-06	1.22071e-08	1.35632e-06
GOTERM_BP_FAT	GO:0065003~macromolecular complex assembly	105	7.90068	1.74325e-09	EIF6, HRAS, TGFB1, CTNNB1, APOE, ILK, WDR77, H2AFX, PDGFC, FAS, DDX20, HIST3H3, BRAF, CRYAB, DPAGT1, FADD, CD40, IRS1, SEPT9, CAV2, TRAF2, CAV1, HMGB2, ARPC4, ABCA1, CALR, PXN, SRC, CD74, PTK2, EIF3A, FGG, TUBB, NPM1, RAC1, HELLS, ANGPTL4, MAP2K1, CREBBP, SMAD4, SMAD3, SMAD2, SMAD1, TNFSF11, TSC1, TSC2, H3F3A, HSPD1, E2F2, E2F3, DICER1, GJA1, MLH1, TP63, NOD1, GSN, ANG, PRMT5, GPX3, CASP8, ANGPT1…	1178	665	13528	1.81324	8.02064e-06	2.79466e-08	3.28845e-06
GOTERM_BP_FAT	GO:0043933~macromolecular complex subunit organization	110	8.2769	2.02005e-09	EIF6, HRAS, TGFB1, CTNNB1, APOE, ILK, WDR77, H2AFX, PDGFC, DDX20, FAS, HIST3H3, BRAF, CRYAB, DPAGT1, FADD, CD40, IRS1, STMN1, SEPT9, CAV2, TRAF2, CAV1, HMGB2, ARPC4, ABCA1, CALR, PXN, SRC, CD74, PTK2, EIF3A, FGG, TUBB, NPM1, RAC1, HELLS, ANGPTL4, MAP2K1, CREBBP, SMAD4, SMAD3, SMAD2, SMAD1, TNFSF11, TSC1, TSC2, H3F3A, HSPD1, E2F2, E2F3, DICER1, GJA1, MLH1, TP63, CTCF, NOD1, GSN, ANG, PRMT5, GPX3, …	1178	710	13528	1.77919	9.2942e-06	3.216e-08	3.81061e-06
Annotation Cluster 65	Enrichment Score: 6.3493215965656065
Category	Term	Count	%	PValue	Genes	List Total	Pop Hits	Pop Total	Fold Enrichment	Bonferroni	Benjamini	FDR
GOTERM_BP_FAT	GO:0032989~cellular component morphogenesis	76	5.71859	7.66746e-11	S100A4, GJA1, GLI2, CXCL12, TGFB1, SHH, CTNNB1, TGFB2, ACTG1, CDC42, CXCR4, ILK, RHOA, TOP2B, EGFR, PRKCA, C2CD3, PDPN, NODAL, EFNB1, RXRA, LEF1, PROX1, ECT2, CTNNA2, HES1, SMO, KRT19, HIF1A, XIRP1, ADM, CFL1, VCAN, NGFR, DCC, ERBB3, ERBB2, CLU, ARPC4, TPM1, ITGB1, CCL4, ALCAM, HOXA1, CD9, IGF1R, PTK2, EZR, BCL2, BCL11B, RAC1, NEFL, ETV4, RUNX3, FN1, ERCC2, APC, NOX4, ACTB, COL18A1, BMP2, KLK8, M…	1178	397	13528	2.19842	3.5278e-07	1.47607e-09	1.44639e-07
GOTERM_BP_FAT	GO:0030030~cell projection organization	71	5.34236	2.42447e-10	MTSS1, LIMA1, PDGFB, PDGFA, GJA1, GLI2, CXCL12, PTEN, SHH, AKT1, CDC42, CD44, CXCR4, ILK, GALR2, TOP2B, EGFR, PRKCA, C2CD3, EFNB1, RXRA, CTNNA2, SMO, ADM, VCAN, NGFR, NGF, DCC, FGFR1, ERBB3, ERBB2, CLU, ITGB4, ABI2, ARPC4, CDH1, FXYD5, TPM1, CAPZB, ALCAM, HOXA1, IGF1R, PTK2, PTK2B, BCL11B, BCL2, RAC1, NEFL, ETV4, RUNX3, APC, ACTB, KLF5, KLK8, IL6, MAP2K1, PTPRZ1, SOD1, VAV2, PTPN11, ATP7A, PPP1R9…	1178	368	13528	2.21564	1.1155e-06	4.44421e-09	4.5735e-07
GOTERM_BP_FAT	GO:0000902~cell morphogenesis	68	5.11663	9.4699e-10	S100A4, GJA1, GLI2, CXCL12, TGFB1, SHH, CTNNB1, TGFB2, CDC42, CXCR4, ILK, RHOA, TOP2B, EGFR, PRKCA, C2CD3, PDPN, NODAL, EFNB1, RXRA, LEF1, PROX1, ECT2, CTNNA2, HES1, SMO, HIF1A, ADM, CFL1, VCAN, NGFR, DCC, ERBB3, ERBB2, CLU, ARPC4, CCL4, ALCAM, HOXA1, IGF1R, PTK2, EZR, BCL2, BCL11B, RAC1, NEFL, ETV4, RUNX3, FN1, APC, NOX4, ACTB, COL18A1, KLK8, BMP2, MAP2K1, PTPRZ1, VHL, NDC80, HGF, SOD1, PTPN11, …	1178	356	13528	2.19355	4.35709e-06	1.5673e-08	1.7864e-06
GOTERM_BP_FAT	GO:0030182~neuron differentiation	77	5.79383	3.28497e-09	EFNA1, JAG2, GJA1, JAG1, GLI2, CXCL12, PTEN, HOXD10, SHH, TGFB2, CDC42, BAG1, CD44, CXCR4, ILK, GALR2, TOP2B, EGFR, PRKCA, RET, EFNB1, RXRA, CTNNA2, HES1, SMO, BTG2, ADM, VEGFA, VCAN, NGFR, NGF, DCC, FGFR1, ERBB3, ERBB2, SOX2, CLU, ABI2, CDH1, ALCAM, HOXA1, IGF1R, PTK2, TUBB, PTK2B, BCL11B, BCL2, RAC1, LHX6, NEFL, ETV4, RUNX3, APC, ACTB, BMP4, IL6, KLK8, MAP2K1, PTPRZ1, SMAD4, SOD1, STAT3, EPHA2,…	1178	438	13528	2.01885	1.5114e-05	5.02131e-08	6.19675e-06
GOTERM_BP_FAT	GO:0048666~neuron development	63	4.74041	1.26259e-08	GJA1, GLI2, CXCL12, PTEN, SHH, HOXD10, TGFB2, CD44, CXCR4, ILK, GALR2, TOP2B, EGFR, PRKCA, RET, EFNB1, RXRA, CTNNA2, HES1, SMO, ADM, VEGFA, VCAN, NGFR, NGF, DCC, FGFR1, ERBB3, ERBB2, CLU, ABI2, CDH1, ALCAM, HOXA1, IGF1R, PTK2, PTK2B, BCL11B, BCL2, RAC1, LHX6, NEFL, ETV4, RUNX3, APC, ACTB, KLK8, IL6, MAP2K1, PTPRZ1, SOD1, TP73, SOD2, PTPN11, LEP, ATP7A, CDKN1C, PPP1R9B, EPHA7, NOTCH1, ULK1, NTRK2,…	1178	339	13528	2.13417	5.80901e-05	1.77109e-07	2.38174e-05
GOTERM_BP_FAT	GO:0031175~neuron projection development	51	3.83747	3.85086e-08	GJA1, GLI2, PTEN, CXCL12, SHH, CD44, CXCR4, ILK, GALR2, TOP2B, PRKCA, EGFR, RXRA, EFNB1, CTNNA2, SMO, ADM, VCAN, NGFR, NGF, DCC, FGFR1, ERBB3, ERBB2, CLU, ABI2, CDH1, ALCAM, HOXA1, IGF1R, PTK2, PTK2B, BCL11B, BCL2, RAC1, NEFL, RUNX3, ETV4, APC, ACTB, KLK8, IL6, MAP2K1, PTPRZ1, PTPN11, ATP7A, PPP1R9B, NOTCH1, EPHA7, ULK1, JAK2	1178	256	13528	2.2878	0.000177162	5.04781e-07	7.26425e-05
GOTERM_BP_FAT	GO:0000904~cell morphogenesis involved in differentiation	48	3.61174	1.51861e-07	DCC, S100A4, ERBB3, ERBB2, GLI2, CXCL12, SHH, TGFB1, TGFB2, CTNNB1, ALCAM, IGF1R, HOXA1, PTK2, CXCR4, BCL11B, BCL2, ILK, RAC1, TOP2B, NEFL, ETV4, RUNX3, FN1, APC, COL18A1, ACTB, PRKCA, BMP2, PTPRZ1, NODAL, RXRA, EFNB1, LEF1, HGF, SOD1, PROX1, CTNNA2, PTPN11, HES1, EPHA7, NOTCH1, HIF1A, ULK1, LAMA5, VCAN, JAK2, NGFR	1178	244	13528	2.25912	0.000698468	1.82431e-06	0.000286469
GOTERM_BP_FAT	GO:0048812~neuron projection morphogenesis	41	3.08503	2.46434e-06	DCC, ERBB3, ERBB2, CLU, GJA1, GLI2, CXCL12, SHH, ALCAM, IGF1R, HOXA1, PTK2, CXCR4, BCL11B, BCL2, ILK, RAC1, TOP2B, NEFL, ETV4, RUNX3, APC, EGFR, PRKCA, ACTB, KLK8, MAP2K1, PTPRZ1, RXRA, EFNB1, CTNNA2, PTPN11, ATP7A, SMO, EPHA7, NOTCH1, ADM, ULK1, VCAN, JAK2, NGFR	1178	213	13528	2.21051	0.0112744	2.51403e-05	0.00464861
GOTERM_BP_FAT	GO:0048858~cell projection morphogenesis	44	3.31076	6.50019e-06	DCC, ERBB3, ERBB2, CLU, GJA1, ARPC4, GLI2, CXCL12, SHH, ALCAM, IGF1R, HOXA1, PTK2, CXCR4, BCL11B, BCL2, ILK, RAC1, TOP2B, NEFL, ETV4, RUNX3, APC, EGFR, PRKCA, ACTB, KLK8, C2CD3, MAP2K1, PTPRZ1, RXRA, EFNB1, CTNNA2, PTPN11, ATP7A, SMO, EPHA7, NOTCH1, ADM, ULK1, LAMA5, VCAN, JAK2, NGFR	1178	245	13528	2.06241	0.0294647	6.19184e-05	0.0122612
GOTERM_BP_FAT	GO:0032990~cell part morphogenesis	45	3.386	8.86919e-06	DCC, ERBB3, ERBB2, CLU, GJA1, ARPC4, GLI2, CXCL12, SHH, ALCAM, IGF1R, HOXA1, PTK2, CXCR4, BCL11B, BCL2, ILK, RAC1, TOP2B, NEFL, ETV4, RUNX3, APC, ACTB, EGFR, PRKCA, KLK8, C2CD3, MAP2K1, PTPRZ1, RXRA, EFNB1, CTNNA2, PTPN11, ATP7A, SMO, EPHA7, NOTCH1, ADM, ULK1, LAMA5, BAX, VCAN, JAK2, NGFR	1178	256	13528	2.01865	0.0399859	8.277e-05	0.0167295
Annotation Cluster 66	Enrichment Score: 6.302592041938904
Category	Term	Count	%	PValue	Genes	List Total	Pop Hits	Pop Total	Fold Enrichment	Bonferroni	Benjamini	FDR
GOTERM_BP_FAT	GO:0010563~negative regulation of phosphorus metabolic process	20	1.50489	6.14452e-09	PRKCA, PPP2R1A, CAV1, SMAD7, SOCS1, BDKRB2, YWHAE, TGFB1, CDKN1C, INHBA, CDKN1A, CDKN2A, CDKN1B, CDKN2B, CDKN2C, JUN, PPP2CA, BAX, IGFBP3, ENG	1178	48	13528	4.78495	2.82706e-05	8.97491e-08	1.1591e-05
GOTERM_BP_FAT	GO:0045936~negative regulation of phosphate metabolic process	20	1.50489	6.14452e-09	PRKCA, PPP2R1A, CAV1, SMAD7, SOCS1, BDKRB2, YWHAE, TGFB1, CDKN1C, INHBA, CDKN1A, CDKN2A, CDKN1B, CDKN2B, CDKN2C, JUN, PPP2CA, BAX, IGFBP3, ENG	1178	48	13528	4.78495	2.82706e-05	8.97491e-08	1.1591e-05
GOTERM_BP_FAT	GO:0042326~negative regulation of phosphorylation	19	1.42965	1.2679e-08	PRKCA, PPP2R1A, CAV1, SMAD7, SOCS1, BDKRB2, TGFB1, CDKN1C, INHBA, CDKN1A, CDKN2A, CDKN1B, CDKN2B, CDKN2C, JUN, PPP2CA, BAX, IGFBP3, ENG	1178	45	13528	4.84875	5.83344e-05	1.77313e-07	2.39176e-05
Annotation Cluster 67	Enrichment Score: 6.275212243143063
Category	Term	Count	%	PValue	Genes	List Total	Pop Hits	Pop Total	Fold Enrichment	Bonferroni	Benjamini	FDR
GOTERM_CC_FAT	GO:0000228~nuclear chromosome	40	3.00978	8.06482e-10	XRCC5, HMGB2, NBN, ING2, XRCC6, MLH1, CHEK1, POT1, RPA1, VDR, CSNK2A1, ACD, RGS12, RAD21, MCM7, H2AFX, ERCC4, DNMT3B, TOP2A, TERF2, TERT, ERCC1, TERF1, RING1, SIRT6, BIRC5, MCM2, TRIM24, SIRT7, HMGA2, MCM3, BIRC2, RAD50, RAD51, HDAC2, HDAC1, JUN, RNF2, H3F3A, FOXC1	1062	162	12782	2.9718	4.69373e-07	2.47038e-08	1.18615e-06
GOTERM_CC_FAT	GO:0044454~nuclear chromosome part	32	2.40783	1.11626e-08	XRCC5, NBN, ING2, XRCC6, MLH1, POT1, RPA1, VDR, CSNK2A1, ACD, MCM7, H2AFX, ERCC4, DNMT3B, TERT, ERCC1, TERF2, TERF1, RING1, SIRT6, MCM2, TRIM24, SIRT7, MCM3, BIRC2, RAD50, HDAC2, HDAC1, JUN, RNF2, H3F3A, FOXC1	1062	122	12782	3.15693	6.49663e-06	2.49871e-07	1.64176e-05
GOTERM_CC_FAT	GO:0005694~chromosome	74	5.5681	4.27293e-08	XRCC5, NBN, XRCC6, MLH1, CTCF, AURKB, DAXX, RAD21, MCM7, CSNK2A1, H2AFX, TOP2B, HIST3H3, TOP2A, TERT, FANCC, SP100, RAN, RING1, TP53, RB1, MCM2, LIG4, HMGA2, MCM3, HMGA1, RAD50, CDK2, RAD51, RFC5, RFC1, FANCD2, JUN, FOXC1, SMARCA4, HMGB1, HMGB2, ING2, CHEK1, POT1, RPA1, VDR, ACD, RGS12, PPP2CA, DNMT3B, ERCC4, CHD5, HELLS, TERF2, ERCC1, TERF1, APC, MKI67, TP53BP1, CREBBP, CENPF, SIRT6, BIRC5, NDC8…	1062	460	12782	1.93619	2.48682e-05	7.7714e-07	6.28449e-05
GOTERM_CC_FAT	GO:0044427~chromosomal part	63	4.74041	2.95545e-07	XRCC5, NBN, XRCC6, MLH1, CTCF, AURKB, DAXX, MCM7, CSNK2A1, H2AFX, TOP2B, HIST3H3, TERT, FANCC, RAN, RING1, TP53, RB1, MCM2, HMGA2, MCM3, HMGA1, RAD50, CDK2, RFC5, RFC1, JUN, FOXC1, SMARCA4, ING2, CHEK1, POT1, RPA1, VDR, ACD, PPP2CA, DNMT3B, CHD5, ERCC4, TERF2, ERCC1, HELLS, TERF1, APC, MKI67, TP53BP1, CREBBP, CENPF, SIRT6, BIRC5, NDC80, SIRT7, TRIM24, BIRC2, CENPH, HDAC3, HDAC2, HDAC1, ID2, RNF2,…	1062	386	12782	1.96439	0.000171993	4.30018e-06	0.000434677
GOTERM_CC_FAT	GO:0000792~heterochromatin	14	1.05342	1.60852e-05	RING1, SIRT6, BIRC2, DAXX, VDR, HDAC2, RNF2, H3F3A, H2AFX, FOXC1, TOP2B, DNMT3B, HELLS, SMARCA4	1062	41	12782	4.10978	0.009318	0.000170198	0.023655
GOTERM_CC_FAT	GO:0000790~nuclear chromatin	16	1.20391	2.77094e-05	ING2, RING1, SIRT6, SIRT7, TRIM24, BIRC2, VDR, HDAC2, CSNK2A1, HDAC1, RNF2, JUN, H3F3A, H2AFX, FOXC1, DNMT3B	1062	55	12782	3.50132	0.0159977	0.000282891	0.0407463
Annotation Cluster 68	Enrichment Score: 6.151045638513737
Category	Term	Count	%	PValue	Genes	List Total	Pop Hits	Pop Total	Fold Enrichment	Bonferroni	Benjamini	FDR
GOTERM_BP_FAT	GO:0003006~reproductive developmental process	66	4.96614	3.65676e-15	PTGS2, FGF9, STAT5A, DZIP1, LEPR, STAT5B, JAG2, TP63, RPS6KB1, FOXO3, CXCL12, SHH, TGFB2, AKT1, CCNE1, ANG, CXCR4, ANGPT1, DND1, FANCA, FANCC, BSG, AR, RAN, MMP14, BCL2L11, INHBA, SDC1, CCND1, CCND2, VEGFA, FOXC1, ACVR1, RBP4, HMGB2, CSF1, SOX2, PRKDC, BCL2L2, BCL2L1, KIT, NR2C2, WT1, AHSG, TCF21, IGF1R, VDR, PTK2B, BCL2, ERCC1, AXIN1, SPP1, BMP4, TBX3, MSH2, BRCA2, SOD1, SIRT1, KDR, GJB2, LEP, C…	1178	262	13528	2.89288	1.68568e-11	1.15463e-13	6.91669e-12
GOTERM_BP_FAT	GO:0048609~reproductive process in a multicellular organism	86	6.47103	2.75236e-10	RAD51C, PTGS2, CADM1, STAT5A, DZIP1, LEPR, TACR1, STAT5B, JAG2, MLH1, RPS6KB1, FOXO3, CXCL12, TGFB1, GHRHR, GLI1, TGFB2, AKT1, CCNE1, HSF1, ANG, CXCR4, H2AFX, ANGPT1, PIWIL4, DND1, CCNA1, FANCC, EGFR, CYP1A1, RAN, NODAL, MMP14, BCL2L11, PTHLH, INHBA, SBF1, CCND2, FANCD2, NME1, VEGFA, FOXC1, ACVR1, RAD23B, CAV2, RBP4, CAV1, HMGB2, CCL2, ERBB2, HK2, CTCFL, PRKDC, TAC1, BCL2L2, CHEK1, BCL2L1, KIT, I…	1178	487	13528	2.02795	1.26636e-06	4.98567e-09	5.19203e-07
GOTERM_BP_FAT	GO:0032504~multicellular organism reproduction	86	6.47103	2.75236e-10	RAD51C, PTGS2, CADM1, STAT5A, DZIP1, LEPR, TACR1, STAT5B, JAG2, MLH1, RPS6KB1, FOXO3, CXCL12, TGFB1, GHRHR, GLI1, TGFB2, AKT1, CCNE1, HSF1, ANG, CXCR4, H2AFX, ANGPT1, PIWIL4, DND1, CCNA1, FANCC, EGFR, CYP1A1, RAN, NODAL, MMP14, BCL2L11, PTHLH, INHBA, SBF1, CCND2, FANCD2, NME1, VEGFA, FOXC1, ACVR1, RAD23B, CAV2, RBP4, CAV1, HMGB2, CCL2, ERBB2, HK2, CTCFL, PRKDC, TAC1, BCL2L2, CHEK1, BCL2L1, KIT, I…	1178	487	13528	2.02795	1.26636e-06	4.98567e-09	5.19203e-07
GOTERM_BP_FAT	GO:0048610~reproductive cellular process	37	2.78405	1.14121e-07	RBP4, DZIP1, PRKDC, CTCFL, BCL2L2, RPS6KB1, BCL2L1, FOXO3, KIT, ITGB1, CXCL12, NR2C2, SHH, WT1, TGFB1, AKT1, CXCR4, ANG, PTK2B, BCL2, DND1, PIWIL4, ERCC1, AXIN1, FANCC, BMP4, RAN, MSH2, BRCA2, CCNB1, CCND1, SDC1, BAX, FOXC1, MTOR, MGST1, ACVR1	1178	162	13528	2.62286	0.000524933	1.41148e-06	0.000215277
GOTERM_BP_FAT	GO:0007281~germ cell development	26	1.95636	1.20061e-06	RBP4, DZIP1, RPS6KB1, BCL2L1, FOXO3, KIT, CXCL12, WT1, NR2C2, AKT1, CXCR4, PTK2B, ANG, BCL2, DND1, ERCC1, FANCC, AXIN1, BMP4, MSH2, RAN, BRCA2, CCNB1, BAX, MTOR, ACVR1	1178	101	13528	2.95624	0.00550877	1.28464e-05	0.0022648
Annotation Cluster 69	Enrichment Score: 6.135486426131786
Category	Term	Count	%	PValue	Genes	List Total	Pop Hits	Pop Total	Fold Enrichment	Bonferroni	Benjamini	FDR
SP_PIR_KEYWORDS	transmembrane protein	127	9.55606	8.15527e-30	CYP3A4, CYP3A5, TSPO, MICA, CYP2D6, SLC6A4, ENPEP, AQP1, GHRHR, ATP2B1, CLPTM1L, CD44, RPN2, FAS, EGFR, RET, CYP1A1, HLA-A, HLA-C, CYP1A2, CD40, HLA-B, CYP2E1, UGT1A10, CCR7, SSTR2, CD36, CCR5, CD34, CCR4, CD40LG, TACSTD2, SSTR1, CCR2, MST1R, FGFR1, FGFR4, IL1R1, CAV1, MCL1, HLA-DRB1, ERBB2, ITGB4, ITGB5, MME, ITGB2, ITGB3, BDKRB2, ITGB1, CD74, ACE, ITGAV, ITGB6, EGF, CSF1R, MUC1, CYP2C9, CYP2C8,…	1259	642	19235	3.02228	5.82286e-27	1.45572e-27	1.23312e-26
SP_PIR_KEYWORDS	glycoprotein	398	29.9473	7.71942e-15	PTGS2, PGF, PTGS1, BTC, CLPTM1L, CTGF, SERPINE1, FAS, KLRB1, BSG, CLCA4, CRYAB, PDPN, NODAL, DPAGT1, PTPRS, PTPRT, PLAUR, SSTR2, SSTR1, TMPRSS11E, MST1R, ADAMTS5, GC, TNFRSF6B, IL1R1, HLA-DRB1, ERBB4, ERBB3, ERBB2, ACP2, SERPINH1, ALCAM, IFNA2, IL17A, SPP1, TGFBR2, IL1RN, HGF, PCDH17, AREG, MUC5AC, CD200, KCNH1, FGF5, FGF9, MMP26, ASAH1, SLC23A2, IL4R, CEACAM7, CEACAM6, ANGPT1, ANGPT2, MYC, CEACA…	1259	4318	19235	1.40821	5.54889e-12	2.21934e-13	1.17462e-11
GOTERM_CC_FAT	GO:0044459~plasma membrane part	277	20.8427	3.68411e-14	HRAS, PTGS2, CADM1, IL6ST, S100A7, EFNA1, LPAR4, AQP1, CTNNB1, ATP2B1, CD47, CD44, APOE, ILK, RAB25, C6ORF136, FAS, GNG7, CLCA4, PDPN, EFNB1, PTPRS, CD40, LIG4, CTNNA3, CTNNA2, CCR7, SSTR2, CD36, RHCG, CCR5, CD40LG, CCR4, CD34, TACSTD2, SSTR1, TMPRSS11E, CCR2, HAS2, LAMC2, MST1R, IL1R1, HLA-DRB1, ERBB4, ERBB3, ERBB2, MME, BCL2L1, BDKRB2, CALR, EPHB4, CD74, PXN, ALCAM, ACE, KRAS, RAC1, ZAP70, SMAD…	1062	2203	12782	1.51335	2.14522e-11	1.95022e-12	5.42122e-11
UP_SEQ_FEATURE	glycosylation site:N-linked (GlcNAc...)	357	26.8623	4.18926e-09	PTGS2, CADM1, IL6ST, EFNA1, PGF, BTC, PTGS1, LPAR4, POSTN, AQP1, SHH, CLPTM1L, CD47, DSPP, CD44, CTGF, SERPINE1, FAS, KLRB1, CRISP3, BSG, CLCA4, NODAL, EFNB1, DPAGT1, PTPRS, PTPRT, CD40, PLAUR, VEGFC, CCR7, SSTR2, CD36, RHCG, GPBAR1, SSTR1, TACSTD2, CCR4, CD34, TMPRSS11E, VEGFA, CCR2, LAMC2, MST1R, ADAMTS5, GC, TNFRSF6B, IL1R1, HLA-DRB1, ERBB4, ERBB3, ERBB2, MME, ACP2, BDKRB2, CALR, SERPINH1, EPH…	1259	4129	19113	1.31258	1.58269e-05	1.1305e-06	7.73715e-06
GOTERM_CC_FAT	GO:0005887~integral to plasma membrane	155	11.6629	5.94867e-09	KCNC4, MICA, IL6ST, EFNA1, SLC6A4, LPAR4, JAG2, TLR2, CSPG4, TLR3, TLR4, JAG1, ENPEP, AQP1, ATP2B1, CD47, CD44, CLCA4, PDPN, EFNB1, HLA-A, PTPRS, HLA-C, HLA-B, CD40, IRS1, UGT1A10, CCR7, SSTR2, CD36, CCR5, RHCG, CCR4, TACSTD2, CD40LG, SSTR1, LRP12, TMPRSS11E, CCR2, HAS2, MST1R, CAV2, FGFR1, FGFR4, IL1R1, CAV1, HLA-DRB1, ERBB3, ITGB4, MME, ITGB5, ITGB2, ITGB3, BDKRB2, ABCA1, ITGB1, EPHB4, ITGB8, I…	1062	1188	12782	1.57033	3.46212e-06	1.44255e-07	8.7491e-06
GOTERM_CC_FAT	GO:0005886~plasma membrane	395	29.7216	1.8387e-08	FHIT, HRAS, PTGS2, PTGS1, BTC, CTNNB1, CTGF, SERPINE1, ILK, FAS, GNG7, KLRB1, BSG, BRAF, CLCA4, CRYAB, PDPN, ROCK2, PTPRS, PTPRT, LIG4, BCL2L11, CTNNA3, CTNNA2, PLAUR, SSTR2, SSTR1, TMPRSS11E, MST1R, SH3GL2, IL1R1, HLA-DRB1, ERBB4, GNAI2, ERBB3, ERBB2, MAGEA1, BCL2L1, ALCAM, RAC1, ZAP70, MAP2K1, PHB, TGFBR2, PCDH17, RGS1, RGS3, PKP3, RGS7, SYTL2, RGS9, CD200, KCNH1, LIMA1, SLC23A2, IL4R, CEACAM7,…	1062	3777	12782	1.25871	1.07012e-05	3.69007e-07	2.70429e-05
GOTERM_CC_FAT	GO:0031226~intrinsic to plasma membrane	155	11.6629	2.76524e-08	KCNC4, MICA, IL6ST, EFNA1, SLC6A4, LPAR4, JAG2, TLR2, CSPG4, TLR3, TLR4, JAG1, ENPEP, AQP1, ATP2B1, CD47, CD44, CLCA4, PDPN, EFNB1, HLA-A, PTPRS, HLA-C, HLA-B, CD40, IRS1, UGT1A10, CCR7, SSTR2, CD36, CCR5, RHCG, CCR4, TACSTD2, CD40LG, SSTR1, LRP12, TMPRSS11E, CCR2, HAS2, MST1R, CAV2, FGFR1, FGFR4, IL1R1, CAV1, HLA-DRB1, ERBB3, ITGB4, MME, ITGB5, ITGB2, ITGB3, BDKRB2, ABCA1, ITGB1, EPHB4, ITGB8, I…	1062	1215	12782	1.53543	1.60936e-05	5.19152e-07	4.06703e-05
Annotation Cluster 70	Enrichment Score: 6.057403246022736
Category	Term	Count	%	PValue	Genes	List Total	Pop Hits	Pop Total	Fold Enrichment	Bonferroni	Benjamini	FDR
GOTERM_MF_FAT	GO:0046332~SMAD binding	18	1.3544	8.55843e-08	BMP2, ACVRL1, SMAD7, CREBBP, TGFBR2, SMAD4, PML, SMAD3, ZEB2, SMAD2, SMAD1, CTNNB1, ACVR1B, FOS, JUN, COL1A2, AXIN1, ACVR1	1100	46	12983	4.61846	0.000105092	4.20389e-06	0.000138758
GOTERM_BP_FAT	GO:0007179~transforming growth factor beta receptor signaling pathway	20	1.50489	3.955e-07	ACVRL1, CCL2, PDGFB, PDGFA, NLK, TGFBR2, SMAD4, PML, SMAD3, SMAD2, SMAD1, TGFB1, TGFB2, FOS, ID1, JUN, COL1A2, HPGD, ENG, ACVR1	1178	60	13528	3.82796	0.00181804	4.50419e-06	0.000746068
Annotation Cluster 71	Enrichment Score: 5.9432673989973654
Category	Term	Count	%	PValue	Genes	List Total	Pop Hits	Pop Total	Fold Enrichment	Bonferroni	Benjamini	FDR
SP_PIR_KEYWORDS	zymogen	43	3.23552	3.19408e-11	PSMB10, MMP9, HEXA, MMP8, MMP7, MMP26, MMP3, MMP2, MMP1, MMP20, CASP3, CASP9, PRSS2, CASP7, CASP8, TGM3, KLK11, CFD, CASP2, PLAT, KLK6, KLK8, ADAM10, KLK4, MMP19, MMP17, GZMB, CTSS, MMP14, FURIN, MMP13, PLG, MMP12, MMP11, MMP10, CTSK, TMPRSS11E, ADAM17, CTSD, CTSB, ADAM12, PLAU, ADAMTS5	1259	206	19235	3.1891	2.28057e-08	6.51592e-10	4.82963e-08
UP_SEQ_FEATURE	short sequence motif:Cysteine switch	19	1.42965	5.98039e-11	ADAM10, MMP9, MMP8, MMP19, MMP7, MMP26, MMP17, MMP3, MMP14, MMP13, MMP2, MMP1, MMP12, MMP11, MMP10, MMP20, ADAM17, ADAM12, ADAMTS5	1259	43	19113	6.70793	2.25939e-07	1.88283e-08	1.10452e-07
SP_PIR_KEYWORDS	metalloproteinase	14	1.05342	4.7729e-10	MMP10, ACE, MMP9, MMP19, MMP8, MMP7, MME, MMP14, MMP3, MMP13, MMP2, MMP12, MMP1, MMP11	1259	24	19235	8.91217	3.40785e-07	8.51962e-09	7.2169e-07
GOTERM_BP_FAT	GO:0044259~multicellular organismal macromolecule metabolic process	17	1.27916	8.3488e-10	KLK6, MMP9, MMP8, MMP19, MMP7, MMP26, MMP3, SERPINH1, MMP13, MMP2, MMP1, MMP11, MMP10, ACE, HIF1A, PRSS2, COL1A1	1178	31	13528	6.29761	3.84128e-06	1.39683e-08	1.57491e-06
GOTERM_BP_FAT	GO:0032963~collagen metabolic process	16	1.20391	1.43641e-09	KLK6, MMP9, MMP8, MMP19, MMP7, MMP26, MMP3, SERPINH1, MMP2, MMP13, MMP1, MMP11, MMP10, HIF1A, PRSS2, COL1A1	1178	28	13528	6.56221	6.60892e-06	2.32709e-08	2.70965e-06
INTERPRO	IPR002477:Peptidoglycan binding-like	13	0.978179	1.68514e-09	MMP10, MMP20, MMP9, MMP19, MMP8, MMP7, MMP17, MMP14, MMP3, MMP13, MMP2, MMP12, MMP1	1224	20	16659	8.84669	2.99954e-06	4.99924e-07	2.85786e-06
UP_SEQ_FEATURE	domain:Hemopexin-like 4	13	0.978179	2.18902e-09	MMP10, MMP20, MMP9, MMP19, MMP8, MMP17, MMP14, MMP3, MMP13, MMP2, MMP12, MMP1, MMP11	1259	22	19113	8.97065	8.27007e-06	6.36161e-07	4.0429e-06
UP_SEQ_FEATURE	domain:Hemopexin-like 3	13	0.978179	2.18902e-09	MMP10, MMP20, MMP9, MMP19, MMP8, MMP17, MMP14, MMP3, MMP13, MMP2, MMP12, MMP1, MMP11	1259	22	19113	8.97065	8.27007e-06	6.36161e-07	4.0429e-06
GOTERM_BP_FAT	GO:0044236~multicellular organismal metabolic process	18	1.3544	2.48203e-09	KLK6, MMP9, MMP8, MMP19, MMP7, MMP26, MMP3, SERPINH1, MMP13, MMP2, MMP1, MMP11, MMP10, MNAT1, ACE, HIF1A, PRSS2, COL1A1	1178	37	13528	5.58675	1.14198e-05	3.89755e-08	4.68209e-06
INTERPRO	IPR006026:Peptidase, metallopeptidases	15	1.12867	3.34254e-09	MMP10, MMP20, MMP9, MMP19, MMP8, MMP7, MMP17, MMP26, MMP14, MMP3, MMP13, MMP2, MMP12, MMP1, MMP11	1224	29	16659	7.03981	5.94971e-06	8.4996e-07	5.66869e-06
UP_SEQ_FEATURE	domain:Hemopexin-like 2	13	0.978179	4.30239e-09	MMP10, MMP20, MMP9, MMP19, MMP8, MMP17, MMP14, MMP3, MMP13, MMP2, MMP12, MMP1, MMP11	1259	23	19113	8.58062	1.62543e-05	1.08363e-06	7.94608e-06
UP_SEQ_FEATURE	domain:Hemopexin-like 1	13	0.978179	4.30239e-09	MMP10, MMP20, MMP9, MMP19, MMP8, MMP17, MMP14, MMP3, MMP13, MMP2, MMP12, MMP1, MMP11	1259	23	19113	8.58062	1.62543e-05	1.08363e-06	7.94608e-06
GOTERM_BP_FAT	GO:0030574~collagen catabolic process	13	0.978179	1.16118e-08	KLK6, MMP10, MMP9, PRSS2, MMP19, MMP8, MMP7, MMP26, MMP3, MMP13, MMP2, MMP1, MMP11	1178	20	13528	7.46452	5.34244e-05	1.63883e-07	2.19044e-05
UP_SEQ_FEATURE	metal ion-binding site:Zinc 2; in inhibited form	9	0.677201	1.37706e-08	MMP9, MMP8, MMP7, MMP3, MMP13, MMP2, MMP12, MMP1, MMP11	1259	10	19113	13.663	5.2024e-05	3.25158e-06	2.54329e-05
INTERPRO	IPR018487:Hemopexin/matrixin, repeat	13	0.978179	1.46938e-08	MMP10, MMP20, MMP9, MMP19, MMP8, MMP17, MMP14, MMP3, MMP13, MMP2, MMP12, MMP1, MMP11	1224	23	16659	7.69277	2.61546e-05	3.26936e-06	2.49195e-05
INTERPRO	IPR018486:Hemopexin/matrixin, conserved site	13	0.978179	1.46938e-08	MMP10, MMP20, MMP9, MMP19, MMP8, MMP17, MMP14, MMP3, MMP13, MMP2, MMP12, MMP1, MMP11	1224	23	16659	7.69277	2.61546e-05	3.26936e-06	2.49195e-05
INTERPRO	IPR000585:Hemopexin/matrixin	13	0.978179	1.46938e-08	MMP10, MMP20, MMP9, MMP19, MMP8, MMP17, MMP14, MMP3, MMP13, MMP2, MMP12, MMP1, MMP11	1224	23	16659	7.69277	2.61546e-05	3.26936e-06	2.49195e-05
SP_PIR_KEYWORDS	collagen degradation	11	0.82769	1.76019e-08	MMP10, MMP9, MMP8, MMP19, MMP7, MMP26, MMP3, MMP13, MMP2, MMP1, MMP11	1259	17	19235	9.88576	1.25677e-05	2.73212e-07	2.66151e-05
INTERPRO	IPR001818:Peptidase M10A and M12B, matrixin and adamalysin	17	1.27916	2.56871e-08	MMP10, MMP20, ADAM10, MMP9, MMP19, MMP8, MMP7, ADAM17, MMP17, MMP26, MMP14, MMP3, MMP13, MMP2, MMP12, MMP1, MMP11	1224	43	16659	5.38081	4.5722e-05	5.08032e-06	4.35632e-05
UP_SEQ_FEATURE	metal ion-binding site:Zinc 2; catalytic	10	0.752445	3.33785e-08	ACE, MMP9, MMP8, MMP7, MMP3, MMP13, MMP2, MMP12, MMP1, MMP11	1259	14	19113	10.8436	0.000126096	7.41786e-06	6.16468e-05
SMART	SM00235:ZnMc	15	1.12867	3.52606e-08	MMP10, MMP20, MMP9, MMP19, MMP8, MMP7, MMP17, MMP26, MMP14, MMP3, MMP13, MMP2, MMP12, MMP1, MMP11	804	29	9079	5.84084	1.11775e-05	3.72586e-06	4.75147e-05
GOTERM_BP_FAT	GO:0044243~multicellular organismal catabolic process	14	1.05342	5.43622e-08	KLK6, MMP9, MMP8, MMP19, MMP7, MMP26, MMP3, MMP2, MMP13, MMP1, MMP11, MMP10, ACE, PRSS2	1178	26	13528	6.18362	0.000250089	7.00617e-07	0.000102548
INTERPRO	IPR016293:Peptidase M10A, matrix metallopeotidase	11	0.82769	1.11266e-07	MMP10, MMP20, MMP8, MMP19, MMP17, MMP14, MMP3, MMP13, MMP12, MMP1, MMP11	1224	18	16659	8.3174	0.000198034	1.98052e-05	0.000188698
SMART	SM00120:HX	13	0.978179	1.14356e-07	MMP10, MMP20, MMP9, MMP19, MMP8, MMP17, MMP14, MMP3, MMP13, MMP2, MMP12, MMP1, MMP11	804	23	9079	6.3826	3.62502e-05	9.06267e-06	0.000154098
UP_SEQ_FEATURE	propeptide:Activation peptide	20	1.50489	1.61597e-07	KLK6, MMP9, MMP8, MMP7, GZMB, CTSS, MMP3, MMP14, MMP13, MMP2, MMP1, MMP12, MMP11, MMP10, CTSK, PRSS2, KLK11, CTSD, CTSB, CFD	1259	73	19113	4.1592	0.000610327	3.39168e-05	0.000298453
INTERPRO	IPR006025:Peptidase M, neutral zinc metallopeptidases, zinc-binding site	23	1.73062	1.27784e-06	ADAM10, MMP9, MMP19, MMP8, MMP7, MME, MMP26, MMP17, ANPEP, ENPEP, MMP3, MMP14, MMP13, MMP2, MMP1, MMP12, MMP11, MMP10, MMP20, ACE, ADAM17, ADAM12, ADAMTS5	1224	96	16659	3.2608	0.00227197	0.000162455	0.00216709
PIR_SUPERFAMILY	PIRSF001191:Peptidase_M10A_matrix	11	0.82769	3.76438e-06	MMP10, MMP20, MMP8, MMP19, MMP17, MMP14, MMP3, MMP13, MMP12, MMP1, MMP11	795	18	7396	5.68526	0.0026729	0.00133734	0.00568861
SP_PIR_KEYWORDS	fibroblast	6	0.451467	5.62706e-05	MMP10, MMP7, DCN, MMP3, MMP2, MMP1	1259	8	19235	11.4585	0.0393819	0.000478199	0.0850506
Annotation Cluster 72	Enrichment Score: 5.841160257888778
Category	Term	Count	%	PValue	Genes	List Total	Pop Hits	Pop Total	Fold Enrichment	Bonferroni	Benjamini	FDR
GOTERM_BP_FAT	GO:0022402~cell cycle process	112	8.42739	5.5041e-17	RAD51C, XRCC2, AURKA, AURKB, SART1, TGFB1, TGFB2, CTNNB1, RAD21, CDKN2A, CDKN2B, CDKN2C, ILK, H2AFX, CCNA1, DNAJC2, CCNA2, EGFR, RAN, SKP2, PIM1, SKP1, DDIT3, FOXN3, STMN1, STK11, MRE11A, NEDD9, CHEK1, CALR, ITGB1, TUBB, NPM1, HELLS, MAP2K1, MKI67, BRCA2, SMAD3, CDC20, NDC80, HGF, BRCA1, ATM, CDKN1C, HDAC3, CDKN1A, CDKN1B, PLK1, ABL1, SMC1B, E2F1, NBN, MLH1, DAXX, AKT1, CCNE1, ACVR1B, MTBP, PIWIL…	1178	565	13528	2.27645	2.53243e-13	2.09292e-15	1.03829e-13
GOTERM_BP_FAT	GO:0022403~cell cycle phase	83	6.2453	7.20445e-13	E2F1, RAD51C, NBN, XRCC2, MLH1, AURKA, AURKB, AKT1, ACVR1B, CCNE1, RAD21, CDKN2A, CDKN2B, CDKN2C, MTBP, H2AFX, PIWIL4, CCNA1, FANCA, DNAJC2, CCNA2, FGF4, EGFR, CDC7, CDC6, CDK1, RAN, PIM1, SKP2, CDK6, RB1, HMGA2, CDK4, RAD50, CDK2, FOXN3, RAD51, INHBA, CCND1, CCND2, FANCD2, CDK2AP1, ADAM17, MDM2, MAPRE1, STMN1, CHFR, ACVR1, MRE11A, NEDD9, CHEK1, CEP55, ITGB1, RPA1, TUBB, BCL2, CAMK2A, HELLS, TERF…	1178	414	13528	2.30232	3.31467e-09	1.78209e-11	1.359e-09
GOTERM_BP_FAT	GO:0000278~mitotic cell cycle	71	5.34236	3.12178e-10	E2F1, AURKA, AURKB, AKT1, ACVR1B, CCNE1, RAD21, CDKN2A, CDKN2B, CDKN2C, MTBP, CCNA1, CCNA2, DNAJC2, FGF4, EGFR, CDC7, CDC6, CDK1, RAN, PIM1, SKP2, CDK6, RB1, SKP1, HMGA2, CDK4, CDK2, FOXN3, INHBA, CCND1, CCND2, CDK2AP1, ADAM17, MDM2, PSME3, MAPRE1, STMN1, CHFR, ACVR1, PSMB10, NEDD9, CHEK1, CEP55, ITGB1, TUBB, BCL2, CAMK2A, HELLS, TERF1, APC, MAP2K1, CENPF, CDC20, BIRC5, NDC80, SIRT7, HGF, CDC25C,…	1178	370	13528	2.20366	1.43633e-06	5.63267e-09	5.88891e-07
GOTERM_BP_FAT	GO:0051301~cell division	51	3.83747	3.29046e-06	AURKB, DAXX, TGFB2, CDC42, CCNE1, CDKN2A, RAD21, CCNA1, CCNA2, CDC7, CDK1, CDC6, RAN, ROCK2, CDK6, RB1, LIG4, CDK4, HMGA2, MCM5, CDK2, PPP1CA, CCND1, CCND3, CCND2, CFL1, MAPRE1, CHFR, SEPT9, CKS1B, RBP4, NEDD9, KIT, CEP55, NR2C2, HELLS, APC, ERCC2, TERF1, CENPF, BRCA2, BIRC5, NDC80, CDC20, CDC25C, CDC25A, SIRT2, CENPH, CCNB1, NOTCH1, PLK1	1178	295	13528	1.98535	0.0150254	3.31274e-05	0.00620694
SP_PIR_KEYWORDS	cell division	37	2.78405	2.26417e-05	CKS1B, NEDD9, CEP55, AURKB, CDC42, CCNE1, RAD21, CCNA1, CCNA2, HELLS, TERF1, CDC7, CDC6, CDK1, RAN, CENPF, CDK6, BIRC5, NDC80, CDC20, LIG4, HMGA2, CDK4, CDC25C, MCM5, CDC25A, CDK2, SIRT2, CCNB1, CCND1, PPP1CA, CCND3, CCND2, PLK1, MAPRE1, CHFR, SEPT9	1259	264	19235	2.14123	0.0160364	0.000209931	0.0342301
Annotation Cluster 73	Enrichment Score: 5.835624310259417
Category	Term	Count	%	PValue	Genes	List Total	Pop Hits	Pop Total	Fold Enrichment	Bonferroni	Benjamini	FDR
GOTERM_BP_FAT	GO:0006979~response to oxidative stress	63	4.74041	6.22926e-25	PTGS2, S100A7, PTGS1, PRDX2, TLR4, PRDX3, PRDX1, FOS, SLC23A2, APOE, HMOX1, GAB1, SERPINE1, GPX3, CYGB, CAT, GPX7, NQO1, FANCC, PRKCA, EGFR, NUDT1, CRYAB, RELA, NEIL1, MMP14, DDIT3, XPA, SDC1, EP300, HIF1A, PRDX6, JUN, COL1A1, ERBB4, TXN2, CLU, PML, RRM2B, BCL2L1, CCL5, TPM1, PXN, ERCC6, PTK2B, BCL2, KRT1, ERCC1, ERCC2, TXNIP, EPAS1, MAP2K1, NDUFA6, SIRT7, SOD1, STAT1, PARK7, SOD2, ATP7A, DUSP1, …	1178	164	13528	4.41149	2.86608e-21	4.62271e-23	1.17508e-21
GOTERM_BP_FAT	GO:0000302~response to reactive oxygen species	36	2.7088	4.08834e-18	ERBB4, S100A7, PRDX2, BCL2L1, PRDX3, PRDX1, TPM1, PXN, FOS, ERCC6, PTK2B, APOE, HMOX1, BCL2, SERPINE1, GPX3, CAT, FANCC, TXNIP, PRKCA, CRYAB, RELA, STAT1, SOD1, PARK7, DDIT3, SOD2, ATP7A, SDC1, EP300, DUSP1, PRDX6, JUN, MPO, COL1A1, HDAC6	1178	75	13528	5.51226	1.88105e-14	1.79147e-16	7.71223e-15
GOTERM_BP_FAT	GO:0010035~response to inorganic substance	59	4.43943	1.5272e-16	PTGS2, S100A7, PDGFA, PRDX2, PRDX3, PRDX1, PTEN, CTNNB1, ACTG1, FOS, GSN, APOE, HMOX1, GPX3, SERPINE1, CAT, FANCC, PRKCA, EGFR, BSG, CYP1A1, CRYAB, RXRA, RELA, LEF1, DDIT3, SDC1, CCND1, EP300, PRDX6, JUN, KRT14, MAPK9, MAPK8, COL1A1, CAV1, ERBB4, BCL2L1, TPM1, PXN, FGG, ERCC6, PTK2B, BCL2, NDRG1, ACTB, TXNIP, SOD1, STAT1, PARK7, SOD2, ATP7A, MNAT1, CDKN1A, DUSP1, MPO, IGFBP2, HDAC6, ATP7B	1178	205	13528	3.30511	5.10814e-13	4.10783e-15	2.10942e-13
GOTERM_BP_FAT	GO:0042542~response to hydrogen peroxide	26	1.95636	9.59065e-13	ERBB4, PRDX2, PRDX3, BCL2L1, PRDX1, PTK2B, HMOX1, BCL2, GPX3, CAT, TXNIP, CRYAB, RELA, SOD1, STAT1, DDIT3, PARK7, SOD2, SDC1, EP300, DUSP1, PRDX6, JUN, MPO, COL1A1, HDAC6	1178	56	13528	5.3318	4.41241e-09	2.32232e-11	1.80908e-09
GOTERM_BP_FAT	GO:0034599~cellular response to oxidative stress	20	1.50489	6.5032e-10	EPAS1, PML, PRDX2, SIRT7, PRDX3, SOD1, PRDX1, TPM1, PXN, SOD2, ATP7A, FOS, HIF1A, PRDX6, HMOX1, GPX3, MPO, CAT, HDAC6, FANCC	1178	43	13528	5.34134	2.99212e-06	1.12064e-08	1.22676e-06
GOTERM_BP_FAT	GO:0034614~cellular response to reactive oxygen species	15	1.12867	5.07188e-08	PRDX2, PRDX3, SOD1, TPM1, PRDX1, PXN, SOD2, ATP7A, FOS, PRDX6, GPX3, MPO, CAT, HDAC6, FANCC	1178	30	13528	5.74194	0.00023333	6.57344e-07	9.56757e-05
GOTERM_BP_FAT	GO:0006800~oxygen and reactive oxygen species metabolic process	22	1.65538	1.18871e-07	NOX4, CYP1A1, CRYAB, EPHX2, BNIP3, NDUFA13, PRDX2, CYP1A2, PRDX3, SOD1, PRDX1, PARK7, SOD2, ATP7A, PTK2B, PRDX6, BCL2, GPX3, MPO, CAT, NOS2, FANCC	1178	67	13528	3.77082	0.000546778	1.46237e-06	0.000224238
SP_PIR_KEYWORDS	peroxidase	11	0.82769	1.82337e-06	PTGS2, PRDX6, PTGS1, GPX3, PRDX4, MPO, PRDX2, PRDX3, GPX7, CAT, PRDX1	1259	25	19235	6.72232	0.00130104	2.20656e-05	0.00275701
GOTERM_BP_FAT	GO:0042743~hydrogen peroxide metabolic process	12	0.902935	2.92765e-06	CYP1A1, PRDX6, GPX3, MPO, PRDX2, PRDX3, CYP1A2, CAT, SOD1, PRDX1, PARK7, SOD2	1178	25	13528	5.51226	0.0133798	2.95394e-05	0.00552257
GOTERM_MF_FAT	GO:0016209~antioxidant activity	16	1.20391	4.20184e-06	PTGS2, PTGS1, PRDX4, PRDX2, PRDX3, SOD1, PRDX1, SOD2, PRDX6, APOE, ALB, GPX3, MPO, CYGB, CAT, GPX7	1100	47	12983	4.01795	0.00514658	0.000139446	0.00681225
GOTERM_MF_FAT	GO:0004601~peroxidase activity	12	0.902935	3.70818e-05	PTGS2, PRDX6, PTGS1, GPX3, PRDX4, MPO, PRDX2, CYGB, PRDX3, GPX7, CAT, PRDX1	1100	32	12983	4.42602	0.0445161	0.000910332	0.0601041
GOTERM_MF_FAT	GO:0016684~oxidoreductase activity, acting on peroxide as acceptor	12	0.902935	3.70818e-05	PTGS2, PRDX6, PTGS1, GPX3, PRDX4, MPO, PRDX2, CYGB, PRDX3, GPX7, CAT, PRDX1	1100	32	12983	4.42602	0.0445161	0.000910332	0.0601041
Annotation Cluster 74	Enrichment Score: 5.75200853382616
Category	Term	Count	%	PValue	Genes	List Total	Pop Hits	Pop Total	Fold Enrichment	Bonferroni	Benjamini	FDR
GOTERM_BP_FAT	GO:0030098~lymphocyte differentiation	31	2.33258	1.75096e-09	CD8A, STAT5A, STAT5B, JAG2, PRKDC, ITGB1, IL10, TGFB1, CD74, CTNNB1, VCAM1, BCL11B, BCL2, ZAP70, CD4, FAS, DNAJA3, APC, IL4, KLF6, MSH2, TP53, LIG4, ATP7A, CD40LG, BAX, LCK, ADAM17, AICDA, IL12B, NHEJ1	1178	103	13528	3.45631	8.05614e-06	2.79728e-08	3.303e-06
Annotation Cluster 75	Enrichment Score: 5.712573382934684
Category	Term	Count	%	PValue	Genes	List Total	Pop Hits	Pop Total	Fold Enrichment	Bonferroni	Benjamini	FDR
GOTERM_BP_FAT	GO:0006308~DNA catabolic process	22	1.65538	1.3235e-08	RAD23B, AIFM1, BIRC7, BNIP3, SOD1, DNASE1L3, RPA1, MNAT1, XPA, MUTYH, CASP3, ERCC5, CDKN2A, XPC, BAX, ENDOG, DDB2, OGG1, MYC, ERCC4, ERCC1, ERCC2	1178	60	13528	4.21075	6.08922e-05	1.84528e-07	2.49664e-05
GOTERM_BP_FAT	GO:0000737~DNA catabolic process, endonucleolytic	14	1.05342	5.43622e-08	CASP3, ERCC5, CDKN2A, AIFM1, ENDOG, BAX, BIRC7, BNIP3, SOD1, MYC, ERCC4, DNASE1L3, ERCC1, ERCC2	1178	26	13528	6.18362	0.000250089	7.00617e-07	0.000102548
GOTERM_BP_FAT	GO:0006921~cell structure disassembly during apoptosis	12	0.902935	1.04581e-06	CASP3, CDKN2A, AIFM1, ENDOG, BAX, BIRC7, BNIP3, GZMB, PMAIP1, SOD1, DNASE1L3, MYC	1178	23	13528	5.99158	0.00480023	1.13218e-05	0.0019728
GOTERM_BP_FAT	GO:0030262~apoptotic nuclear changes	12	0.902935	4.67659e-06	CASP3, CDKN2A, AIFM1, ENDOG, BAX, BIRC7, NDUFA13, BNIP3, SOD1, DNASE1L3, TOP2A, MYC	1178	26	13528	5.30025	0.0212872	4.53936e-05	0.00882153
GOTERM_BP_FAT	GO:0022411~cellular component disassembly	17	1.27916	6.53886e-06	AIFM1, BIRC7, BNIP3, GZMB, PMAIP1, SOD1, HMGA1, DNASE1L3, CASP3, CDKN2A, SET, BAX, ENDOG, STMN1, NRG1, ENG, MYC	1178	53	13528	3.68351	0.0296373	6.20298e-05	0.0123342
Annotation Cluster 76	Enrichment Score: 5.673580091909289
Category	Term	Count	%	PValue	Genes	List Total	Pop Hits	Pop Total	Fold Enrichment	Bonferroni	Benjamini	FDR
GOTERM_BP_FAT	GO:0045927~positive regulation of growth	24	1.80587	1.77729e-07	ADAM10, STAT5A, CSF1, SPHK1, TGFBR2, STAT5B, IGF2, RPS6KB1, SFN, PROX1, GHRHR, TGFB2, AKT1, EP300, HSF1, PTK2B, PRSS2, BCL2, ILK, HOPX, ADAM17, HBEGF, NRG1, NGF	1178	80	13528	3.44516	0.000817399	2.10756e-06	0.000335267
GOTERM_BP_FAT	GO:0045793~positive regulation of cell size	17	1.27916	1.50764e-06	ADAM10, SPHK1, EDN1, IGF2, SFN, CDK4, TP73, TGFB2, AKT1, EP300, PTK2B, PRSS2, ILK, HBEGF, ADAM17, NRG1, NGF	1178	48	13528	4.0672	0.00691264	1.58732e-05	0.00284396
Annotation Cluster 77	Enrichment Score: 5.647127635485347
Category	Term	Count	%	PValue	Genes	List Total	Pop Hits	Pop Total	Fold Enrichment	Bonferroni	Benjamini	FDR
GOTERM_BP_FAT	GO:0030855~epithelial cell differentiation	37	2.78405	9.97508e-10	S100A7, PPARG, TP63, JAG1, SFN, SPINK5, WT1, TCF21, GSTM3, CASP3, EZR, KRT5, TGM3, KRT3, KRT4, IVL, TXNIP, COL18A1, MAP2K1, ANXA1, PROX1, SCEL, KDR, PTHLH, LAMA3, RHCG, LAMA5, IRF6, JUN, VEGFA, KRT14, DSP, ID3, CSTA, ENG, EMP1, SMARCA4	1178	137	13528	3.10148	4.58952e-06	1.64499e-08	1.88169e-06
GOTERM_BP_FAT	GO:0009913~epidermal cell differentiation	20	1.50489	8.30016e-06	TXNIP, MAP2K1, S100A7, ANXA1, SFN, JAG1, GLI2, SPINK5, SCEL, GLI1, CASP3, LAMA3, IRF6, DSP, TGM3, CSTA, IVL, KLF4, SMARCA4, ERCC2	1178	72	13528	3.18996	0.0374692	7.79341e-05	0.0156562
Annotation Cluster 78	Enrichment Score: 5.6052783674241935
Category	Term	Count	%	PValue	Genes	List Total	Pop Hits	Pop Total	Fold Enrichment	Bonferroni	Benjamini	FDR
GOTERM_CC_FAT	GO:0031091~platelet alpha granule	20	1.50489	5.40981e-08	SELP, CLU, ITGB3, SPARC, HGF, TGFB1, TGFB2, TIMP1, VEGFB, CD9, VEGFC, FGG, CD36, ALB, VEGFA, PECAM1, EGF, CFD, FIGF, FN1	1062	56	12782	4.29849	3.14846e-05	9.54093e-07	7.95657e-05
GOTERM_CC_FAT	GO:0031983~vesicle lumen	18	1.3544	6.41486e-08	PDGFB, PDGFA, CLU, ANPEP, SPARC, HGF, TGFB1, TGFB2, TIMP1, VEGFB, VEGFC, FGG, ALB, VEGFA, EGF, CFD, FIGF, FN1	1062	46	12782	4.70965	3.73338e-05	1.0667e-06	9.43476e-05
GOTERM_CC_FAT	GO:0060205~cytoplasmic membrane-bounded vesicle lumen	17	1.27916	2.03604e-07	PDGFB, PDGFA, CLU, SPARC, HGF, TGFB1, TGFB2, TIMP1, VEGFB, VEGFC, FGG, ALB, VEGFA, EGF, CFD, FIGF, FN1	1062	44	12782	4.65019	0.00011849	3.11835e-06	0.000299453
GOTERM_CC_FAT	GO:0031093~platelet alpha granule lumen	15	1.12867	2.82391e-06	CLU, SPARC, HGF, TGFB1, TGFB2, TIMP1, VEGFB, VEGFC, FGG, ALB, VEGFA, EGF, CFD, FIGF, FN1	1062	41	12782	4.40333	0.00164217	3.28698e-05	0.00415323
GOTERM_CC_FAT	GO:0030141~secretory granule	32	2.40783	7.3261e-05	PDGFB, PDGFA, CLU, ITGB3, KIT, SPINK5, GHRHR, TGFB1, TGFB2, TIMP1, CD9, FGG, ALB, CFD, EGF, FIGF, AKT2, FN1, PLAT, SELP, CRISP3, CAMP, BRCA2, HGF, SPARC, VEGFB, VEGFC, NOTCH1, CD36, VEGFA, PECAM1, HSPD1	1062	180	12782	2.13969	0.0417432	0.000710405	0.107696
Annotation Cluster 79	Enrichment Score: 5.593948494062207
Category	Term	Count	%	PValue	Genes	List Total	Pop Hits	Pop Total	Fold Enrichment	Bonferroni	Benjamini	FDR
GOTERM_BP_FAT	GO:0043408~regulation of MAPKKK cascade	34	2.55831	8.68096e-11	CAV1, TNF, FGF9, ERBB2, LEPR, EDN1, TLR3, TLR4, ZEB2, TIMP2, DAXX, PRDX1, PDCD4, CTNNB1, TGFB2, AKT1, ERCC6, NOD1, PTK2B, ILK, GAB1, AXIN1, AKT2, APC, IL6, NF1, BIRC7, IGF2, IL6R, TP73, LEP, HDAC3, RIPK1, F2R	1178	109	13528	3.58212	3.99411e-07	1.66421e-09	1.63757e-07
GOTERM_BP_FAT	GO:0080135~regulation of cellular response to stress	31	2.33258	1.75096e-09	TNFRSF6B, TNF, EDN1, TLR3, ZEB2, TLR4, PRDX1, PDCD4, DAXX, TGFB2, AKT1, ERCC6, NOD1, PTK2B, GAB1, NPM1, H2AFX, AKT2, SPP1, AXIN1, KLK8, POLH, LYN, BECN1, BIRC7, SIRT1, BRCA1, TP73, HDAC3, RIPK1, MTOR	1178	103	13528	3.45631	8.05614e-06	2.79728e-08	3.303e-06
GOTERM_BP_FAT	GO:0070302~regulation of stress-activated protein kinase signaling pathway	21	1.58014	9.68073e-07	TNF, LYN, EDN1, BIRC7, TLR3, ZEB2, TLR4, PRDX1, PDCD4, DAXX, TP73, TGFB2, AKT1, HDAC3, ERCC6, NOD1, PTK2B, RIPK1, GAB1, AXIN1, AKT2	1178	69	13528	3.49509	0.0044442	1.05297e-05	0.00182615
Annotation Cluster 80	Enrichment Score: 5.546436810833118
Category	Term	Count	%	PValue	Genes	List Total	Pop Hits	Pop Total	Fold Enrichment	Bonferroni	Benjamini	FDR
GOTERM_CC_FAT	GO:0031982~vesicle	97	7.29872	5.91241e-08	MTSS1, CADM1, PDGFB, PDGFA, ENPEP, GHRHR, SHH, TGFB1, TGFB2, SLC2A1, IL15RA, CFD, EGFR, CRISP3, BSG, ATG9A, RAN, VEGFB, VEGFC, CD36, RHCG, VEGFA, SRI, CAV2, CAV1, CLU, ABCA1, ITGB3, ITGB1, TIMP1, FGG, ALB, RAC1, EGF, ARHGDIB, FN1, SPP1, AXIN1, PLAT, BMP4, BMP2, BECN1, BRCA2, HGF, FURIN, ATM, ATP7A, NOTCH1, ULK1, SYTL2, HSPD1, ATP7B, HSP90AB1, GJA1, FASLG, ANPEP, PRDX1, SPINK5, MAP1LC3B, AKT2, ALS…	1062	670	12782	1.74249	3.44097e-05	1.01207e-06	8.69578e-05
GOTERM_CC_FAT	GO:0031988~membrane-bounded vesicle	84	6.32054	2.11935e-07	HSP90AB1, MTSS1, PDGFB, CADM1, PDGFA, FASLG, GJA1, ANPEP, SPINK5, PRDX1, TGFB1, SHH, GHRHR, TGFB2, SLC2A1, CFD, ALS2CL, AKT2, EGFR, CRISP3, BSG, HSP90AA1, ADAM10, PIK3C2A, RAN, CAMP, FLOT1, CFTR, MMP14, VEGFB, VEGFC, CD36, PRDX6, IGF2R, VEGFA, CTSD, MDM2, CTSB, CAV2, PRF1, YWHAZ, GANAB, CLU, ITGB3, KIT, ABCA1, ITGB1, TIMP1, CD9, FGG, ALB, RAC1, FASN, HSPA5, EGF, FIGF, CAMK2A, APBA1, AXIN1, SPP1, …	1062	568	12782	1.77994	0.000123339	3.16272e-06	0.000311706
GOTERM_CC_FAT	GO:0031410~cytoplasmic vesicle	91	6.84725	4.23563e-07	HSP90AB1, MTSS1, PDGFB, CADM1, PDGFA, FASLG, GJA1, ENPEP, SPINK5, PRDX1, TGFB1, SHH, GHRHR, TGFB2, MAP1LC3B, SLC2A1, IL15RA, CFD, ALS2CL, AKT2, EGFR, CRISP3, BSG, HSP90AA1, ADAM10, ATG9A, PIK3C2A, RAN, CAMP, FLOT1, CFTR, MMP14, ATP6V1C1, VEGFB, VEGFC, CD36, RHCG, PRDX6, IGF2R, VEGFA, SH3KBP1, MDM2, CTSD, CTSB, CAV2, PRF1, YWHAZ, CAV1, GANAB, CLU, ITGB3, KIT, ABCA1, GPRC5A, ITGB1, TIMP1, CD9, FGG,…	1062	642	12782	1.70601	0.000246483	5.86935e-06	0.00062296
GOTERM_CC_FAT	GO:0016023~cytoplasmic membrane-bounded vesicle	80	6.01956	8.47559e-07	HSP90AB1, MTSS1, PDGFB, CADM1, PDGFA, FASLG, GJA1, SPINK5, PRDX1, TGFB1, SHH, GHRHR, TGFB2, SLC2A1, CFD, ALS2CL, AKT2, EGFR, CRISP3, BSG, HSP90AA1, ADAM10, PIK3C2A, RAN, CAMP, FLOT1, CFTR, MMP14, VEGFB, VEGFC, CD36, PRDX6, IGF2R, VEGFA, CTSD, MDM2, CTSB, CAV2, PRF1, YWHAZ, GANAB, CLU, ITGB3, KIT, ABCA1, ITGB1, TIMP1, CD9, FGG, ALB, RAC1, FASN, HSPA5, EGF, FIGF, CAMK2A, APBA1, AXIN1, FN1, ARHGDIB,…	1062	550	12782	1.75066	0.000493158	1.12108e-05	0.00124655
GOTERM_CC_FAT	GO:0030141~secretory granule	32	2.40783	7.3261e-05	PDGFB, PDGFA, CLU, ITGB3, KIT, SPINK5, GHRHR, TGFB1, TGFB2, TIMP1, CD9, FGG, ALB, CFD, EGF, FIGF, AKT2, FN1, PLAT, SELP, CRISP3, CAMP, BRCA2, HGF, SPARC, VEGFB, VEGFC, NOTCH1, CD36, VEGFA, PECAM1, HSPD1	1062	180	12782	2.13969	0.0417432	0.000710405	0.107696
Annotation Cluster 81	Enrichment Score: 5.542130790596567
Category	Term	Count	%	PValue	Genes	List Total	Pop Hits	Pop Total	Fold Enrichment	Bonferroni	Benjamini	FDR
GOTERM_BP_FAT	GO:0045639~positive regulation of myeloid cell differentiation	18	1.3544	2.55012e-10	CSF1, STAT5A, RB1, FOXO3, JAG1, CCL5, LEP, ACVR1B, INHBA, TNFSF11, HIF1A, ID2, ETS1, MAPK14, JUN, SCIN, GNAS, RUNX1	1178	33	13528	6.26393	1.17331e-06	4.65599e-09	4.81053e-07
Annotation Cluster 82	Enrichment Score: 5.413024696905926
Category	Term	Count	%	PValue	Genes	List Total	Pop Hits	Pop Total	Fold Enrichment	Bonferroni	Benjamini	FDR
KEGG_PATHWAY	hsa04660:T cell receptor signaling pathway	42	3.16027	4.60087e-10	CSF2, HRAS, TNF, CD8A, NFKBIB, NFKB1, IL10, PDCD1, PAK6, AKT1, CDC42, FOS, KRAS, PAK4, MAP3K8, ZAP70, RHOA, PIK3CA, CD4, CHUK, AKT3, AKT2, PDK1, PIK3CG, IL4, MAP2K1, RELA, CTLA4, RAF1, VAV2, CDK4, MAPK1, NRAS, PLCG1, FYN, CD40LG, MAPK14, GSK3B, JUN, MAPK3, LCK, MAPK9	720	108	5085	2.74653	7.72946e-08	3.51339e-09	5.60177e-07
KEGG_PATHWAY	hsa04664:Fc epsilon RI signaling pathway	28	2.10685	3.74715e-06	CSF2, HRAS, TNF, IL13, AKT1, KRAS, RAC1, PIK3CA, AKT3, AKT2, PDK1, PIK3CG, IL4, PRKCA, MAP2K1, LYN, MAP2K4, RAF1, PRKCE, VAV2, MAPK1, NRAS, PLCG1, FYN, MAPK14, MAPK3, MAPK9, MAPK8	720	78	5085	2.53526	0.000629324	1.74866e-05	0.00456223
KEGG_PATHWAY	hsa04370:VEGF signaling pathway	27	2.0316	5.49403e-06	HRAS, PTGS2, PXN, SRC, AKT1, CDC42, PTK2, KRAS, CASP9, RAC1, PIK3CA, AKT3, AKT2, PRKCA, PIK3CG, MAP2K1, SPHK1, RAF1, BAD, KDR, NRAS, MAPK1, PLCG1, MAPK14, VEGFA, MAPK3, HSPB1	720	75	5085	2.5425	0.000922573	2.49456e-05	0.00668902
KEGG_PATHWAY	hsa04666:Fc gamma R-mediated phagocytosis	28	2.10685	0.000195493	ASAP1, RPS6KB2, ARPC4, RPS6KB1, ARPC5, AKT1, CDC42, GSN, ARPC2, RAC1, PIK3CA, FCGR3A, AKT3, AKT2, PRKCA, PIK3CG, LYN, MAP2K1, SPHK1, RAF1, PRKCE, VAV2, MAPK1, CRKL, PLCG1, SCIN, CFL1, MAPK3	720	95	5085	2.08158	0.0323125	0.000684059	0.237762
Annotation Cluster 83	Enrichment Score: 5.340087036501377
Category	Term	Count	%	PValue	Genes	List Total	Pop Hits	Pop Total	Fold Enrichment	Bonferroni	Benjamini	FDR
GOTERM_BP_FAT	GO:0007010~cytoskeleton organization	72	5.41761	1.50071e-07	MTSS1, LIMA1, TLN1, HRAS, PDGFB, S100A9, MLH1, AURKA, CTNNB1, ACTG1, CDC42, KISS1, ANG, GSN, APOE, RHOA, RET, ROCK2, TRPM7, RAN, CRYAB, PROX1, KRT19, PLCE1, CAPN10, XIRP1, KRT16, SCIN, CFL1, KRT14, STMN1, DBN1, CXCL1, CAV2, CAV1, CCL3, NEDD9, ABI2, ARPC4, ARPC5, CALR, TPM1, CAPZB, ITGB1, PFN1, PTK2, TUBB, KRAS, EZR, PTK2B, BCL2, NPM1, KRT8, RAC1, KRT3, KRT4, NEFL, ARHGDIB, NF1, FSCN1, RAF1, BRCA2…	1178	436	13528	1.89642	0.000690239	1.80753e-06	0.000283093
GOTERM_BP_FAT	GO:0030036~actin cytoskeleton organization	43	3.23552	1.84543e-06	CXCL1, MTSS1, LIMA1, TLN1, HRAS, PDGFB, S100A9, ABI2, NEDD9, ARPC4, ARPC5, CALR, ITGB1, TPM1, CAPZB, ACTG1, CDC42, PFN1, KRAS, EZR, ANG, GSN, PTK2B, BCL2, RAC1, RHOA, ARHGDIB, ROCK2, TRPM7, NF1, FSCN1, RICTOR, PROX1, PPP1R9B, NRAS, KRT19, CAPN10, XIRP1, EPS8, CFL1, SCIN, ABL1, DBN1	1178	226	13528	2.18498	0.00845488	1.90376e-05	0.00348115
GOTERM_BP_FAT	GO:0030029~actin filament-based process	44	3.31076	4.20966e-06	CXCL1, MTSS1, LIMA1, TLN1, HRAS, PDGFB, MYL1, S100A9, ABI2, NEDD9, ARPC4, ARPC5, CALR, ITGB1, TPM1, CAPZB, ACTG1, CDC42, PFN1, KRAS, EZR, ANG, GSN, PTK2B, BCL2, RAC1, RHOA, ARHGDIB, ROCK2, TRPM7, NF1, FSCN1, RICTOR, PROX1, PPP1R9B, NRAS, KRT19, CAPN10, XIRP1, EPS8, CFL1, SCIN, ABL1, DBN1	1178	241	13528	2.09664	0.0191823	4.13852e-05	0.00794078
Annotation Cluster 84	Enrichment Score: 5.240983858306459
Category	Term	Count	%	PValue	Genes	List Total	Pop Hits	Pop Total	Fold Enrichment	Bonferroni	Benjamini	FDR
GOTERM_BP_FAT	GO:0048872~homeostasis of number of cells	33	2.48307	3.30038e-11	STAT5A, CSF1, STAT5B, PRDX2, PRDX1, TGFB1, TIMP1, RPA1, AKT1, CASP3, HMOX1, BCL2, FAS, DNAJA3, EPO, ERCC2, FANCC, BMP4, IL6, IL2RA, LYN, EPAS1, RB1, SOD1, FOXP3, BCL2L11, INHBA, RPS19, SP1, ID2, BAX, VEGFA, F2R	1178	100	13528	3.78968	1.51851e-07	6.57362e-10	6.22583e-08
GOTERM_BP_FAT	GO:0043029~T cell homeostasis	12	0.902935	3.21354e-07	AKT1, CASP3, IL2RA, BCL2, STAT5A, BAX, STAT5B, FAS, FOXP3, DNAJA3, BCL2L11, TGFB1	1178	21	13528	6.56221	0.00147746	3.71495e-06	0.0006062
GOTERM_BP_FAT	GO:0001776~leukocyte homeostasis	15	1.12867	8.03928e-07	IL6, IL2RA, STAT5A, STAT5B, SOD1, FOXP3, BCL2L11, TGFB1, AKT1, CASP3, BAX, BCL2, FAS, DNAJA3, FANCC	1178	36	13528	4.78495	0.00369204	8.87016e-06	0.00151652
GOTERM_BP_FAT	GO:0002260~lymphocyte homeostasis	12	0.902935	1.1041e-05	AKT1, CASP3, IL2RA, BCL2, STAT5A, BAX, STAT5B, FAS, FOXP3, DNAJA3, BCL2L11, TGFB1	1178	28	13528	4.92166	0.0495313	0.000101798	0.0208257
Annotation Cluster 85	Enrichment Score: 5.21270907705528
Category	Term	Count	%	PValue	Genes	List Total	Pop Hits	Pop Total	Fold Enrichment	Bonferroni	Benjamini	FDR
GOTERM_BP_FAT	GO:0003013~circulatory system process	38	2.85929	1.40937e-06	CYB5R3, CAV2, PPARA, CAV1, ACVRL1, PTGS2, TACR1, MYL1, EDN1, PPARG, PTGS1, ADH5, TAC1, BDKRB2, TPM1, CXCL12, CXCL10, EDNRB, ACE, MTHFR, APOE, HMOX1, NOS2, HBB, EPO, EPHX2, CFTR, STAT1, SOD1, SOD2, ADM, DLL4, VEGFA, COL1A2, FOXC1, GNB3, KCNH2, ENG	1178	186	13528	2.34617	0.00646354	1.49757e-05	0.0026586
GOTERM_BP_FAT	GO:0008015~blood circulation	38	2.85929	1.40937e-06	CYB5R3, CAV2, PPARA, CAV1, ACVRL1, PTGS2, TACR1, MYL1, EDN1, PPARG, PTGS1, ADH5, TAC1, BDKRB2, TPM1, CXCL12, CXCL10, EDNRB, ACE, MTHFR, APOE, HMOX1, NOS2, HBB, EPO, EPHX2, CFTR, STAT1, SOD1, SOD2, ADM, DLL4, VEGFA, COL1A2, FOXC1, GNB3, KCNH2, ENG	1178	186	13528	2.34617	0.00646354	1.49757e-05	0.0026586
Annotation Cluster 86	Enrichment Score: 5.096076912247937
Category	Term	Count	%	PValue	Genes	List Total	Pop Hits	Pop Total	Fold Enrichment	Bonferroni	Benjamini	FDR
GOTERM_BP_FAT	GO:0045667~regulation of osteoblast differentiation	16	1.20391	1.66115e-06	BMP4, BMP2, IL6, IL6ST, SOX2, CD276, SMAD3, CDK6, IL6R, SMAD1, CTNNB1, GNAS, AXIN2, TWIST2, APC, ACVR1	1178	43	13528	4.27307	0.00761384	1.72526e-05	0.00313355
GOTERM_BP_FAT	GO:0030278~regulation of ossification	22	1.65538	1.97772e-06	BMP4, IL6, BMP2, IL6ST, CSF1, SOX2, CD276, SMAD3, CDK6, IL6R, SMAD1, TGFB1, CTNNB1, TGFB2, AHSG, PTK2B, BCL2, GNAS, AXIN2, TWIST2, ACVR1, APC	1178	78	13528	3.23904	0.00905823	2.03112e-05	0.0037307
