# Supplementary material for: HNdb: an integrated database of gene and protein information on head and neck squamous cell carcinoma
Source: Database (Oxford). 2016 Mar 24;2016:baw026. doi: 10.1093/database/baw026 (PMC4806539; doi:10.1093/database/baw026)
Supplement: Supplementary Data [file supp_baw026_suppl_data.zip › Supplementary Table 1.xlsx]

## Sheet: Suppl Table 1
Supplementary Table 1. Hypergeometric test. For the prioritization of genes, from the more relevant to the less relevant, a hypergeometric test was performed using the Stirling's approximation to highfactorial values. SA=score for gene A; ln=natural logarithm; m=publications in the gene2pubmed association file; n=number of publications retrieved for the query and present in the gene2pubmed associ…
Gene	j	k	SA = ln F(m,n,j,k)	m	n
TP53	7354	122	456.569	1016977	3358
EGFR	3865	101	366.591
CDKN2A	1852	77	266.479
GSTM1	1905	58	183.313
GSTT1	1594	48	143.357
CCND1	1206	43	124.922
VEGFA	3459	35	92.0985
STAT3	1711	34	89.607
MMP9	2066	33	85.6696
GSTP1	1320	32	82.9995
CD44	846	31	80.7266
XRCC1	993	31	80.1844
PTGS2	1860	31	78.7777
TP63	611	28	71.0803
BIRC5	967	28	69.5912
HIF1A	2144	28	68.264
CDH1	1436	26	62.0162
CYP1A1	932	24	56.019
MMP2	1327	21	45.8941
PTEN	1477	20	42.7126
ERCC2	719	19	40.3342
ERCC1	532	18	37.6781
INPP4B	33	2	36.5724
CDKN1A	1304	17	33.8179
BCL2	1514	16	30.8771
AKT1	2288	16	30.7465
NFKB1	2435	16	30.7312
CCR7	223	15	30.2213
BSG	392	15	29.0811
OGG1	497	15	28.7827
ERBB2	2013	15	27.9913
TP73	523	14	25.887
CYP2E1	578	14	25.8045
IVL	63	5	25.6062
PIK3CA	963	14	25.4983
VEGFC	345	13	23.5089
NAT2	617	13	23.0187
NOTCH1	840	13	22.8606
CTNNB1	1826	13	22.6317
IL6	3396	13	22.5445
H3F3A	126	7	21.9867
XRCC3	411	12	20.6175
RELA	1082	12	20.1591
MTHFR	2982	12	19.9906
TGFB1	3143	12	19.9858
ADH1B	323	11	18.1737
MKI67	520	11	17.8779
MIR21	574	11	17.8336
TERT	1205	11	17.6161
ADH1C	204	10	16.0027
BMI1	341	10	15.594
MMP1	770	10	15.2777
MLH1	813	10	15.2649
RB1	972	10	15.2277
PECAM1	252	10	15.1204
CSTA	71	7	13.5438
CTTN	222	9	13.416
SOX2	343	9	13.1684
SLC2A1	392	9	13.1136
MMP3	588	9	12.9885
MET	768	9	12.9314
CDKN1B	821	9	12.9195
TNF	4765	9	12.7808
CDK2AP1	47	6	11.7881
DNMT3B	267	8	10.9632
EPHX1	341	8	10.8718
TWIST1	351	8	10.8626
RASSF1	364	8	10.8513
AURKA	485	8	10.7767
ITGAV	489	8	10.7749
MGMT	515	8	10.7638
NOS2	650	8	10.721
SPP1	757	8	10.6982
FAS	1042	8	10.6608
MTOR	1207	8	10.6473
MYC	1346	8	10.6386
LAMA5	93	6	9.94775
TIMP3	222	7	8.83251
FOXM1	237	7	8.80947
HPSE	261	7	8.77841
CDK4	407	7	8.67123
XIAP	430	7	8.66122
CYP1B1	454	7	8.6519
ALDH2	491	7	8.63938
CASP8	703	7	8.59369
ITGB1	1015	7	8.56183
MDM2	1412	7	8.54199
DEFA1	115	4	7.32943
CD82	158	6	6.87441
MTDH	168	6	6.85358
EPHA2	209	6	6.7902
S100A4	247	6	6.7512
FHIT	279	6	6.72698
ENG	345	6	6.69177
SKP2	350	6	6.68967
PROM1	380	6	6.67825
RAD51	493	6	6.64811
PLAU	497	6	6.6473
CDK2	627	6	6.6268
MSH2	657	6	6.62326
CASP3	968	6	6.59969
SRC	1116	6	6.59318
CXCR4	1488	6	6.58262
KRAS	1526	6	6.58184
MAPK1	1674	6	6.57913
CXCL8	1740	6	6.57807
TGM3	61	5	5.32596
MIR375	70	5	5.24258
CXCL14	71	5	5.23479
RHOC	128	5	5.0065
KRT19	181	5	4.93012
ERCC4	187	5	4.92435
DAPK1	188	5	4.92343
JAG1	198	5	4.91474
ERCC5	208	5	4.90694
CA9	214	5	4.90262
NME1	266	5	4.87373
XPC	300	5	4.86048
SNAI1	309	5	4.85748
PARK7	313	5	4.8562
LGALS1	314	5	4.85589
XRCC5	338	5	4.84894
TIMP2	340	5	4.8484
MTR	361	5	4.84317
NQO1	477	5	4.82283
TYMS	481	5	4.8223
SMAD4	538	5	4.81574
FN1	550	5	4.81454
HMGB1	577	5	4.81202
FASLG	583	5	4.81149
PCNA	592	5	4.81072
FGF2	601	5	4.80997
HGF	611	5	4.80917
STAT1	661	5	4.80553
PTK2	673	5	4.80474
CAV1	723	5	4.80173
IGF1R	774	5	4.79907
CYP2D6	868	5	4.79501
CXCL12	992	5	4.79085
TLR4	1721	5	4.77868
ABCB1	1771	5	4.77821
CD4	1922	5	4.77697
IL10	2366	5	4.77424
S100A7	118	8	4.75146
GALR2	29	4	3.87333
HSPA1A	464	15	3.62706
HSP90AB1	220	9	3.54471
IFI16	107	4	3.30845
CCNA1	127	4	3.28191
GSTM3	151	4	3.25989
MMP12	153	4	3.25839
FGFR4	174	4	3.24479
FLT4	198	4	3.23295
ALDH1A1	199	4	3.23252
MDM4	201	4	3.23168
NAT1	222	4	3.22379
ANXA1	242	4	3.2176
RUNX3	263	4	3.21216
TNFRSF10B	281	4	3.20816
EIF4E	290	4	3.20636
SOCS1	296	4	3.20522
STK11	314	4	3.20208
ANGPT2	318	4	3.20143
EPO	328	4	3.19988
CCNE1	345	4	3.19745
EZR	401	4	3.19097
TLR3	456	4	3.1862
HSPA5	495	4	3.18347
TIMP1	504	4	3.1829
ABCG2	585	4	3.1786
PTPN11	594	4	3.1782
HRAS	637	4	3.17643
BAX	830	4	3.1708
MAPK14	1112	4	3.16614
MAPK3	1155	4	3.16564
BRCA1	2232	4	3.15939
KRT1	112	2	3.13717
MYCT1	10	3	3.12478
TNFRSF6B	112	2	3.04241
KRT14	121	6	3.0348
VCAN	146	5	2.85893
SHANK2	41	2	2.73774
MIR106B	55	2	2.66259
SERPINB13	21	3	2.19728
CCNL1	32	3	2.01693
LOXL4	33	3	2.00758
CYP2A13	49	3	1.9161
LGALS7	55	3	1.89704
MAL	59	3	1.88672
ECM1	59	3	1.88672
KLK10	57	2	1.8831
HYAL1	62	3	1.87994
FABP5	62	3	1.87994
EBAG9	81	3	1.84962
MMP10	84	3	1.84619
DSG3	84	3	1.84619
KRT17	90	3	1.84006
ING1	90	3	1.84006
UGT1A7	97	3	1.83394
SLPI	112	3	1.82356
LAMC2	119	3	1.81966
MUC4	132	3	1.81359
MDK	133	3	1.81318
LOX	138	3	1.8112
IGFBP5	141	3	1.81008
FSCN1	145	3	1.80867
BBC3	151	3	1.8067
NDRG1	161	3	1.80375
HBEGF	163	3	1.80321
KRT5	167	3	1.80216
CXCL1	172	3	1.80093
MCM2	175	3	1.80022
ENO1	183	3	1.79846
SNAI2	190	3	1.79705
COPS5	192	3	1.79666
ITGA3	194	3	1.79628
KISS1	197	3	1.79573
FURIN	207	3	1.79402
MUTYH	219	3	1.79218
FASN	224	3	1.79148
AQP1	226	3	1.7912
S100A8	235	3	1.79004
MMP13	241	3	1.78931
SPARC	242	3	1.78919
ILK	243	3	1.78907
FADD	251	3	1.78817
CRYAB	267	3	1.78654
CD34	272	3	1.78607
DICER1	291	3	1.78444
PRKCE	303	3	1.78351
BECN1	303	3	1.78351
ADAM17	309	3	1.78308
ERBB3	336	3	1.78133
EPAS1	337	3	1.78127
XRCC6	354	3	1.78032
MMP7	354	3	1.78032
CCNB1	358	3	1.7801
AHR	386	3	1.77875
NBN	388	3	1.77866
CLU	391	3	1.77853
POU5F1	411	3	1.7777
MMP14	412	3	1.77767
CTGF	412	3	1.77767
CXCL10	438	3	1.77671
LGALS3	455	3	1.77615
HDAC2	474	3	1.77557
RAF1	494	3	1.77501
EZH2	520	3	1.77434
FLT1	531	3	1.77408
CYP3A5	558	3	1.77349
CSNK2A1	619	3	1.77234
TNFSF10	663	3	1.77164
SOD2	665	3	1.77161
PRKCA	739	3	1.77064
IL18	786	3	1.77012
ICAM1	989	3	1.76845
BRCA2	1346	3	1.76675
BRAF	1410	3	1.76654
VDR	1461	3	1.76639
CRP	1576	3	1.76607
CFL1	221	4	1.52879
HMGB2	76	2	1.28033
CTNND1	219	3	1.26489
ANXA2	358	7	1.18691
TGFB2	233	2	1.02598
S100A11	70	2	1.01341
DEFA3	64	3	0.941405
LY6K	10	2	0.928009
EBF3	14	2	0.820919
UBE2Q2	16	2	0.793003
MIR138-2	16	2	0.793003
ORAOV1	18	2	0.772823
IRX1	18	2	0.772823
SPECC1	24	2	0.7361
GNG7	26	2	0.728264
FOXN3	27	2	0.724855
MMP20	29	2	0.718851
ING3	31	2	0.713735
MIR138-1	32	2	0.711452
MIR193B	34	2	0.707343
CENPH	35	2	0.705488
HPSE2	36	2	0.703749
SLC5A8	37	2	0.702116
BMF	37	2	0.702116
NEIL2	38	2	0.70058
MRC2	42	2	0.695249
RAB25	44	2	0.692986
PPFIA1	44	2	0.692986
PDK2	45	2	0.691939
TWIST2	46	2	0.690941
SATB2	46	2	0.690941
MIR133A1	48	2	0.689084
LRIG1	53	2	0.68511
PDGFC	54	2	0.684412
MIR149	54	2	0.684412
JAG2	54	2	0.684412
MMP11	59	2	0.681307
MIR34C	59	2	0.681307
RAP1GAP	62	2	0.679703
PDK1	65	2	0.67826
NEIL1	66	2	0.67781
PDCD4	183	3	0.677038
S100A2	68	2	0.676954
E2F2	68	2	0.676954
TBX3	71	2	0.675766
MIR137	74	2	0.674682
BRMS1	75	2	0.674342
ING4	78	2	0.673375
CSMD1	78	2	0.673375
TACSTD2	79	2	0.673071
RAD51C	79	2	0.673071
ETV4	80	2	0.672774
SH3GL2	81	2	0.672486
MIR203A	83	2	0.671931
DSG1	85	2	0.671404
CHFR	85	2	0.671404
SERPINB3	92	2	0.66975
KRT10	93	2	0.669536
PTPN13	94	2	0.669326
HK2	100	2	0.668161
MIR196A2	101	2	0.667981
DEFB103B	102	2	0.667805
EPHB4	103	2	0.667632
TRPM7	108	2	0.66682
MIR210	109	2	0.666666
MIR27A	110	2	0.666516
FIGF	111	2	0.666369
IL32	113	2	0.666083
MIR200C	115	2	0.665807
XRCC2	119	2	0.665285
IL24	119	2	0.665285
MST1R	121	2	0.665037
DKC1	121	2	0.665037
NEFL	123	2	0.664798
SHMT1	124	2	0.664682
BNIP3	124	2	0.664682
ARG1	125	2	0.664567
EGLN1	132	2	0.663817
ZFP36	139	2	0.663145
IFNA2	141	2	0.662966
RPS6KA3	143	2	0.662792
POSTN	143	2	0.662792
CASP2	143	2	0.662792
AKT3	144	2	0.662707
CAPN10	146	2	0.662541
BAG1	148	2	0.662379
TACR1	152	2	0.662069
PDPN	157	2	0.661705
TPM1	158	2	0.661635
SMARCA2	159	2	0.661566
ERCC6	164	2	0.661234
SET	165	2	0.66117
ADAM12	166	2	0.661107
MTHFD1	167	2	0.661045
PIM1	174	2	0.660629
STMN1	177	2	0.660462
TFAP2A	178	2	0.660407
CRKL	180	2	0.6603
TAC1	181	2	0.660247
SPHK1	182	2	0.660195
SERPINB5	182	2	0.660195
COL18A1	182	2	0.660195
RAP1A	183	2	0.660144
MTA1	184	2	0.660093
UBE3A	187	2	0.659944
XPA	192	2	0.659706
CSF1	193	2	0.65966
NOX4	194	2	0.659614
DIABLO	194	2	0.659614
PTHLH	195	2	0.659569
IGF2R	195	2	0.659569
GSN	195	2	0.659569
NANOG	196	2	0.659525
WWOX	201	2	0.659308
EPCAM	202	2	0.659267
KRT18	206	2	0.659103
EPOR	206	2	0.659103
RARB	208	2	0.659024
ZEB1	213	2	0.658833
TAP1	215	2	0.658759
BIRC2	217	2	0.658686
ID1	226	2	0.658376
GLI1	233	2	0.658152
PTGS1	234	2	0.658122
CDK6	237	2	0.658031
STAT5B	243	2	0.657856
SMAD7	255	2	0.657531
NGFR	255	2	0.657531
NR1I2	258	2	0.657455
AKT2	259	2	0.65743
NTRK2	261	2	0.657381
NOTCH3	264	2	0.657308
PXN	267	2	0.657237
COL1A2	270	2	0.657168
DKK1	282	2	0.656906
YAP1	290	2	0.656743
MTRR	291	2	0.656724
ZAP70	297	2	0.656609
AURKB	298	2	0.65659
CFLAR	304	2	0.65648
HP	305	2	0.656462
MIR146A	306	2	0.656445
CD274	310	2	0.656375
PIN1	312	2	0.656341
H2AFX	312	2	0.656341
BMP4	325	2	0.65613
CDKN2B	330	2	0.656053
HSPD1	339	2	0.655921
SOCS3	345	2	0.655836
CASP9	347	2	0.655809
PPIA	355	2	0.655702
PDCD1	363	2	0.655601
NRG1	373	2	0.65548
FOXO1	375	2	0.655457
RXRA	385	2	0.655344
FGFR1	394	2	0.655247
PIK3CG	401	2	0.655175
GJA1	406	2	0.655125
VIM	409	2	0.655095
HSPB1	414	2	0.655047
GNAS	416	2	0.655029
IL2RA	425	2	0.654946
MCL1	452	2	0.654718
CHEK2	472	2	0.654567
APEX1	472	2	0.654567
PLK1	484	2	0.654482
FYN	498	2	0.654388
IL13	516	2	0.654276
IGF2	523	2	0.654234
IGFBP3	581	2	0.653928
VHL	592	2	0.653877
MUC1	600	2	0.653841
AGER	605	2	0.653819
GJB2	644	2	0.65366
CYP3A4	670	2	0.653564
FOXP3	675	2	0.653547
EDN1	681	2	0.653526
KDR	709	2	0.653434
SIRT1	720	2	0.6534
RHOA	723	2	0.653391
CYP2C19	759	2	0.653287
HDAC1	835	2	0.653098
KIT	853	2	0.653058
RAC1	865	2	0.653032
CTLA4	909	2	0.652945
ESR2	944	2	0.652881
JUN	965	2	0.652845
ATM	973	2	0.652831
SERPINE1	1163	2	0.652569
HLA-DQB1	1355	2	0.652381
HLA-B	1779	2	0.65211
AR	1804	2	0.652098
HLA-DRB1	2425	2	0.651882
CATR1	2	1	0.651482
KRT13	47	2	0.63206
SMARCA4	336	2	0.555964
HOXA9	124	2	0.532613
AXIN1	179	3	0.530332
CLDN7	79	3	0.513449
HOXA1	65	2	0.5066
WNT5A	240	2	0.356722
KRT16	58	2	0.269246
MIR34A	234	3	0.220943
CDK1	663	4	0.21923
C3	466	2	0.21097
LEPR	517	2	0.195147
NCAM1	243	2	0.193765
CXCR2	274	2	0.190923
CTSD	254	2	0.186082
AICDA	207	2	0.159365
AREG	142	2	0.133757
KRT8	184	2	0.0903449
NES	190	2	0.0635717
GSK3B	909	3	0.0549728
DNMT1	386	2	0.0441442
ESR1	2541	2	0.0373898
EGF	575	2	0.0323298
LEP	1268	2	0.00801011
PRSS50	17	1	0.000214739
MIR152	42	1	5.77497e-05
AGAP2	45	1	5.255e-05
PPIAL4E	1	1	0
LINC01527	1	1	0
LINC01526	1	1	0
LINC01525	1	1	0
LINC01468	1	1	0
HSP90AA1	787	1	-3.21013e-05
NGF	273	1	-0.000549722
MUC5B	115	1	-0.000901835
NPM1	610	1	-0.00126878
SOD1	899	1	-0.00183304
MIR25	47	1	-0.00192673
FGG	257	1	-0.00193889
ITGA5	310	1	-0.00201352
MICA	420	1	-0.00222522
HBB	672	1	-0.0023379
ACE	2227	1	-0.00293556
IL4	971	1	-0.00309645
CCR5	1395	1	-0.00326255
MRE11A	232	1	-0.00357497
RAD50	203	1	-0.00421316
TGFA	200	1	-0.00429129
E2F3	113	1	-0.00539173
ATP7B	251	1	-0.00583494
TGM2	320	1	-0.00587364
PCBP2	128	1	-0.00600669
TLN1	125	1	-0.00618937
IL12B	449	1	-0.00624726
LDHB	91	1	-0.00711353
CCNA2	257	1	-0.00715717
FOXC1	104	1	-0.00719802
CD200	74	1	-0.00751957
CTSB	279	1	-0.0076426
ITGA2	365	1	-0.00782785
IL17A	775	1	-0.00786572
ABCC5	50	1	-0.00847258
TTR	440	1	-0.0085162
GOLPH3	54	1	-0.00885331
PTK6	91	1	-0.00928049
CD276	78	1	-0.00954916
LARGE	40	1	-0.009734
SPINK5	70	1	-0.0100057
ELAVL1	315	1	-0.0100142
ATF3	171	1	-0.0109913
CEACAM1	179	1	-0.0111708
ADAMTS5	66	1	-0.0118857
TERF2	170	1	-0.012334
CDH2	245	1	-0.0127014
MIR200B	92	1	-0.012976
MIR155	293	1	-0.013151
HPGD	98	1	-0.0134473
S100A9	293	1	-0.0136536
GREM1	83	1	-0.0139215
ETS1	287	1	-0.0142603
APC	683	1	-0.0143174
EIF4EBP1	217	1	-0.0143963
USF1	138	1	-0.0154589
MIR26A1	75	1	-0.0158841
ADAM10	226	1	-0.0160169
MUC5AC	239	1	-0.0171828
PGF	215	1	-0.0177482
CSF1R	165	1	-0.0178247
RBP4	261	1	-0.0186676
DCUN1D5	16	1	-0.0190969
DHFR	144	1	-0.0194698
IDO1	284	1	-0.0195795
FANCA	162	1	-0.020183
CCL5	584	1	-0.0203062
CLDN3	83	1	-0.0204666
ACTB	419	1	-0.0209824
GZMB	243	1	-0.0210267
MYB	220	1	-0.0215467
FLOT1	111	1	-0.0218141
HIST3H3	225	1	-0.0220291
ATP2B1	86	1	-0.0223727
CCR2	424	1	-0.0227596
UCA1	22	1	-0.022874
INHBA	223	1	-0.0229979
PROX1	97	1	-0.0233341
ATP5B	121	1	-0.0249308
MIR140	38	1	-0.0250499
FOXO3	383	1	-0.025502
EEF1A1	225	1	-0.025658
CHKA	50	1	-0.0272021
PSME3	132	1	-0.028652
PPP1R3C	25	1	-0.0295925
CADM1	139	1	-0.0317691
ECT2	71	1	-0.0337016
MAP1LC3B	106	1	-0.0352983
PAWR	107	1	-0.0365497
RBP1	56	1	-0.0376405
MYL1	23	1	-0.0377423
ANXA5	183	1	-0.0393704
HDAC6	238	1	-0.0393921
TSC2	308	1	-0.0394031
CRNN	25	1	-0.0413131
SRI	69	1	-0.0416847
MEG3	51	1	-0.0426727
PDCD5	75	1	-0.0448334
PTMA	96	1	-0.0449055
PHB	217	1	-0.045379
NFE2L2	678	1	-0.0460145
IGF2BP3	153	1	-0.0461643
PRKD1	167	1	-0.0463089
KCNH2	504	1	-0.0471909
FCN2	76	1	-0.0478257
PRF1	170	1	-0.0480073
ATP7A	137	1	-0.048205
RAB1A	81	1	-0.0487159
TPT1	102	1	-0.0488894
FABP4	161	1	-0.0490478
NDUFA13	76	1	-0.0503649
CRISP3	35	1	-0.0531271
ITGB5	126	1	-0.0550903
CLDN4	115	1	-0.0567519
SLC9A3R2	84	1	-0.0580234
RECQL	65	1	-0.0587169
CHD5	39	1	-0.0588277
CFD	39	1	-0.0615337
PDGFA	135	1	-0.0618818
CDH3	98	1	-0.0644693
HMGA1	212	1	-0.0658241
PLAT	322	1	-0.0666929
MAGEA3	67	1	-0.0670252
DCN	189	1	-0.0675117
MAPRE1	108	1	-0.0679227
SART1	69	1	-0.0689529
LIMA1	54	1	-0.0692293
TK1	79	1	-0.0692741
IFITM3	56	1	-0.0696825
ABCC1	287	1	-0.0702486
SLC19A1	160	1	-0.0717362
CSTB	89	1	-0.0741317
CLDN5	90	1	-0.0742139
MVP	104	1	-0.0751929
KLK11	40	1	-0.0755805
PRSS2	58	1	-0.0755816
CEACAM7	31	1	-0.0774396
MT2A	106	1	-0.0801602
IFI6	22	1	-0.0811361
MAGEA2	23	1	-0.0811361
HARS	38	1	-0.0811361
TPM2	80	1	-0.0811361
EIF3A	107	1	-0.0811361
APOE	3629	1	-0.0811626
SLC6A4	1869	1	-0.0811867
PPARG	1674	1	-0.0811926
HLA-A	1343	1	-0.0812067
CFTR	1325	1	-0.0812076
JAK2	1180	1	-0.0812166
CCL2	1103	1	-0.0812223
TLR2	1086	1	-0.0812236
ITGB3	961	1	-0.0812352
PON1	931	1	-0.0812385
EP300	931	1	-0.0812385
IL1RN	890	1	-0.0812433
SP1	886	1	-0.0812438
HLA-C	855	1	-0.0812478
MAPK8	820	1	-0.0812527
CYP2C9	781	1	-0.0812586
HMOX1	768	1	-0.0812608
PARP1	757	1	-0.0812626
CREBBP	704	1	-0.0812724
RET	700	1	-0.0812732
ABL1	691	1	-0.081275
SMAD3	602	1	-0.0812961
ABCA1	595	1	-0.0812981
BCL2L1	586	1	-0.0813006
E2F1	583	1	-0.0813015
COL1A1	577	1	-0.0813033
UGT1A1	550	1	-0.0813117
RUNX1	515	1	-0.081324
WT1	512	1	-0.0813251
PRKACA	506	1	-0.0813274
CD40	501	1	-0.0813294
MPO	500	1	-0.0813298
MIF	489	1	-0.0813343
CDC42	489	1	-0.0813343
IRS1	484	1	-0.0813364
BMP2	475	1	-0.0813403
TNFSF11	470	1	-0.0813426
PPARA	468	1	-0.0813435
VCAM1	455	1	-0.0813496
PRKDC	454	1	-0.0813501
PML	454	1	-0.0813501
PLAUR	448	1	-0.081353
LCK	448	1	-0.081353
SMAD2	433	1	-0.0813608
CD40LG	433	1	-0.0813608
ITGB2	430	1	-0.0813624
CYP1A2	406	1	-0.0813762
YWHAZ	405	1	-0.0813768
TGFBR2	405	1	-0.0813768
CHUK	404	1	-0.0813775
ALB	404	1	-0.0813775
CHEK1	386	1	-0.0813891
KMT2A	384	1	-0.0813905
GNB3	370	1	-0.0814004
FOS	370	1	-0.0814004
CEBPA	370	1	-0.0814004
SHH	367	1	-0.0814027
NF1	366	1	-0.0814034
TRAF2	360	1	-0.081408
BCL2L11	350	1	-0.0814161
PLCG1	341	1	-0.0814237
SELP	340	1	-0.0814246
TOP2A	339	1	-0.0814255
LYN	338	1	-0.0814264
NRAS	334	1	-0.08143
MAP2K1	334	1	-0.08143
FCGR3A	333	1	-0.0814309
F2R	333	1	-0.0814309
CD36	330	1	-0.0814337
HDAC3	324	1	-0.0814394
CALR	321	1	-0.0814423
PLG	318	1	-0.0814453
CAT	304	1	-0.0814601
IL6R	300	1	-0.0814646
ADM	299	1	-0.0814657
RPS6KB1	296	1	-0.0814692
SKP1	292	1	-0.0814739
PPP2CA	287	1	-0.0814801
STAT5A	285	1	-0.0814826
YBX1	283	1	-0.0814851
RAN	276	1	-0.0814943
YWHAE	270	1	-0.0815026
CSF2	268	1	-0.0815054
PTK2B	267	1	-0.0815069
SDC1	264	1	-0.0815113
IL1R1	262	1	-0.0815142
PDGFB	260	1	-0.0815173
MME	258	1	-0.0815203
GNB2L1	257	1	-0.0815219
CHI3L1	256	1	-0.0815235
RIPK1	254	1	-0.0815266
HMGA2	248	1	-0.0815365
IL33	244	1	-0.0815433
CYP2A6	244	1	-0.0815433
PKM	241	1	-0.0815486
ANGPT1	240	1	-0.0815504
CAMP	239	1	-0.0815522
BAD	237	1	-0.0815559
RPA1	235	1	-0.0815596
FBXW7	234	1	-0.0815615
HSF1	232	1	-0.0815653
KLF4	230	1	-0.0815692
AHSG	228	1	-0.0815732
TLR7	227	1	-0.0815752
SMAD1	224	1	-0.0815813
DEFB4A	222	1	-0.0815855
DAXX	220	1	-0.0815898
PTCH1	215	1	-0.0816008
IL6ST	214	1	-0.081603
CXCR3	212	1	-0.0816076
AIFM1	212	1	-0.0816076
MAPK9	210	1	-0.0816123
CSK	210	1	-0.0816123
AGO2	210	1	-0.0816123
CDC20	209	1	-0.0816147
ACTG1	207	1	-0.0816195
SAA1	206	1	-0.081622
TUBB	204	1	-0.081627
ATF2	203	1	-0.0816295
ITGB4	202	1	-0.0816321
GC	202	1	-0.0816321
HSP90B1	200	1	-0.0816372
TNC	199	1	-0.0816399
SULT1A1	199	1	-0.0816399
CASP7	197	1	-0.0816452
IGFBP2	196	1	-0.0816479
ADAR	194	1	-0.0816535
TP53BP1	193	1	-0.0816563
EDNRB	190	1	-0.0816649
DDIT3	190	1	-0.0816649
BDKRB2	188	1	-0.0816708
SFN	187	1	-0.0816737
CYP2C8	186	1	-0.0816768
ATP2A2	186	1	-0.0816768
CD9	185	1	-0.0816798
CTSL	184	1	-0.0816829
TSC1	182	1	-0.0816892
CTCF	180	1	-0.0816957
PRDX1	179	1	-0.0816989
CIITA	179	1	-0.0816989
RFC1	178	1	-0.0817023
MSN	178	1	-0.0817023
TAP2	176	1	-0.081709
NOD1	176	1	-0.081709
CSF3	175	1	-0.0817124
CDC25C	174	1	-0.0817159
ANG	167	1	-0.0817414
DUSP1	165	1	-0.0817491
FEN1	164	1	-0.0817531
FANCD2	162	1	-0.0817611
PPP2R1A	161	1	-0.0817651
MAP2K4	161	1	-0.0817651
CTBP1	161	1	-0.0817651
CCND3	161	1	-0.0817651
PKD2	160	1	-0.0817693
MMP8	160	1	-0.0817693
MX1	158	1	-0.0817777
PRMT5	156	1	-0.0817863
GPER1	155	1	-0.0817908
CAMK2A	155	1	-0.0817908
TLR8	154	1	-0.0817952
TYMP	153	1	-0.0817998
TERF1	153	1	-0.0817998
CDC25A	153	1	-0.0817998
CCND2	150	1	-0.0818137
ZEB2	149	1	-0.0818185
REL	149	1	-0.0818185
GNAI2	148	1	-0.0818234
NEDD8	146	1	-0.0818333
CYP24A1	146	1	-0.0818333
TRPC6	144	1	-0.0818435
LDHA	144	1	-0.0818435
DSP	143	1	-0.0818487
SSTR2	142	1	-0.081854
LIG4	142	1	-0.081854
POLH	141	1	-0.0818593
GJB6	139	1	-0.0818703
BAG3	139	1	-0.0818703
PLEC	137	1	-0.0818816
KLF6	136	1	-0.0818874
PFN1	135	1	-0.0818933
GAB1	133	1	-0.0819053
EHMT2	133	1	-0.0819053
CD74	132	1	-0.0819114
ATP5A1	132	1	-0.0819114
CD47	131	1	-0.0819177
ANGPTL4	131	1	-0.0819177
HSPG2	130	1	-0.081924
ACVRL1	130	1	-0.081924
AKR1C3	129	1	-0.0819305
ACKR3	128	1	-0.081937
SDC2	127	1	-0.0819437
RGS2	127	1	-0.0819437
BRIP1	127	1	-0.0819437
H19	126	1	-0.0819505
CTSS	126	1	-0.0819505
ID2	125	1	-0.0819574
ACAN	124	1	-0.0819644
TXNIP	123	1	-0.0819715
SH3KBP1	123	1	-0.0819715
RAD23B	122	1	-0.0819787
TRADD	121	1	-0.0819861
ROCK2	121	1	-0.0819861
FANCC	121	1	-0.0819861
ALCAM	121	1	-0.0819861
TIAM1	120	1	-0.0819936
RPS19	120	1	-0.0819936
PTGES	120	1	-0.0819936
DDB2	120	1	-0.0819936
SIRT3	119	1	-0.0820012
SIRT2	118	1	-0.082009
HEXA	118	1	-0.082009
CD8A	118	1	-0.082009
ATF6	118	1	-0.082009
ANPEP	118	1	-0.082009
RGS4	117	1	-0.0820169
IRF6	116	1	-0.0820249
DEK	114	1	-0.0820414
RRM1	113	1	-0.0820499
ERN1	113	1	-0.0820499
ARNTL	113	1	-0.0820499
MIR222	111	1	-0.0820674
DROSHA	111	1	-0.0820674
PLCE1	110	1	-0.0820764
HES1	110	1	-0.0820764
EPHX2	110	1	-0.0820764
PRDX6	109	1	-0.0820855
IGF2BP1	109	1	-0.0820855
CD151	109	1	-0.0820855
ACVR1	109	1	-0.0820855
SLC16A1	108	1	-0.0820949
MIR29A	108	1	-0.0820949
NEDD9	107	1	-0.0821044
PMAIP1	106	1	-0.0821141
TRA	105	1	-0.082124
BIRC7	105	1	-0.082124
DCC	104	1	-0.0821341
TNFRSF9	103	1	-0.0821444
SERPINH1	103	1	-0.0821444
RNF2	102	1	-0.0821549
MIRLET7A1	102	1	-0.0821549
GSTO1	102	1	-0.0821549
TRB	101	1	-0.0821656
PRDX3	101	1	-0.0821656
SERPINB2	100	1	-0.0821766
LAMA3	100	1	-0.0821766
GLI2	99	1	-0.0821877
ANO1	99	1	-0.0821877
DKK3	98	1	-0.0821992
SULF1	97	1	-0.0822108
DDC	97	1	-0.0822108
SEPT9	96	1	-0.0822228
PPP2R2A	96	1	-0.0822228
MIR31	96	1	-0.0822228
LGALS9	96	1	-0.0822228
IGFBP7	96	1	-0.0822228
RICTOR	95	1	-0.0822349
CXCL5	95	1	-0.0822349
MIR205	94	1	-0.0822474
CCL22	94	1	-0.0822474
S100A1	93	1	-0.0822601
CAV2	93	1	-0.0822601
AXIN2	93	1	-0.0822601
SMO	92	1	-0.0822732
NR2C2	92	1	-0.0822732
MAP3K8	92	1	-0.0822732
KIAA1524	92	1	-0.0822732
VAV2	91	1	-0.0822865
AGR2	91	1	-0.0822865
SST	90	1	-0.0823002
POT1	90	1	-0.0823002
NFYA	90	1	-0.0823002
MNAT1	89	1	-0.0823141
AGO1	89	1	-0.0823141
TNFRSF4	87	1	-0.0823431
S100A12	87	1	-0.0823431
ITGB6	87	1	-0.0823431
DLL4	87	1	-0.0823431
GANAB	86	1	-0.0823581
DOK1	86	1	-0.0823581
BHMT	86	1	-0.0823581
PIK3C2A	85	1	-0.0823735
MIR125B1	85	1	-0.0823735
LUM	85	1	-0.0823735
HSPB8	85	1	-0.0823735
EEF1D	85	1	-0.0823735
CCL7	85	1	-0.0823735
IL15RA	84	1	-0.0823892
EGLN3	84	1	-0.0823892
BTG2	84	1	-0.0823892
CLPTM1L	83	1	-0.0824054
WDR77	82	1	-0.082422
SIRT6	82	1	-0.082422
MYBBP1A	82	1	-0.082422
CTAG1B	82	1	-0.082422
PTGIS	81	1	-0.082439
PPP1R13L	81	1	-0.082439
EPS8	80	1	-0.0824564
NFKBIB	79	1	-0.0824744
MIR499A	79	1	-0.0824744
LIN28B	79	1	-0.0824744
GHRHR	79	1	-0.0824744
EFNB1	79	1	-0.0824744
CEACAM6	79	1	-0.0824744
DNAJA3	78	1	-0.0824928
CKS1B	78	1	-0.0824928
BCL2L2	78	1	-0.0824928
HMMR	77	1	-0.0825117
HIF1AN	77	1	-0.0825117
GPX3	77	1	-0.0825117
EFNA1	77	1	-0.0825117
SP100	76	1	-0.0825311
SLC2A3	76	1	-0.0825311
RAP1B	76	1	-0.0825311
ULK1	75	1	-0.0825511
SRSF7	75	1	-0.0825511
NODAL	75	1	-0.0825511
NUDT1	74	1	-0.0825717
CCR4	74	1	-0.0825717
APOBEC3B	74	1	-0.0825717
ACVR1B	74	1	-0.0825717
DBN1	73	1	-0.0825928
UGT1A10	72	1	-0.0826146
MUS81	72	1	-0.0826146
CSPG4	72	1	-0.0826146
CD58	72	1	-0.0826146
RPL23	71	1	-0.082637
RING1	71	1	-0.082637
HAS2	71	1	-0.082637
DDX20	71	1	-0.082637
MIR141	70	1	-0.0826601
DDR2	70	1	-0.0826601
PTPRZ1	69	1	-0.0826839
DCD	69	1	-0.0826839
CENPF	69	1	-0.0826839
CDKN2C	69	1	-0.0826839
CDC7	69	1	-0.0826839
SLC23A2	68	1	-0.0827085
RFC5	68	1	-0.0827085
IL13RA2	68	1	-0.0827085
ASAH1	68	1	-0.0827085
XPO5	67	1	-0.0827338
CRABP2	67	1	-0.0827338
CAPZB	67	1	-0.0827338
SEMA4D	66	1	-0.08276
MTAP	66	1	-0.08276
RAD17	65	1	-0.082787
ADH5	65	1	-0.082787
MYO1C	64	1	-0.0828149
KLK4	64	1	-0.0828149
GSTO2	64	1	-0.0828149
EIF6	64	1	-0.0828149
DGCR8	64	1	-0.0828149
GRP	63	1	-0.0828437
FGF9	63	1	-0.0828437
REV1	62	1	-0.0828735
TRIM32	61	1	-0.0829044
TRAF4	61	1	-0.0829044
RRM2B	61	1	-0.0829044
LOXL2	61	1	-0.0829044
HLTF	61	1	-0.0829044
TNFSF9	60	1	-0.0829364
EPHA3	60	1	-0.0829364
EHMT1	60	1	-0.0829364
ARG2	60	1	-0.0829364
TRIM24	59	1	-0.0829695
RCHY1	59	1	-0.0829695
MMP19	59	1	-0.0829695
GRPR	59	1	-0.0829695
GEMIN4	59	1	-0.0829695
DDIT4	59	1	-0.0829695
SUFU	58	1	-0.0830038
MBD1	58	1	-0.0830038
ARPC2	58	1	-0.0830038
ARHGEF12	58	1	-0.0830038
TNFRSF10D	57	1	-0.0830395
SSTR1	57	1	-0.0830395
NHEJ1	57	1	-0.0830395
MIR101-1	57	1	-0.0830395
FZD4	57	1	-0.0830395
CYGB	57	1	-0.0830395
XAF1	56	1	-0.0830764
RGS3	56	1	-0.0830764
ZFHX3	55	1	-0.0831149
UROD	55	1	-0.0831149
SLC16A4	55	1	-0.0831149
COL4A6	55	1	-0.0831149
ERBB4	247	1	-0.0831491
SMG1	54	1	-0.0831548
PLK3	54	1	-0.0831548
MIR451A	54	1	-0.0831548
SEMA3F	53	1	-0.0831964
MIR29B1	53	1	-0.0831964
MIR24-1	53	1	-0.0831964
CDK5RAP3	53	1	-0.0831964
CDH11	53	1	-0.0831964
ADH7	53	1	-0.0831964
VRK1	52	1	-0.0832396
TAGLN2	52	1	-0.0832396
SERPINB4	52	1	-0.0832396
RAD51D	52	1	-0.0832396
MMP26	52	1	-0.0832396
BIRC6	52	1	-0.0832396
ING2	51	1	-0.0832847
IFITM1	51	1	-0.0832847
TAX1BP1	50	1	-0.0833318
RPS6KB2	50	1	-0.0833318
RGS5	50	1	-0.0833318
MIR7-1	49	1	-0.0833809
BCL11B	49	1	-0.0833809
ACD	49	1	-0.0833809
USP4	48	1	-0.0834321
SETD1A	48	1	-0.0834321
MTSS1	48	1	-0.0834321
CEP55	48	1	-0.0834321
TES	47	1	-0.0834858
MIR29C	47	1	-0.0834858
MAGEA4	47	1	-0.0834858
HOXD10	47	1	-0.0834858
RPS27	46	1	-0.0835419
RGS1	46	1	-0.0835419
PPP1R9B	46	1	-0.0835419
KLRB1	46	1	-0.0835419
FGF5	46	1	-0.0835419
CYP26A1	46	1	-0.0835419
MIR107	45	1	-0.0836008
KIF1A	45	1	-0.0836008
GPC1	45	1	-0.0836008
DUSP4	45	1	-0.0836008
MIR27B	44	1	-0.0836625
ATP2A3	44	1	-0.0836625
SIRT5	43	1	-0.0837274
PEX1	43	1	-0.0837274
IFI27	43	1	-0.0837274
TKTL1	42	1	-0.0837956
TALDO1	42	1	-0.0837956
MIR181A2	42	1	-0.0837956
BTC	42	1	-0.0837956
ULBP1	41	1	-0.0838674
BAG5	41	1	-0.0838674
ARPC4	41	1	-0.0838674
TXN2	40	1	-0.0839431
KIF14	40	1	-0.0839431
HOPX	40	1	-0.0839431
ENPEP	40	1	-0.0839431
ALDH18A1	40	1	-0.0839431
REG3A	39	1	-0.084023
PTPRS	39	1	-0.084023
ENDOG	39	1	-0.084023
BNIP3L	39	1	-0.084023
SYTL2	38	1	-0.0841075
RGS7	38	1	-0.0841075
RGS16	38	1	-0.0841075
PKP3	38	1	-0.0841075
ITGB8	38	1	-0.0841075
GSTM4	38	1	-0.0841075
GPBAR1	38	1	-0.0841075
FZD3	38	1	-0.0841075
ABI2	38	1	-0.0841075
RGS14	36	1	-0.084292
PDE3B	36	1	-0.084292
LETM1	36	1	-0.084292
TNFRSF21	35	1	-0.0843928
GALR1	35	1	-0.0843928
FXYD5	35	1	-0.0843928
ATP6V1C1	35	1	-0.0843928
WNT2B	34	1	-0.0845002
TUSC3	34	1	-0.0845002
TP53I3	34	1	-0.0845002
GAN	34	1	-0.0845002
DCUN1D1	34	1	-0.0845002
WNT11	33	1	-0.0846147
TCF21	33	1	-0.0846147
SIRT7	33	1	-0.0846147
NDUFA10	33	1	-0.0846147
MGST1	33	1	-0.0846147
ING5	33	1	-0.0846147
CRABP1	33	1	-0.0846147
ARPC5	33	1	-0.0846147
PTPRT	32	1	-0.0847372
MIR212	32	1	-0.0847372
ITGA8	32	1	-0.0847372
HELLS	32	1	-0.0847372
VANGL1	31	1	-0.0848683
SBF1	31	1	-0.0848683
DEC1	31	1	-0.0848683
SULT1C2	30	1	-0.0850091
PAFAH1B3	30	1	-0.0850091
FANCB	30	1	-0.0850091
ATP5L	30	1	-0.0850091
ATG9A	30	1	-0.0850091
TSPAN1	29	1	-0.0851607
TRIM8	29	1	-0.0851607
RGS10	29	1	-0.0851607
OGFR	29	1	-0.0851607
NINL	29	1	-0.0851607
GPRC5A	29	1	-0.0851607
RGS9	28	1	-0.0853244
HOXC6	28	1	-0.0853244
FZD8	28	1	-0.0853244
ZYX	76	1	-0.0853336
SULT4A1	27	1	-0.0855016
MMP17	27	1	-0.0855016
ANGPT4	27	1	-0.0855016
RIPK4	26	1	-0.085694
RGS20	26	1	-0.085694
PGRMC2	26	1	-0.085694
GSTM5	26	1	-0.085694
GPX7	26	1	-0.085694
E2F7	26	1	-0.085694
CTNNAL1	26	1	-0.085694
TEX10	25	1	-0.0859038
MOK	25	1	-0.0859038
MIRLET7I	25	1	-0.0859038
MIR134	25	1	-0.0859038
EID1	25	1	-0.0859038
BLCAP	25	1	-0.0859038
PER1	108	1	-0.0859484
SCIN	24	1	-0.0861333
BCL2L14	24	1	-0.0861333
PER3	104	1	-0.0861461
VOPP1	23	1	-0.0863853
RGS12	23	1	-0.0863853
MIR184	23	1	-0.0863853
GHITM	23	1	-0.0863853
ENTPD5	23	1	-0.0863853
ANGPTL1	23	1	-0.0863853
ADH6	23	1	-0.0863853
NDUFA6	22	1	-0.0866635
DNAJC2	22	1	-0.0866635
DIS3L2	22	1	-0.0866635
NME3	21	1	-0.0869719
LHX6	21	1	-0.0869719
IGF2-AS	21	1	-0.0869719
GPD1L	21	1	-0.0869719
GPAA1	21	1	-0.0869719
EZH1	21	1	-0.0869719
DEFB103A	21	1	-0.0869719
COX7A1	21	1	-0.0869719
CERS6	21	1	-0.0869719
ATG4A	21	1	-0.0869719
TNFAIP2	20	1	-0.0873158
RHOBTB1	20	1	-0.0873158
RGS8	20	1	-0.0873158
RGS11	20	1	-0.0873158
PIWIL4	20	1	-0.0873158
MIR363	20	1	-0.0873158
LPAR4	20	1	-0.0873158
KCNC4	20	1	-0.0873158
GPR65	20	1	-0.0873158
PRDX4	68	1	-0.0874579
RASSF3	19	1	-0.0877015
MUC3A	19	1	-0.0877015
MIR211	19	1	-0.0877015
RGS18	18	1	-0.0881372
POTEE	18	1	-0.0881372
NOL4	18	1	-0.0881372
MAGEB2	18	1	-0.0881372
LY6E	18	1	-0.0881372
GLT8D1	18	1	-0.0881372
CHPF	18	1	-0.0881372
TAS2R13	17	1	-0.0886329
GAGE1	17	1	-0.0886329
CERS1	17	1	-0.0886329
TROVE2	43	1	-0.0889571
KLF5	131	1	-0.0890052
XIRP1	16	1	-0.089202
MTBP	16	1	-0.089202
LGALS7B	16	1	-0.089202
GJB5	15	1	-0.0898616
EPGN	15	1	-0.0898616
EMC8	15	1	-0.0898616
DND1	15	1	-0.0898616
RALBP1	71	1	-0.0902139
MED19	37	1	-0.090386
SMC1B	14	1	-0.0906351
SLC25A28	14	1	-0.0906351
RGS13	14	1	-0.0906351
POTEJ	14	1	-0.0906351
DEGS1	14	1	-0.0906351
COX18	14	1	-0.0906351
ZNF124	13	1	-0.0915541
MIR885	13	1	-0.0915541
GAL3ST2	13	1	-0.0915541
CHAC1	13	1	-0.0915541
MIR9-3	23	1	-0.0917058
ZNF195	12	1	-0.0926635
GGNBP2	12	1	-0.0926635
CDH19	12	1	-0.0926635
C2CD3	12	1	-0.0926635
LEF1	186	1	-0.0931534
TMPRSS11E	11	1	-0.0940281
MIR874	11	1	-0.0940281
MIR504	11	1	-0.0940281
ENDOV	11	1	-0.0940281
MCM7	171	1	-0.0954836
HECA	10	1	-0.0957461
C6orf136	10	1	-0.0957461
WIF1	91	1	-0.0974847
RGS22	9	1	-0.0979727
MIR489	9	1	-0.0979727
ART1	9	1	-0.0979727
IL4R	396	1	-0.0983604
UHRF1	113	1	-0.0987759
UGT3A2	8	1	-0.100969
UGT2A3	8	1	-0.100969
FTHL17	8	1	-0.100969
ALS2CL	8	1	-0.100969
BCCIP	50	1	-0.10128
CTSK	140	1	-0.101912
SKOR2	7	1	-0.105209
TSPO	102	1	-0.106141
SCGB3A1	39	1	-0.107798
PBX2	37	1	-0.109452
EPHA7	45	1	-0.11159
CCL4	185	1	-0.112944
EIF4G1	194	1	-0.115167
RAD21	97	1	-0.116615
VEGFB	61	1	-0.117718
RECQL5	44	1	-0.117764
PMS2P3	5	1	-0.122604
MIR20B	18	1	-0.124981
MIR126	127	1	-0.125537
DVL3	60	1	-0.126142
EMP1	29	1	-0.12744
S100P	87	1	-0.128924
PRAME	72	1	-0.128939
GEMIN2	64	1	-0.130242
HOTAIR	90	1	-0.142347
MIR603	10	1	-0.142996
KLK6	82	1	-0.143429
MIR300	4	1	-0.145217
COL4A1	170	1	-0.153155
ISG15	134	1	-0.153682
PRDX2	129	1	-0.155937
PLK2	62	1	-0.16484
LMO4	45	1	-0.165891
MAGEA9	15	1	-0.166243
ACP2	37	1	-0.166875
KLK8	38	1	-0.171
PAK4	92	1	-0.177673
SNIP1	30	1	-0.182565
BRINP1	38	1	-0.191715
CD200R1	39	1	-0.195084
CDC6	115	1	-0.201899
FAM168A	16	1	-0.207262
DZIP1	15	1	-0.207967
RRAS2	47	1	-0.213567
SPATA31A3	3	1	-0.219613
CD1A	82	1	-0.219731
RPN2	57	1	-0.222304
RRAS	59	1	-0.225379
MIR19A	49	1	-0.228546
TRPM8	101	1	-0.233365
MIR519A1	9	1	-0.234863
MCM5	94	1	-0.237309
CKM	92	1	-0.245326
TLR5	178	1	-0.250943
TPI1	94	1	-0.254558
INPPL1	97	1	-0.259933
SCEL	15	1	-0.262737
RPS6	124	1	-0.264807
MIR139	31	1	-0.273755
RHCG	29	1	-0.275412
NLK	62	1	-0.278076
MIR9-2	24	1	-0.290143
PCDH17	29	1	-0.290746
CDKN1C	162	1	-0.294933
KRT4	32	1	-0.298085
MUC2	149	1	-0.305744
TOP2B	97	1	-0.315032
MUC7	41	1	-0.319164
PPP1CA	194	1	-0.324676
PAG1	40	1	-0.330206
MIR181A1	57	1	-0.335047
WNT9A	22	1	-0.344631
AHNAK	68	1	-0.345506
CYB5R3	83	1	-0.372211
MAGEA12	22	1	-0.389329
ASAP1	50	1	-0.396562
BLVRB	22	1	-0.404445
LRP12	13	1	-0.418127
GALNT7	16	1	-0.420503
MAL2	29	1	-0.423733
KRT6B	25	1	-0.424914
CLCA4	12	1	-0.427295
MIR9-1	59	1	-0.428959
PSMB10	64	1	-0.442186
CLDN18	32	1	-0.45089
B3GNT8	11	1	-0.457127
CTNNA3	52	1	-0.468029
CTCFL	56	1	-0.483305
PLAG1	60	1	-0.503483
MAGEA1	57	1	-0.507956
HOXB7	67	1	-0.509552
FGF4	52	1	-0.530898
MCM3	123	1	-0.535142
NID2	30	1	-0.543204
MUC6	54	1	-0.54327
AKR1C1	68	1	-0.544293
DNASE1L3	27	1	-0.574774
NMU	32	1	-0.587173
HIC1	54	1	-0.604761
PAK6	42	1	-0.614207
FGF3	39	1	-0.634513
ARHGDIB	69	1	-0.640114
CCL3	241	1	-0.654966
MIR195	55	1	-0.678963
RIN1	38	1	-0.679223
MIR1303	4	1	-0.694356
SPINK7	18	1	-0.737939
MCM4	106	1	-0.765104
MIR370	21	1	-0.813592
ZFX	31	1	-0.841038
ABCA8	18	1	-0.85868
FAT1	49	1	-0.865656
CTNNA2	36	1	-0.911708
PLBD1	10	1	-0.941708
BATF2	16	1	-0.978104
KLK5	53	1	-0.985403
KCNH1	67	1	-1.00169
ID3	83	1	-1.0648
APBA1	48	1	-1.25428
MIR15B	23	1	-1.3042
LY6D	13	1	-1.31028
CAMSAP1	9	1	-1.31997
KRT3	15	1	-1.35226
NDC80	86	1	-1.45057
MIR206	56	1	-1.5136
CD5	80	1	-1.57267
KRT15	36	1	-1.57839
IFI44	15	1	-1.69352
DSPP	59	1	-1.69902
MIR1297	6	1	-1.87619
DPAGT1	36	1	-1.88899
BCL7A	21	1	-2.14189
MIR331	13	1	-2.51809
FRMD4A	15	1	-2.54351
PRB1	21	1	-2.82161
PARVB	45	1	-2.89099
RECQL4	81	1	-4.4306
PTPRD	73	1	-5.90282
KLF13	31	1	-6.20809
MIR639	3	1	-14.6621
MUC3	5	1	-18.2904
LINC01503	3	1	-26.0626

## Sheet: Suppl Table 1 Cont.
Supplementary Table 1 (cont). Test calculations.
Gene	j	k	m	n	m - j	n - i	(m-j) - (n-i)	m-n	j-i	ln Comb1	ln Comb2	ln Comb3	ln F(m,n,j,k)
ING1	90	3	1016977	3358	1016887	3355	1013532	1013619	87	23971.8	1.84194	23996.3	1.84006
PLK3	54	1	1016977	3358	1016923	3357	1013566	1013619	53	23988.1	-0.0831831	23996.3	-0.0831548
HYAL1	62	3	1016977	3358	1016915	3355	1013560	1013619	59	23971.8	1.88187	23996.3	1.87994
BTC	42	1	1016977	3358	1016935	3357	1013578	1013619	41	23988.1	-0.0838241	23996.3	-0.0837956
MMP9	2066	33	1016977	3358	1014911	3325	1011586	1013619	2033	23726.9	86.6422	23996.3	85.6696
SERPINB13	21	3	1016977	3358	1016956	3355	1013601	1013619	18	23971.8	2.19953	23996.3	2.19728
DNAJC2	22	1	1016977	3358	1016955	3357	1013598	1013619	21	23988.1	-0.086693	23996.3	-0.0866635
ID1	226	2	1016977	3358	1016751	3356	1013395	1013619	224	23980	0.658825	23996.3	0.658376
ERCC2	719	19	1016977	3358	1016258	3339	1012919	1013619	700	23841.1	40.5968	23996.3	40.3342
ADH1C	204	10	1016977	3358	1016773	3348	1013425	1013619	194	23914.6	16.0574	23996.3	16.0027
TMPRSS11E	11	1	1016977	3358	1016966	3357	1013609	1013619	10	23988.1	-0.0940601	23996.3	-0.0940281
CYP1A1	932	24	1016977	3358	1016045	3334	1012711	1013619	908	23800.3	56.4803	23996.3	56.019
CYP1B1	454	7	1016977	3358	1016523	3351	1013172	1013619	447	23939.1	8.67256	23996.3	8.6519
GSTM1	1905	58	1016977	3358	1015072	3300	1011772	1013619	1847	23522.9	187.002	23996.3	183.313
GSTP1	1320	32	1016977	3358	1015657	3326	1012331	1013619	1288	23735	83.9132	23996.3	82.9995
GSTT1	1594	48	1016977	3358	1015383	3310	1012073	1013619	1546	23604.5	145.737	23996.3	143.357
CCND1	1206	43	1016977	3358	1015771	3315	1012456	1013619	1163	23645.2	126.777	23996.3	124.922
NAT1	222	4	1016977	3358	1016755	3354	1013401	1013619	218	23963.6	3.22818	23996.3	3.22379
MDM2	1412	7	1016977	3358	1015565	3351	1012214	1013619	1405	23939.2	8.56236	23996.3	8.54199
TNF	4765	9	1016977	3358	1012212	3349	1008863	1013619	4756	23923.2	12.8199	23996.3	12.7808
CDKN2A	1852	77	1016977	3358	1015125	3281	1011844	1013619	1775	23368	273.643	23996.3	266.479
CHEK2	472	2	1016977	3358	1016505	3356	1013149	1013619	470	23980	0.655012	23996.3	0.654567
TP53	7354	122	1016977	3358	1009623	3236	1006387	1013619	7232	23002.1	476.304	23996.3	456.569
PTEN	1477	20	1016977	3358	1015500	3338	1012162	1013619	1457	23833	43.0052	23996.3	42.7126
FAS	1042	8	1016977	3358	1015935	3350	1012585	1013619	1034	23931	10.6898	23996.3	10.6608
MKI67	520	11	1016977	3358	1016457	3347	1013110	1013619	509	23906.5	17.9451	23996.3	17.8779
XRCC1	993	31	1016977	3358	1015984	3327	1012657	1013619	962	23743.2	81.0394	23996.3	80.1844
CASP9	347	2	1016977	3358	1016630	3356	1013274	1013619	345	23980	0.656255	23996.3	0.655809
TP73	523	14	1016977	3358	1016454	3344	1013110	1013619	509	23882	26.011	23996.3	25.887
TP63	611	28	1016977	3358	1016366	3330	1013036	1013619	583	23767.6	71.7642	23996.3	71.0803
STAT5A	285	1	1016977	3358	1016692	3357	1013335	1013619	284	23988.2	-0.0815103	23996.3	-0.0814826
HIF1A	2144	28	1016977	3358	1014833	3330	1011503	1013619	2116	23767.8	68.9205	23996.3	68.264
EGFR	3865	101	1016977	3358	1013112	3257	1009855	1013619	3764	23172.7	379.62	23996.3	366.591
LAMC2	119	3	1016977	3358	1016858	3355	1013503	1013619	116	23971.8	1.82153	23996.3	1.81966
HGF	611	5	1016977	3358	1016366	3353	1013013	1013619	606	23955.5	4.81736	23996.3	4.80917
STAT3	1711	34	1016977	3358	1015266	3324	1011942	1013619	1677	23718.7	90.6557	23996.3	89.607
ING3	31	2	1016977	3358	1016946	3356	1013590	1013619	29	23980	0.714222	23996.3	0.713735
CDH1	1436	26	1016977	3358	1015541	3332	1012209	1013619	1410	23784	62.5697	23996.3	62.0162
DAPK1	188	5	1016977	3358	1016789	3353	1013436	1013619	183	23955.5	4.93182	23996.3	4.92343
RASSF1	364	8	1016977	3358	1016613	3350	1013263	1013619	356	23931	10.881	23996.3	10.8513
CCND2	150	1	1016977	3358	1016827	3357	1013470	1013619	149	23988.2	-0.0818416	23996.3	-0.0818137
XRCC3	411	12	1016977	3358	1016566	3346	1013220	1013619	399	23898.3	20.702	23996.3	20.6175
CDH19	12	1	1016977	3358	1016965	3357	1013608	1013619	11	23988.1	-0.092695	23996.3	-0.0926635
ERBB2	2013	15	1016977	3358	1014964	3343	1011621	1013619	1998	23873.9	28.1348	23996.3	27.9913
ZNF124	13	1	1016977	3358	1016964	3357	1013607	1013619	12	23988.1	-0.0915853	23996.3	-0.0915541
SERPINH1	103	1	1016977	3358	1016874	3357	1013517	1013619	102	23988.2	-0.0821723	23996.3	-0.0821444
COL18A1	182	2	1016977	3358	1016795	3356	1013439	1013619	180	23980	0.660645	23996.3	0.660195
PTGS2	1860	31	1016977	3358	1015117	3327	1011790	1013619	1829	23743.2	79.6174	23996.3	78.7777
MOK	25	1	1016977	3358	1016952	3357	1013595	1013619	24	23988.1	-0.0859331	23996.3	-0.0859038
ERCC1	532	18	1016977	3358	1016445	3340	1013105	1013619	514	23849.3	37.9104	23996.3	37.6781
CD44	846	31	1016977	3358	1016131	3327	1012804	1013619	815	23743.2	81.5874	23996.3	80.7266
CCNL1	32	3	1016977	3358	1016945	3355	1013590	1013619	29	23971.8	2.019	23996.3	2.01693
NOS2	650	8	1016977	3358	1016327	3350	1012977	1013619	642	23931	10.7502	23996.3	10.721
EPHX1	341	8	1016977	3358	1016636	3350	1013286	1013619	333	23931	10.9015	23996.3	10.8718
LY6E	18	1	1016977	3358	1016959	3357	1013602	1013619	17	23988.1	-0.0881672	23996.3	-0.0881372
LY6K	10	2	1016977	3358	1016967	3356	1013611	1013619	8	23980	0.928642	23996.3	0.928009
FURIN	207	3	1016977	3358	1016770	3355	1013415	1013619	204	23971.8	1.79586	23996.3	1.79402
CDKN1A	1304	17	1016977	3358	1015673	3341	1012332	1013619	1287	23857.5	34.0146	23996.3	33.8179
CDKN1B	821	9	1016977	3358	1016156	3349	1012807	1013619	812	23922.8	12.9591	23996.3	12.9195
MLH1	813	10	1016977	3358	1016164	3348	1012816	1013619	803	23914.7	15.317	23996.3	15.2649
CSMD1	78	2	1016977	3358	1016899	3356	1013543	1013619	76	23980	0.673834	23996.3	0.673375
CYP2D6	868	5	1016977	3358	1016109	3353	1012756	1013619	863	23955.5	4.80317	23996.3	4.79501
IL6ST	214	1	1016977	3358	1016763	3357	1013406	1013619	213	23988.2	-0.0816308	23996.3	-0.081603
SERPINB3	92	2	1016977	3358	1016885	3356	1013529	1013619	90	23980	0.670207	23996.3	0.66975
KRT19	181	5	1016977	3358	1016796	3353	1013443	1013619	176	23955.5	4.93852	23996.3	4.93012
LOX	138	3	1016977	3358	1016839	3355	1013484	1013619	135	23971.8	1.81305	23996.3	1.8112
LOXL2	61	1	1016977	3358	1016916	3357	1013559	1013619	60	23988.1	-0.0829326	23996.3	-0.0829044
WT1	512	1	1016977	3358	1016465	3357	1013108	1013619	511	23988.2	-0.0813527	23996.3	-0.0813251
TGM3	61	5	1016977	3358	1016916	3353	1013563	1013619	56	23955.5	5.33505	23996.3	5.32596
BRAF	1410	3	1016977	3358	1015567	3355	1012212	1013619	1407	23971.9	1.76834	23996.3	1.76654
VEGFA	3459	35	1016977	3358	1013518	3323	1010195	1013619	3424	23710.7	93.2079	23996.3	92.0985
LOXL4	33	3	1016977	3358	1016944	3355	1013589	1013619	30	23971.8	2.00963	23996.3	2.00758
SDC1	264	1	1016977	3358	1016713	3357	1013356	1013619	263	23988.2	-0.081539	23996.3	-0.0815113
STAT1	661	5	1016977	3358	1016316	3353	1012963	1013619	656	23955.5	4.81372	23996.3	4.80553
GRP	63	1	1016977	3358	1016914	3357	1013557	1013619	62	23988.1	-0.0828719	23996.3	-0.0828437
STAT5B	243	2	1016977	3358	1016734	3356	1013378	1013619	241	23980	0.658304	23996.3	0.657856
AR	1804	2	1016977	3358	1015173	3356	1011817	1013619	1802	23980.1	0.652539	23996.3	0.652098
ADH1B	323	11	1016977	3358	1016654	3347	1013307	1013619	312	23906.5	18.242	23996.3	18.1737
ALDH2	491	7	1016977	3358	1016486	3351	1013135	1013619	484	23939.2	8.66001	23996.3	8.63938
BAX	830	4	1016977	3358	1016147	3354	1012793	1013619	826	23963.7	3.17512	23996.3	3.1708
CCNE1	345	4	1016977	3358	1016632	3354	1013278	1013619	341	23963.7	3.20181	23996.3	3.19745
IFI27	43	1	1016977	3358	1016934	3357	1013577	1013619	42	23988.1	-0.0837559	23996.3	-0.0837274
FHIT	279	6	1016977	3358	1016698	3352	1013346	1013619	273	23947.3	6.74075	23996.3	6.72698
BCL2L1	586	1	1016977	3358	1016391	3357	1013034	1013619	585	23988.2	-0.0813282	23996.3	-0.0813006
SULF1	97	1	1016977	3358	1016880	3357	1013523	1013619	96	23988.2	-0.0822388	23996.3	-0.0822108
DEFB4A	222	1	1016977	3358	1016755	3357	1013398	1013619	221	23988.2	-0.0816132	23996.3	-0.0815855
DEFB103B	102	2	1016977	3358	1016875	3356	1013519	1013619	100	23980	0.66826	23996.3	0.667805
AKR1C3	129	1	1016977	3358	1016848	3357	1013491	1013619	128	23988.2	-0.0819584	23996.3	-0.0819305
CSF1	193	2	1016977	3358	1016784	3356	1013428	1013619	191	23980	0.660109	23996.3	0.65966
MMP3	588	9	1016977	3358	1016389	3349	1013040	1013619	579	23922.8	13.0284	23996.3	12.9885
EIF6	64	1	1016977	3358	1016913	3357	1013556	1013619	63	23988.1	-0.0828431	23996.3	-0.0828149
TGFB1	3143	12	1016977	3358	1013834	3346	1010488	1013619	3131	23898.5	20.0676	23996.3	19.9858
CYP2E1	578	14	1016977	3358	1016399	3344	1013055	1013619	564	23882	25.928	23996.3	25.8045
MMP1	770	10	1016977	3358	1016207	3348	1012859	1013619	760	23914.7	15.3299	23996.3	15.2777
HOPX	40	1	1016977	3358	1016937	3357	1013580	1013619	39	23988.1	-0.0839717	23996.3	-0.0839431
AKT1	2288	16	1016977	3358	1014689	3342	1011347	1013619	2272	23865.8	30.9147	23996.3	30.7465
MMP2	1327	21	1016977	3358	1015650	3337	1012313	1013619	1306	23824.8	46.2244	23996.3	45.8941
KRT10	93	2	1016977	3358	1016884	3356	1013528	1013619	91	23980	0.669992	23996.3	0.669536
VEGFC	345	13	1016977	3358	1016632	3345	1013287	1013619	332	23890.1	23.6135	23996.3	23.5089
CRABP1	33	1	1016977	3358	1016944	3357	1013587	1013619	32	23988.1	-0.0846436	23996.3	-0.0846147
CYP26A1	46	1	1016977	3358	1016931	3357	1013574	1013619	45	23988.1	-0.0835704	23996.3	-0.0835419
CERS1	17	1	1016977	3358	1016960	3357	1013603	1013619	16	23988.1	-0.0886631	23996.3	-0.0886329
RPS19	120	1	1016977	3358	1016857	3357	1013500	1013619	119	23988.2	-0.0820215	23996.3	-0.0819936
CCNA1	127	4	1016977	3358	1016850	3354	1013496	1013619	123	23963.6	3.28639	23996.3	3.28191
EIF4E	290	4	1016977	3358	1016687	3354	1013333	1013619	286	23963.6	3.21073	23996.3	3.20636
CXCR4	1488	6	1016977	3358	1015489	3352	1012137	1013619	1482	23947.4	6.59607	23996.3	6.58262
DNMT3B	267	8	1016977	3358	1016710	3350	1013360	1013619	259	23931	10.9931	23996.3	10.9632
SFN	187	1	1016977	3358	1016790	3357	1013433	1013619	186	23988.2	-0.0817015	23996.3	-0.0816737
GNB2L1	257	1	1016977	3358	1016720	3357	1013363	1013619	256	23988.2	-0.0815496	23996.3	-0.0815219
PIK3CG	401	2	1016977	3358	1016576	3356	1013220	1013619	399	23980	0.65562	23996.3	0.655175
AKT3	144	2	1016977	3358	1016833	3356	1013477	1013619	142	23980	0.663159	23996.3	0.662707
IFI16	107	4	1016977	3358	1016870	3354	1013516	1013619	103	23963.6	3.31296	23996.3	3.30845
MTHFR	2982	12	1016977	3358	1013995	3346	1010649	1013619	2970	23898.5	20.0724	23996.3	19.9906
TYMS	481	5	1016977	3358	1016496	3353	1013143	1013619	476	23955.5	4.83052	23996.3	4.8223
F2R	333	1	1016977	3358	1016644	3357	1013287	1013619	332	23988.2	-0.0814586	23996.3	-0.0814309
XPC	300	5	1016977	3358	1016677	3353	1013324	1013619	295	23955.5	4.86876	23996.3	4.86048
EPO	328	4	1016977	3358	1016649	3354	1013295	1013619	324	23963.7	3.20424	23996.3	3.19988
EPOR	206	2	1016977	3358	1016771	3356	1013415	1013619	204	23980	0.659552	23996.3	0.659103
CA9	214	5	1016977	3358	1016763	3353	1013410	1013619	209	23955.5	4.91098	23996.3	4.90262
CD4	1922	5	1016977	3358	1015055	3353	1011702	1013619	1917	23955.6	4.78508	23996.3	4.77697
IL2RA	425	2	1016977	3358	1016552	3356	1013196	1013619	423	23980	0.655391	23996.3	0.654946
BSG	392	15	1016977	3358	1016585	3343	1013242	1013619	377	23873.8	29.2304	23996.3	29.0811
HPSE	261	7	1016977	3358	1016716	3351	1013365	1013619	254	23939.1	8.79938	23996.3	8.77841
HPSE2	36	2	1016977	3358	1016941	3356	1013585	1013619	34	23980	0.704229	23996.3	0.703749
CXCL14	71	5	1016977	3358	1016906	3353	1013553	1013619	66	23955.5	5.24372	23996.3	5.23479
IL6	3396	13	1016977	3358	1013581	3345	1010236	1013619	3383	23890.4	22.6445	23996.3	22.5445
SLC2A1	392	9	1016977	3358	1016585	3349	1013236	1013619	383	23922.8	13.1539	23996.3	13.1136
VDR	1461	3	1016977	3358	1015516	3355	1012161	1013619	1458	23971.9	1.76819	23996.3	1.76639
SMAD4	538	5	1016977	3358	1016439	3353	1013086	1013619	533	23955.5	4.82395	23996.3	4.81574
TIMP1	504	4	1016977	3358	1016473	3354	1013119	1013619	500	23963.7	3.18724	23996.3	3.1829
MTR	361	5	1016977	3358	1016616	3353	1013263	1013619	356	23955.5	4.85143	23996.3	4.84317
MTRR	291	2	1016977	3358	1016686	3356	1013330	1013619	289	23980	0.657171	23996.3	0.656724
BIRC2	217	2	1016977	3358	1016760	3356	1013404	1013619	215	23980	0.659135	23996.3	0.658686
ING4	78	2	1016977	3358	1016899	3356	1013543	1013619	76	23980	0.673834	23996.3	0.673375
SHMT1	124	2	1016977	3358	1016853	3356	1013497	1013619	122	23980	0.665135	23996.3	0.664682
SOCS3	345	2	1016977	3358	1016632	3356	1013276	1013619	343	23980	0.656283	23996.3	0.655836
JAG1	198	5	1016977	3358	1016779	3353	1013426	1013619	193	23955.5	4.92312	23996.3	4.91474
FOS	370	1	1016977	3358	1016607	3357	1013250	1013619	369	23988.2	-0.0814281	23996.3	-0.0814004
JUN	965	2	1016977	3358	1016012	3356	1012656	1013619	963	23980.1	0.653287	23996.3	0.652845
MGMT	515	8	1016977	3358	1016462	3350	1013112	1013619	507	23931	10.7932	23996.3	10.7638
FIGF	111	2	1016977	3358	1016866	3356	1013510	1013619	109	23980	0.666823	23996.3	0.666369
NQO1	477	5	1016977	3358	1016500	3353	1013147	1013619	472	23955.5	4.83105	23996.3	4.82283
NFKB1	2435	16	1016977	3358	1014542	3342	1011200	1013619	2419	23865.8	30.8993	23996.3	30.7312
CTNNB1	1826	13	1016977	3358	1015151	3345	1011806	1013619	1813	23890.2	22.7322	23996.3	22.6317
RHOBTB1	20	1	1016977	3358	1016957	3357	1013600	1013619	19	23988.1	-0.0873455	23996.3	-0.0873158
ANGPT1	240	1	1016977	3358	1016737	3357	1013380	1013619	239	23988.2	-0.0815781	23996.3	-0.0815504
ANGPT2	318	4	1016977	3358	1016659	3354	1013305	1013619	314	23963.7	3.20579	23996.3	3.20143
TIMP2	340	5	1016977	3358	1016637	3353	1013284	1013619	335	23955.5	4.85667	23996.3	4.8484
CCR7	223	15	1016977	3358	1016754	3343	1013411	1013619	208	23873.8	30.3765	23996.3	30.2213
ABCB1	1771	5	1016977	3358	1015206	3353	1011853	1013619	1766	23955.6	4.78633	23996.3	4.77821
TUBB	204	1	1016977	3358	1016773	3357	1013416	1013619	203	23988.2	-0.0816547	23996.3	-0.081627
OGG1	497	15	1016977	3358	1016480	3343	1013137	1013619	482	23873.8	28.9304	23996.3	28.7827
STK11	314	4	1016977	3358	1016663	3354	1013309	1013619	310	23963.7	3.20644	23996.3	3.20208
NBN	388	3	1016977	3358	1016589	3355	1013234	1013619	385	23971.8	1.78048	23996.3	1.77866
SOCS1	296	4	1016977	3358	1016681	3354	1013327	1013619	292	23963.7	3.20959	23996.3	3.20522
SMAD2	433	1	1016977	3358	1016544	3357	1013187	1013619	432	23988.2	-0.0813884	23996.3	-0.0813608
EGLN1	132	2	1016977	3358	1016845	3356	1013489	1013619	130	23980	0.664269	23996.3	0.663817
PIK3CA	963	14	1016977	3358	1016014	3344	1012670	1013619	949	23882	25.6203	23996.3	25.4983
VRK1	52	1	1016977	3358	1016925	3357	1013568	1013619	51	23988.1	-0.083268	23996.3	-0.0832396
CAMK2A	155	1	1016977	3358	1016822	3357	1013465	1013619	154	23988.2	-0.0818186	23996.3	-0.0817908
RAF1	494	3	1016977	3358	1016483	3355	1013128	1013619	491	23971.8	1.77682	23996.3	1.77501
ARHGEF12	58	1	1016977	3358	1016919	3357	1013562	1013619	57	23988.1	-0.0830321	23996.3	-0.0830038
PLCE1	110	1	1016977	3358	1016867	3357	1013510	1013619	109	23988.2	-0.0821043	23996.3	-0.0820764
MSH2	657	6	1016977	3358	1016320	3352	1012968	1013619	651	23947.3	6.6368	23996.3	6.62326
HLA-DQB1	1355	2	1016977	3358	1015622	3356	1012266	1013619	1353	23980.1	0.652822	23996.3	0.652381
HLA-DRB1	2425	2	1016977	3358	1014552	3356	1011196	1013619	2423	23980.2	0.652321	23996.3	0.651882
SULT1A1	199	1	1016977	3358	1016778	3357	1013421	1013619	198	23988.2	-0.0816676	23996.3	-0.0816399
RAD51	493	6	1016977	3358	1016484	3352	1013132	1013619	487	23947.3	6.66171	23996.3	6.64811
EPHB4	103	2	1016977	3358	1016874	3356	1013518	1013619	101	23980	0.668087	23996.3	0.667632
CXCL5	95	1	1016977	3358	1016882	3357	1013525	1013619	94	23988.2	-0.0822629	23996.3	-0.0822349
CDKN2B	330	2	1016977	3358	1016647	3356	1013291	1013619	328	23980	0.656499	23996.3	0.656053
MTAP	66	1	1016977	3358	1016911	3357	1013554	1013619	65	23988.1	-0.0827881	23996.3	-0.08276
CASP8	703	7	1016977	3358	1016274	3351	1012923	1013619	696	23939.2	8.6142	23996.3	8.59369
LHX6	21	1	1016977	3358	1016956	3357	1013599	1013619	20	23988.1	-0.0870015	23996.3	-0.0869719
LCK	448	1	1016977	3358	1016529	3357	1013172	1013619	447	23988.2	-0.0813806	23996.3	-0.081353
SEMA4D	66	1	1016977	3358	1016911	3357	1013554	1013619	65	23988.1	-0.0827881	23996.3	-0.08276
FABP5	62	3	1016977	3358	1016915	3355	1013560	1013619	59	23971.8	1.88187	23996.3	1.87994
CDC20	209	1	1016977	3358	1016768	3357	1013411	1013619	208	23988.2	-0.0816425	23996.3	-0.0816147
EPAS1	337	3	1016977	3358	1016640	3355	1013285	1013619	334	23971.8	1.78309	23996.3	1.78127
HLA-A	1343	1	1016977	3358	1015634	3357	1012277	1013619	1342	23988.3	-0.081234	23996.3	-0.0812067
HLA-B	1779	2	1016977	3358	1015198	3356	1011842	1013619	1777	23980.1	0.652551	23996.3	0.65211
HLA-C	855	1	1016977	3358	1016122	3357	1012765	1013619	854	23988.2	-0.0812752	23996.3	-0.0812478
DSG3	84	3	1016977	3358	1016893	3355	1013538	1013619	81	23971.8	1.84807	23996.3	1.84619
PTPN13	94	2	1016977	3358	1016883	3356	1013527	1013619	92	23980	0.669782	23996.3	0.669326
RHOC	128	5	1016977	3358	1016849	3353	1013496	1013619	123	23955.5	5.01504	23996.3	5.0065
CSF2	268	1	1016977	3358	1016709	3357	1013352	1013619	267	23988.2	-0.0815331	23996.3	-0.0815054
CSF3	175	1	1016977	3358	1016802	3357	1013445	1013619	174	23988.2	-0.0817402	23996.3	-0.0817124
GAGE1	17	1	1016977	3358	1016960	3357	1013603	1013619	16	23988.1	-0.0886631	23996.3	-0.0886329
FTHL17	8	1	1016977	3358	1016969	3357	1013612	1013619	7	23988.1	-0.101003	23996.3	-0.100969
SNAI1	309	5	1016977	3358	1016668	3353	1013315	1013619	304	23955.5	4.86576	23996.3	4.85748
VOPP1	23	1	1016977	3358	1016954	3357	1013597	1013619	22	23988.1	-0.0864148	23996.3	-0.0863853
AURKA	485	8	1016977	3358	1016492	3350	1013142	1013619	477	23931	10.8061	23996.3	10.7767
ERCC5	208	5	1016977	3358	1016769	3353	1013416	1013619	203	23955.5	4.9153	23996.3	4.90694
XPA	192	2	1016977	3358	1016785	3356	1013429	1013619	190	23980	0.660155	23996.3	0.659706
FASLG	583	5	1016977	3358	1016394	3353	1013041	1013619	578	23955.5	4.81969	23996.3	4.81149
RHOA	723	2	1016977	3358	1016254	3356	1012898	1013619	721	23980	0.653834	23996.3	0.653391
PRKCE	303	3	1016977	3358	1016674	3355	1013319	1013619	300	23971.8	1.78534	23996.3	1.78351
DCC	104	1	1016977	3358	1016873	3357	1013516	1013619	103	23988.2	-0.082162	23996.3	-0.0821341
MUC1	600	2	1016977	3358	1016377	3356	1013021	1013619	598	23980	0.654286	23996.3	0.653841
FGFR4	174	4	1016977	3358	1016803	3354	1013449	1013619	170	23963.6	3.24921	23996.3	3.24479
S100A2	68	2	1016977	3358	1016909	3356	1013553	1013619	66	23980	0.677415	23996.3	0.676954
GPBAR1	38	1	1016977	3358	1016939	3357	1013582	1013619	37	23988.1	-0.0841362	23996.3	-0.0841075
MRC2	42	2	1016977	3358	1016935	3356	1013579	1013619	40	23980	0.695723	23996.3	0.695249
NUDT1	74	1	1016977	3358	1016903	3357	1013546	1013619	73	23988.2	-0.0825998	23996.3	-0.0825717
MUTYH	219	3	1016977	3358	1016758	3355	1013403	1013619	216	23971.8	1.79402	23996.3	1.79218
HMGA2	248	1	1016977	3358	1016729	3357	1013372	1013619	247	23988.2	-0.0815642	23996.3	-0.0815365
RAC1	865	2	1016977	3358	1016112	3356	1012756	1013619	863	23980	0.653476	23996.3	0.653032
VAV2	91	1	1016977	3358	1016886	3357	1013529	1013619	90	23988.2	-0.0823145	23996.3	-0.0822865
OGFR	29	1	1016977	3358	1016948	3357	1013591	1013619	28	23988.1	-0.0851897	23996.3	-0.0851607
IL6R	300	1	1016977	3358	1016677	3357	1013320	1013619	299	23988.2	-0.0814923	23996.3	-0.0814646
BCL2	1514	16	1016977	3358	1015463	3342	1012121	1013619	1498	23865.7	31.0461	23996.3	30.8771
CD34	272	3	1016977	3358	1016705	3355	1013350	1013619	269	23971.8	1.78789	23996.3	1.78607
BRCA1	2232	4	1016977	3358	1014745	3354	1011391	1013619	2228	23963.8	3.16367	23996.3	3.15939
MAPK14	1112	4	1016977	3358	1015865	3354	1012511	1013619	1108	23963.7	3.17045	23996.3	3.16614
CTTN	222	9	1016977	3358	1016755	3349	1013406	1013619	213	23922.8	13.4572	23996.3	13.416
PIM1	174	2	1016977	3358	1016803	3356	1013447	1013619	172	23980	0.661079	23996.3	0.660629
RARB	208	2	1016977	3358	1016769	3356	1013413	1013619	206	23980	0.659473	23996.3	0.659024
RB1	972	10	1016977	3358	1016005	3348	1012657	1013619	962	23914.7	15.2797	23996.3	15.2277
TIMP3	222	7	1016977	3358	1016755	3351	1013404	1013619	215	23939.1	8.85361	23996.3	8.83251
NAT2	617	13	1016977	3358	1016360	3345	1013015	1013619	604	23890.1	23.121	23996.3	23.0187
APEX1	472	2	1016977	3358	1016505	3356	1013149	1013619	470	23980	0.655012	23996.3	0.654567
ART1	9	1	1016977	3358	1016968	3357	1013611	1013619	8	23988.1	-0.0980061	23996.3	-0.0979727
KLF6	136	1	1016977	3358	1016841	3357	1013484	1013619	135	23988.2	-0.0819153	23996.3	-0.0818874
MYC	1346	8	1016977	3358	1015631	3350	1012281	1013619	1338	23931.1	10.6676	23996.3	10.6386
PPP2CA	287	1	1016977	3358	1016690	3357	1013333	1013619	286	23988.2	-0.0815077	23996.3	-0.0814801
PPP2R1A	161	1	1016977	3358	1016816	3357	1013459	1013619	160	23988.2	-0.081793	23996.3	-0.0817651
PPP2R2A	96	1	1016977	3358	1016881	3357	1013524	1013619	95	23988.2	-0.0822507	23996.3	-0.0822228
KIAA1524	92	1	1016977	3358	1016885	3357	1013528	1013619	91	23988.2	-0.0823012	23996.3	-0.0822732
TP53BP1	193	1	1016977	3358	1016784	3357	1013427	1013619	192	23988.2	-0.081684	23996.3	-0.0816563
MDM4	201	4	1016977	3358	1016776	3354	1013422	1013619	197	23963.6	3.23609	23996.3	3.23168
UBE3A	187	2	1016977	3358	1016790	3356	1013434	1013619	185	23980	0.660393	23996.3	0.659944
RAD17	65	1	1016977	3358	1016912	3357	1013555	1013619	64	23988.1	-0.0828151	23996.3	-0.082787
GJB2	644	2	1016977	3358	1016333	3356	1012977	1013619	642	23980	0.654104	23996.3	0.65366
GJB6	139	1	1016977	3358	1016838	3357	1013481	1013619	138	23988.2	-0.0818982	23996.3	-0.0818703
HDAC1	835	2	1016977	3358	1016142	3356	1012786	1013619	833	23980	0.653541	23996.3	0.653098
HDAC2	474	3	1016977	3358	1016503	3355	1013148	1013619	471	23971.8	1.77738	23996.3	1.77557
RELA	1082	12	1016977	3358	1015895	3346	1012549	1013619	1070	23898.3	20.2418	23996.3	20.1591
HDAC3	324	1	1016977	3358	1016653	3357	1013296	1013619	323	23988.2	-0.081467	23996.3	-0.0814394
CDK5RAP3	53	1	1016977	3358	1016924	3357	1013567	1013619	52	23988.1	-0.0832247	23996.3	-0.0831964
TLR3	456	4	1016977	3358	1016521	3354	1013167	1013619	452	23963.7	3.19054	23996.3	3.1862
SOD2	665	3	1016977	3358	1016312	3355	1012957	1013619	662	23971.9	1.77342	23996.3	1.77161
MAPK8	820	1	1016977	3358	1016157	3357	1012800	1013619	819	23988.2	-0.0812801	23996.3	-0.0812527
MAPK9	210	1	1016977	3358	1016767	3357	1013410	1013619	209	23988.2	-0.0816401	23996.3	-0.0816123
CFLAR	304	2	1016977	3358	1016673	3356	1013317	1013619	302	23980	0.656927	23996.3	0.65648
CHI3L1	256	1	1016977	3358	1016721	3357	1013364	1013619	255	23988.2	-0.0815512	23996.3	-0.0815235
FOXP3	675	2	1016977	3358	1016302	3356	1012946	1013619	673	23980	0.65399	23996.3	0.653547
MET	768	9	1016977	3358	1016209	3349	1012860	1013619	759	23922.8	12.9711	23996.3	12.9314
TRPM7	108	2	1016977	3358	1016869	3356	1013513	1013619	106	23980	0.667274	23996.3	0.66682
XIAP	430	7	1016977	3358	1016547	3351	1013196	1013619	423	23939.1	8.6819	23996.3	8.66122
GPAA1	21	1	1016977	3358	1016956	3357	1013599	1013619	20	23988.1	-0.0870015	23996.3	-0.0869719
SERPINE1	1163	2	1016977	3358	1015814	3356	1012458	1013619	1161	23980.1	0.653012	23996.3	0.652569
IGFBP5	141	3	1016977	3358	1016836	3355	1013481	1013619	138	23971.8	1.81193	23996.3	1.81008
TRAF4	61	1	1016977	3358	1016916	3357	1013559	1013619	60	23988.1	-0.0829326	23996.3	-0.0829044
PTGS1	234	2	1016977	3358	1016743	3356	1013387	1013619	232	23980	0.65857	23996.3	0.658122
PPFIA1	44	2	1016977	3358	1016933	3356	1013577	1013619	42	23980	0.693459	23996.3	0.692986
ATP2A2	186	1	1016977	3358	1016791	3357	1013434	1013619	185	23988.2	-0.0817046	23996.3	-0.0816768
ATP2A3	44	1	1016977	3358	1016933	3357	1013576	1013619	43	23988.1	-0.083691	23996.3	-0.0836625
SRC	1116	6	1016977	3358	1015861	3352	1012509	1013619	1110	23947.4	6.60665	23996.3	6.59318
PTK2	673	5	1016977	3358	1016304	3353	1012951	1013619	668	23955.5	4.81292	23996.3	4.80474
SLC2A3	76	1	1016977	3358	1016901	3357	1013544	1013619	75	23988.2	-0.0825592	23996.3	-0.0825311
EPHA2	209	6	1016977	3358	1016768	3352	1013416	1013619	203	23947.3	6.8041	23996.3	6.7902
IL15RA	84	1	1016977	3358	1016893	3357	1013536	1013619	83	23988.2	-0.0824173	23996.3	-0.0823892
CD47	131	1	1016977	3358	1016846	3357	1013489	1013619	130	23988.2	-0.0819456	23996.3	-0.0819177
FASN	224	3	1016977	3358	1016753	3355	1013398	1013619	221	23971.8	1.79331	23996.3	1.79148
PDK1	65	2	1016977	3358	1016912	3356	1013556	1013619	63	23980	0.678722	23996.3	0.67826
XRCC6	354	3	1016977	3358	1016623	3355	1013268	1013619	351	23971.8	1.78213	23996.3	1.78032
IRX1	18	2	1016977	3358	1016959	3356	1013603	1013619	16	23980	0.77335	23996.3	0.772823
SLC5A8	37	2	1016977	3358	1016940	3356	1013584	1013619	35	23980	0.702595	23996.3	0.702116
EBF3	14	2	1016977	3358	1016963	3356	1013607	1013619	12	23980	0.821478	23996.3	0.820919
PLCG1	341	1	1016977	3358	1016636	3357	1013279	1013619	340	23988.2	-0.0814514	23996.3	-0.0814237
CRYAB	267	3	1016977	3358	1016710	3355	1013355	1013619	264	23971.8	1.78836	23996.3	1.78654
ABI2	38	1	1016977	3358	1016939	3357	1013582	1013619	37	23988.1	-0.0841362	23996.3	-0.0841075
TRIM32	61	1	1016977	3358	1016916	3357	1013559	1013619	60	23988.1	-0.0829326	23996.3	-0.0829044
CYP2C19	759	2	1016977	3358	1016218	3356	1012862	1013619	757	23980	0.65373	23996.3	0.653287
SKP2	350	6	1016977	3358	1016627	3352	1013275	1013619	344	23947.3	6.70336	23996.3	6.68967
CXCR3	212	1	1016977	3358	1016765	3357	1013408	1013619	211	23988.2	-0.0816354	23996.3	-0.0816076
IFNA2	141	2	1016977	3358	1016836	3356	1013480	1013619	139	23980	0.663418	23996.3	0.662966
CXCL10	438	3	1016977	3358	1016539	3355	1013184	1013619	435	23971.8	1.77853	23996.3	1.77671
DSG1	85	2	1016977	3358	1016892	3356	1013536	1013619	83	23980	0.671861	23996.3	0.671404
XRCC5	338	5	1016977	3358	1016639	3353	1013286	1013619	333	23955.5	4.8572	23996.3	4.84894
ATM	973	2	1016977	3358	1016004	3356	1012648	1013619	971	23980.1	0.653274	23996.3	0.652831
HSPA5	495	4	1016977	3358	1016482	3354	1013128	1013619	491	23963.7	3.18781	23996.3	3.18347
VIM	409	2	1016977	3358	1016568	3356	1013212	1013619	407	23980	0.655541	23996.3	0.655095
MIR21	574	11	1016977	3358	1016403	3347	1013056	1013619	563	23906.5	17.9007	23996.3	17.8336
TALDO1	42	1	1016977	3358	1016935	3357	1013578	1013619	41	23988.1	-0.0838241	23996.3	-0.0837956
IFITM1	51	1	1016977	3358	1016926	3357	1013569	1013619	50	23988.1	-0.0833131	23996.3	-0.0832847
CASP3	968	6	1016977	3358	1016009	3352	1012657	1013619	962	23947.4	6.61319	23996.3	6.59969
MDK	133	3	1016977	3358	1016844	3355	1013489	1013619	130	23971.8	1.81503	23996.3	1.81318
TSPAN1	29	1	1016977	3358	1016948	3357	1013591	1013619	28	23988.1	-0.0851897	23996.3	-0.0851607
IL18	786	3	1016977	3358	1016191	3355	1012836	1013619	783	23971.9	1.77193	23996.3	1.77012
TLR7	227	1	1016977	3358	1016750	3357	1013393	1013619	226	23988.2	-0.0816029	23996.3	-0.0815752
MTOR	1207	8	1016977	3358	1015770	3350	1012420	1013619	1199	23931	10.6764	23996.3	10.6473
DDIT4	59	1	1016977	3358	1016918	3357	1013561	1013619	58	23988.1	-0.0829977	23996.3	-0.0829695
FCGR3A	333	1	1016977	3358	1016644	3357	1013287	1013619	332	23988.2	-0.0814586	23996.3	-0.0814309
GNB3	370	1	1016977	3358	1016607	3357	1013250	1013619	369	23988.2	-0.0814281	23996.3	-0.0814004
ING2	51	1	1016977	3358	1016926	3357	1013569	1013619	50	23988.1	-0.0833131	23996.3	-0.0832847
CAV1	723	5	1016977	3358	1016254	3353	1012901	1013619	718	23955.5	4.80991	23996.3	4.80173
EPS8	80	1	1016977	3358	1016897	3357	1013540	1013619	79	23988.2	-0.0824845	23996.3	-0.0824564
GALR1	35	1	1016977	3358	1016942	3357	1013585	1013619	34	23988.1	-0.0844216	23996.3	-0.0843928
BDKRB2	188	1	1016977	3358	1016789	3357	1013432	1013619	187	23988.2	-0.0816985	23996.3	-0.0816708
CEBPA	370	1	1016977	3358	1016607	3357	1013250	1013619	369	23988.2	-0.0814281	23996.3	-0.0814004
TFAP2A	178	2	1016977	3358	1016799	3356	1013443	1013619	176	23980	0.660857	23996.3	0.660407
CTSS	126	1	1016977	3358	1016851	3357	1013494	1013619	125	23988.2	-0.0819784	23996.3	-0.0819505
CIITA	179	1	1016977	3358	1016798	3357	1013441	1013619	178	23988.2	-0.0817267	23996.3	-0.0816989
EHMT1	60	1	1016977	3358	1016917	3357	1013560	1013619	59	23988.1	-0.0829646	23996.3	-0.0829364
BIRC5	967	28	1016977	3358	1016010	3330	1012680	1013619	939	23767.7	70.2607	23996.3	69.5912
PDK2	45	2	1016977	3358	1016932	3356	1013576	1013619	43	23980	0.69241	23996.3	0.691939
ZEB1	213	2	1016977	3358	1016764	3356	1013408	1013619	211	23980	0.659281	23996.3	0.658833
VANGL1	31	1	1016977	3358	1016946	3357	1013589	1013619	30	23988.1	-0.0848972	23996.3	-0.0848683
CD36	330	1	1016977	3358	1016647	3357	1013290	1013619	329	23988.2	-0.0814613	23996.3	-0.0814337
ITGB2	430	1	1016977	3358	1016547	3357	1013190	1013619	429	23988.2	-0.08139	23996.3	-0.0813624
DKK3	98	1	1016977	3358	1016879	3357	1013522	1013619	97	23988.2	-0.0822271	23996.3	-0.0821992
HMMR	77	1	1016977	3358	1016900	3357	1013543	1013619	76	23988.2	-0.0825398	23996.3	-0.0825117
JAK2	1180	1	1016977	3358	1015797	3357	1012440	1013619	1179	23988.2	-0.0812439	23996.3	-0.0812166
KRT18	206	2	1016977	3358	1016771	3356	1013415	1013619	204	23980	0.659552	23996.3	0.659103
LIG4	142	1	1016977	3358	1016835	3357	1013478	1013619	141	23988.2	-0.0818818	23996.3	-0.081854
TES	47	1	1016977	3358	1016930	3357	1013573	1013619	46	23988.1	-0.0835142	23996.3	-0.0834858
TLR4	1721	5	1016977	3358	1015256	3353	1011903	1013619	1716	23955.6	4.7868	23996.3	4.77868
SLC23A2	68	1	1016977	3358	1016909	3357	1013552	1013619	67	23988.1	-0.0827366	23996.3	-0.0827085
UGT1A7	97	3	1016977	3358	1016880	3355	1013525	1013619	94	23971.8	1.83581	23996.3	1.83394
HSPD1	339	2	1016977	3358	1016638	3356	1013282	1013619	337	23980	0.656367	23996.3	0.655921
ANPEP	118	1	1016977	3358	1016859	3357	1013502	1013619	117	23988.2	-0.0820369	23996.3	-0.082009
ENPEP	40	1	1016977	3358	1016937	3357	1013580	1013619	39	23988.1	-0.0839717	23996.3	-0.0839431
BCL11B	49	1	1016977	3358	1016928	3357	1013571	1013619	48	23988.1	-0.0834092	23996.3	-0.0833809
CYP2A6	244	1	1016977	3358	1016733	3357	1013376	1013619	243	23988.2	-0.081571	23996.3	-0.0815433
ULBP1	41	1	1016977	3358	1016936	3357	1013579	1013619	40	23988.1	-0.083896	23996.3	-0.0838674
BBC3	151	3	1016977	3358	1016826	3355	1013471	1013619	148	23971.8	1.80854	23996.3	1.8067
CYP1A2	406	1	1016977	3358	1016571	3357	1013214	1013619	405	23988.2	-0.0814038	23996.3	-0.0813762
RCHY1	59	1	1016977	3358	1016918	3357	1013561	1013619	58	23988.1	-0.0829977	23996.3	-0.0829695
MAL	59	3	1016977	3358	1016918	3355	1013563	1013619	56	23971.8	1.88865	23996.3	1.88672
ALDH1A1	199	4	1016977	3358	1016778	3354	1013424	1013619	195	23963.6	3.23693	23996.3	3.23252
SAA1	206	1	1016977	3358	1016771	3357	1013414	1013619	205	23988.2	-0.0816497	23996.3	-0.081622
SMARCA2	159	2	1016977	3358	1016818	3356	1013462	1013619	157	23980	0.662017	23996.3	0.661566
PIN1	312	2	1016977	3358	1016665	3356	1013309	1013619	310	23980	0.656788	23996.3	0.656341
CYP2C8	186	1	1016977	3358	1016791	3357	1013434	1013619	185	23988.2	-0.0817046	23996.3	-0.0816768
RUNX3	263	4	1016977	3358	1016714	3354	1013360	1013619	259	23963.6	3.21654	23996.3	3.21216
CYP3A5	558	3	1016977	3358	1016419	3355	1013064	1013619	555	23971.8	1.7753	23996.3	1.77349
ABCG2	585	4	1016977	3358	1016392	3354	1013038	1013619	581	23963.7	3.18293	23996.3	3.1786
MIR138-1	32	2	1016977	3358	1016945	3356	1013589	1013619	30	23980	0.711937	23996.3	0.711452
MIR138-2	16	2	1016977	3358	1016961	3356	1013605	1013619	14	23980	0.793543	23996.3	0.793003
NOTCH1	840	13	1016977	3358	1016137	3345	1012792	1013619	827	23890.2	22.9622	23996.3	22.8606
NRG1	373	2	1016977	3358	1016604	3356	1013248	1013619	371	23980	0.655926	23996.3	0.65548
LUM	85	1	1016977	3358	1016892	3357	1013535	1013619	84	23988.2	-0.0824015	23996.3	-0.0823735
PDE3B	36	1	1016977	3358	1016941	3357	1013584	1013619	35	23988.1	-0.0843207	23996.3	-0.084292
PKD2	160	1	1016977	3358	1016817	3357	1013460	1013619	159	23988.2	-0.0817971	23996.3	-0.0817693
PDGFC	54	2	1016977	3358	1016923	3356	1013567	1013619	52	23980	0.684879	23996.3	0.684412
BRCA2	1346	3	1016977	3358	1015631	3355	1012276	1013619	1343	23971.9	1.76855	23996.3	1.76675
CAT	304	1	1016977	3358	1016673	3357	1013316	1013619	303	23988.2	-0.0814878	23996.3	-0.0814601
CDK6	237	2	1016977	3358	1016740	3356	1013384	1013619	235	23980	0.658479	23996.3	0.658031
CFTR	1325	1	1016977	3358	1015652	3357	1012295	1013619	1324	23988.3	-0.0812349	23996.3	-0.0812076
GLI2	99	1	1016977	3358	1016878	3357	1013521	1013619	98	23988.2	-0.0822157	23996.3	-0.0821877
GSTM4	38	1	1016977	3358	1016939	3357	1013582	1013619	37	23988.1	-0.0841362	23996.3	-0.0841075
IGF1R	774	5	1016977	3358	1016203	3353	1012850	1013619	769	23955.5	4.80724	23996.3	4.79907
KRAS	1526	6	1016977	3358	1015451	3352	1012099	1013619	1520	23947.4	6.59528	23996.3	6.58184
MNAT1	89	1	1016977	3358	1016888	3357	1013531	1013619	88	23988.2	-0.0823422	23996.3	-0.0823141
PDGFB	260	1	1016977	3358	1016717	3357	1013360	1013619	259	23988.2	-0.081545	23996.3	-0.0815173
RNF2	102	1	1016977	3358	1016875	3357	1013518	1013619	101	23988.2	-0.0821828	23996.3	-0.0821549
AXIN2	93	1	1016977	3358	1016884	3357	1013527	1013619	92	23988.2	-0.0822882	23996.3	-0.0822601
TNFRSF10B	281	4	1016977	3358	1016696	3354	1013342	1013619	277	23963.6	3.21254	23996.3	3.20816
PROM1	380	6	1016977	3358	1016597	3352	1013245	1013619	374	23947.3	6.69192	23996.3	6.67825
CHFR	85	2	1016977	3358	1016892	3356	1013536	1013619	83	23980	0.671861	23996.3	0.671404
NHEJ1	57	1	1016977	3358	1016920	3357	1013563	1013619	56	23988.1	-0.0830677	23996.3	-0.0830395
PML	454	1	1016977	3358	1016523	3357	1013166	1013619	453	23988.2	-0.0813777	23996.3	-0.0813501
HLTF	61	1	1016977	3358	1016916	3357	1013559	1013619	60	23988.1	-0.0829326	23996.3	-0.0829044
PXN	267	2	1016977	3358	1016710	3356	1013354	1013619	265	23980	0.657684	23996.3	0.657237
RPS27	46	1	1016977	3358	1016931	3357	1013574	1013619	45	23988.1	-0.0835704	23996.3	-0.0835419
HECA	10	1	1016977	3358	1016967	3357	1013610	1013619	9	23988.1	-0.0957787	23996.3	-0.0957461
DNAJA3	78	1	1016977	3358	1016899	3357	1013542	1013619	77	23988.2	-0.0825208	23996.3	-0.0824928
DDIT3	190	1	1016977	3358	1016787	3357	1013430	1013619	189	23988.2	-0.0816926	23996.3	-0.0816649
ATF6	118	1	1016977	3358	1016859	3357	1013502	1013619	117	23988.2	-0.0820369	23996.3	-0.082009
CERS6	21	1	1016977	3358	1016956	3357	1013599	1013619	20	23988.1	-0.0870015	23996.3	-0.0869719
UBE2Q2	16	2	1016977	3358	1016961	3356	1013605	1013619	14	23980	0.793543	23996.3	0.793003
NINL	29	1	1016977	3358	1016948	3357	1013591	1013619	28	23988.1	-0.0851897	23996.3	-0.0851607
HP	305	2	1016977	3358	1016672	3356	1013316	1013619	303	23980	0.656909	23996.3	0.656462
MIR210	109	2	1016977	3358	1016868	3356	1013512	1013619	107	23980	0.667121	23996.3	0.666666
SOX2	343	9	1016977	3358	1016634	3349	1013285	1013619	334	23922.8	13.2089	23996.3	13.1684
PRKACA	506	1	1016977	3358	1016471	3357	1013114	1013619	505	23988.2	-0.081355	23996.3	-0.0813274
ADAM17	309	3	1016977	3358	1016668	3355	1013313	1013619	306	23971.8	1.7849	23996.3	1.78308
LDHA	144	1	1016977	3358	1016833	3357	1013476	1013619	143	23988.2	-0.0818713	23996.3	-0.0818435
LAMA3	100	1	1016977	3358	1016877	3357	1013520	1013619	99	23988.2	-0.0822045	23996.3	-0.0821766
DKK1	282	2	1016977	3358	1016695	3356	1013339	1013619	280	23980	0.657353	23996.3	0.656906
CRABP2	67	1	1016977	3358	1016910	3357	1013553	1013619	66	23988.1	-0.082762	23996.3	-0.0827338
MX1	158	1	1016977	3358	1016819	3357	1013462	1013619	157	23988.2	-0.0818055	23996.3	-0.0817777
MMP17	27	1	1016977	3358	1016950	3357	1013593	1013619	26	23988.1	-0.0855307	23996.3	-0.0855016
SNAI2	190	3	1016977	3358	1016787	3355	1013432	1013619	187	23971.8	1.79888	23996.3	1.79705
NFYA	90	1	1016977	3358	1016887	3357	1013530	1013619	89	23988.2	-0.0823282	23996.3	-0.0823002
SEPT9	96	1	1016977	3358	1016881	3357	1013524	1013619	95	23988.2	-0.0822507	23996.3	-0.0822228
SKOR2	7	1	1016977	3358	1016970	3357	1013613	1013619	6	23988.1	-0.105245	23996.3	-0.105209
NTRK2	261	2	1016977	3358	1016716	3356	1013360	1013619	259	23980	0.657828	23996.3	0.657381
TKTL1	42	1	1016977	3358	1016935	3357	1013578	1013619	41	23988.1	-0.0838241	23996.3	-0.0837956
HIF1AN	77	1	1016977	3358	1016900	3357	1013543	1013619	76	23988.2	-0.0825398	23996.3	-0.0825117
MIR31	96	1	1016977	3358	1016881	3357	1013524	1013619	95	23988.2	-0.0822507	23996.3	-0.0822228
KIF1A	45	1	1016977	3358	1016932	3357	1013575	1013619	44	23988.1	-0.0836293	23996.3	-0.0836008
EDNRB	190	1	1016977	3358	1016787	3357	1013430	1013619	189	23988.2	-0.0816926	23996.3	-0.0816649
ING5	33	1	1016977	3358	1016944	3357	1013587	1013619	32	23988.1	-0.0846436	23996.3	-0.0846147
MIR137	74	2	1016977	3358	1016903	3356	1013547	1013619	72	23980	0.675142	23996.3	0.674682
TAP1	215	2	1016977	3358	1016762	3356	1013406	1013619	213	23980	0.659207	23996.3	0.658759
TAP2	176	1	1016977	3358	1016801	3357	1013444	1013619	175	23988.2	-0.0817368	23996.3	-0.081709
RPS6KA3	143	2	1016977	3358	1016834	3356	1013478	1013619	141	23980	0.663244	23996.3	0.662792
DKC1	121	2	1016977	3358	1016856	3356	1013500	1013619	119	23980	0.66549	23996.3	0.665037
FANCB	30	1	1016977	3358	1016947	3357	1013590	1013619	29	23988.1	-0.0850381	23996.3	-0.0850091
BRIP1	127	1	1016977	3358	1016850	3357	1013493	1013619	126	23988.2	-0.0819716	23996.3	-0.0819437
ADH7	53	1	1016977	3358	1016924	3357	1013567	1013619	52	23988.1	-0.0832247	23996.3	-0.0831964
MMP8	160	1	1016977	3358	1016817	3357	1013460	1013619	159	23988.2	-0.0817971	23996.3	-0.0817693
FOXM1	237	7	1016977	3358	1016740	3351	1013389	1013619	230	23939.1	8.83051	23996.3	8.80947
HELLS	32	1	1016977	3358	1016945	3357	1013588	1013619	31	23988.1	-0.084766	23996.3	-0.0847372
CEP55	48	1	1016977	3358	1016929	3357	1013572	1013619	47	23988.1	-0.0834606	23996.3	-0.0834321
ERCC4	187	5	1016977	3358	1016790	3353	1013437	1013619	182	23955.5	4.93275	23996.3	4.92435
IGF2	523	2	1016977	3358	1016454	3356	1013098	1013619	521	23980	0.654679	23996.3	0.654234
NEDD9	107	1	1016977	3358	1016870	3357	1013513	1013619	106	23988.2	-0.0821323	23996.3	-0.0821044
MIR196A2	101	2	1016977	3358	1016876	3356	1013520	1013619	99	23980	0.668436	23996.3	0.667981
CYP2A13	49	3	1016977	3358	1016928	3355	1013573	1013619	46	23971.8	1.91806	23996.3	1.9161
HSPB1	414	2	1016977	3358	1016563	3356	1013207	1013619	412	23980	0.655493	23996.3	0.655047
TAX1BP1	50	1	1016977	3358	1016927	3357	1013570	1013619	49	23988.1	-0.0833601	23996.3	-0.0833318
MIR146A	306	2	1016977	3358	1016671	3356	1013315	1013619	304	23980	0.656891	23996.3	0.656445
MIR149	54	2	1016977	3358	1016923	3356	1013567	1013619	52	23980	0.684879	23996.3	0.684412
MIR499A	79	1	1016977	3358	1016898	3357	1013541	1013619	78	23988.2	-0.0825024	23996.3	-0.0824744
EBAG9	81	3	1016977	3358	1016896	3355	1013541	1013619	78	23971.8	1.85151	23996.3	1.84962
IL10	2366	5	1016977	3358	1014611	3353	1011258	1013619	2361	23955.7	4.78234	23996.3	4.77424
KCNC4	20	1	1016977	3358	1016957	3357	1013600	1013619	19	23988.1	-0.0873455	23996.3	-0.0873158
IGFBP7	96	1	1016977	3358	1016881	3357	1013524	1013619	95	23988.2	-0.0822507	23996.3	-0.0822228
SPHK1	182	2	1016977	3358	1016795	3356	1013439	1013619	180	23980	0.660645	23996.3	0.660195
RGS1	46	1	1016977	3358	1016931	3357	1013574	1013619	45	23988.1	-0.0835704	23996.3	-0.0835419
RGS2	127	1	1016977	3358	1016850	3357	1013493	1013619	126	23988.2	-0.0819716	23996.3	-0.0819437
RGS3	56	1	1016977	3358	1016921	3357	1013564	1013619	55	23988.1	-0.0831047	23996.3	-0.0830764
RGS4	117	1	1016977	3358	1016860	3357	1013503	1013619	116	23988.2	-0.0820448	23996.3	-0.0820169
RGS7	38	1	1016977	3358	1016939	3357	1013582	1013619	37	23988.1	-0.0841362	23996.3	-0.0841075
RGS10	29	1	1016977	3358	1016948	3357	1013591	1013619	28	23988.1	-0.0851897	23996.3	-0.0851607
RGS12	23	1	1016977	3358	1016954	3357	1013597	1013619	22	23988.1	-0.0864148	23996.3	-0.0863853
RGS13	14	1	1016977	3358	1016963	3357	1013606	1013619	13	23988.1	-0.0906659	23996.3	-0.0906351
RGS16	38	1	1016977	3358	1016939	3357	1013582	1013619	37	23988.1	-0.0841362	23996.3	-0.0841075
RGS5	50	1	1016977	3358	1016927	3357	1013570	1013619	49	23988.1	-0.0833601	23996.3	-0.0833318
RGS20	26	1	1016977	3358	1016951	3357	1013594	1013619	25	23988.1	-0.0857232	23996.3	-0.085694
RGS11	20	1	1016977	3358	1016957	3357	1013600	1013619	19	23988.1	-0.0873455	23996.3	-0.0873158
RGS9	28	1	1016977	3358	1016949	3357	1013592	1013619	27	23988.1	-0.0853535	23996.3	-0.0853244
RGS14	36	1	1016977	3358	1016941	3357	1013584	1013619	35	23988.1	-0.0843207	23996.3	-0.084292
RGS22	9	1	1016977	3358	1016968	3357	1013611	1013619	8	23988.1	-0.0980061	23996.3	-0.0979727
RGS18	18	1	1016977	3358	1016959	3357	1013602	1013619	17	23988.1	-0.0881672	23996.3	-0.0881372
RGS8	20	1	1016977	3358	1016957	3357	1013600	1013619	19	23988.1	-0.0873455	23996.3	-0.0873158
EPHA3	60	1	1016977	3358	1016917	3357	1013560	1013619	59	23988.1	-0.0829646	23996.3	-0.0829364
XIRP1	16	1	1016977	3358	1016961	3357	1013604	1013619	15	23988.1	-0.0892323	23996.3	-0.089202
ALS2CL	8	1	1016977	3358	1016969	3357	1013612	1013619	7	23988.1	-0.101003	23996.3	-0.100969
RFC1	178	1	1016977	3358	1016799	3357	1013442	1013619	177	23988.2	-0.08173	23996.3	-0.0817023
MAGEA4	47	1	1016977	3358	1016930	3357	1013573	1013619	46	23988.1	-0.0835142	23996.3	-0.0834858
YAP1	290	2	1016977	3358	1016687	3356	1013331	1013619	288	23980	0.65719	23996.3	0.656743
TERT	1205	11	1016977	3358	1015772	3347	1012425	1013619	1194	23906.5	17.6823	23996.3	17.6161
CLPTM1L	83	1	1016977	3358	1016894	3357	1013537	1013619	82	23988.2	-0.0824334	23996.3	-0.0824054
ITGB1	1015	7	1016977	3358	1015962	3351	1012611	1013619	1008	23939.2	8.58226	23996.3	8.56183
MAPK1	1674	6	1016977	3358	1015303	3352	1011951	1013619	1668	23947.4	6.59256	23996.3	6.57913
MAPK3	1155	4	1016977	3358	1015822	3354	1012468	1013619	1151	23963.7	3.16994	23996.3	3.16564
BMI1	341	10	1016977	3358	1016636	3348	1013288	1013619	331	23914.6	15.6473	23996.3	15.594
TWIST1	351	8	1016977	3358	1016626	3350	1013276	1013619	343	23931	10.8922	23996.3	10.8626
CTBP1	161	1	1016977	3358	1016816	3357	1013459	1013619	160	23988.2	-0.081793	23996.3	-0.0817651
ACVR1B	74	1	1016977	3358	1016903	3357	1013546	1013619	73	23988.2	-0.0825998	23996.3	-0.0825717
ADH5	65	1	1016977	3358	1016912	3357	1013555	1013619	64	23988.1	-0.0828151	23996.3	-0.082787
ADH6	23	1	1016977	3358	1016954	3357	1013597	1013619	22	23988.1	-0.0864148	23996.3	-0.0863853
ARNTL	113	1	1016977	3358	1016864	3357	1013507	1013619	112	23988.2	-0.0820779	23996.3	-0.0820499
ATP5A1	132	1	1016977	3358	1016845	3357	1013488	1013619	131	23988.2	-0.0819393	23996.3	-0.0819114
ATP6V1C1	35	1	1016977	3358	1016942	3357	1013585	1013619	34	23988.1	-0.0844216	23996.3	-0.0843928
BAG1	148	2	1016977	3358	1016829	3356	1013473	1013619	146	23980	0.66283	23996.3	0.662379
BCL2L2	78	1	1016977	3358	1016899	3357	1013542	1013619	77	23988.2	-0.0825208	23996.3	-0.0824928
BNIP3L	39	1	1016977	3358	1016938	3357	1013581	1013619	38	23988.1	-0.0840516	23996.3	-0.084023
CASP2	143	2	1016977	3358	1016834	3356	1013478	1013619	141	23980	0.663244	23996.3	0.662792
CASP7	197	1	1016977	3358	1016780	3357	1013423	1013619	196	23988.2	-0.081673	23996.3	-0.0816452
CAV2	93	1	1016977	3358	1016884	3357	1013527	1013619	92	23988.2	-0.0822882	23996.3	-0.0822601
CDK4	407	7	1016977	3358	1016570	3351	1013219	1013619	400	23939.1	8.69194	23996.3	8.67123
CDKN2C	69	1	1016977	3358	1016908	3357	1013551	1013619	68	23988.2	-0.0827121	23996.3	-0.0826839
DDB2	120	1	1016977	3358	1016857	3357	1013500	1013619	119	23988.2	-0.0820215	23996.3	-0.0819936
E2F2	68	2	1016977	3358	1016909	3356	1013553	1013619	66	23980	0.677415	23996.3	0.676954
EPHX2	110	1	1016977	3358	1016867	3357	1013510	1013619	109	23988.2	-0.0821043	23996.3	-0.0820764
ERN1	113	1	1016977	3358	1016864	3357	1013507	1013619	112	23988.2	-0.0820779	23996.3	-0.0820499
EZH1	21	1	1016977	3358	1016956	3357	1013599	1013619	20	23988.1	-0.0870015	23996.3	-0.0869719
FANCD2	162	1	1016977	3358	1016815	3357	1013458	1013619	161	23988.2	-0.0817889	23996.3	-0.0817611
FEN1	164	1	1016977	3358	1016813	3357	1013456	1013619	163	23988.2	-0.0817809	23996.3	-0.0817531
FGF2	601	5	1016977	3358	1016376	3353	1013023	1013619	596	23955.5	4.81817	23996.3	4.80997
FGF5	46	1	1016977	3358	1016931	3357	1013574	1013619	45	23988.1	-0.0835704	23996.3	-0.0835419
FGF9	63	1	1016977	3358	1016914	3357	1013557	1013619	62	23988.1	-0.0828719	23996.3	-0.0828437
FOXO1	375	2	1016977	3358	1016602	3356	1013246	1013619	373	23980	0.655903	23996.3	0.655457
GHRHR	79	1	1016977	3358	1016898	3357	1013541	1013619	78	23988.2	-0.0825024	23996.3	-0.0824744
GPER1	155	1	1016977	3358	1016822	3357	1013465	1013619	154	23988.2	-0.0818186	23996.3	-0.0817908
GPX7	26	1	1016977	3358	1016951	3357	1013594	1013619	25	23988.1	-0.0857232	23996.3	-0.085694
GSTM3	151	4	1016977	3358	1016826	3354	1013472	1013619	147	23963.6	3.26434	23996.3	3.25989
GSTM5	26	1	1016977	3358	1016951	3357	1013594	1013619	25	23988.1	-0.0857232	23996.3	-0.085694
ICAM1	989	3	1016977	3358	1015988	3355	1012633	1013619	986	23971.9	1.77025	23996.3	1.76845
IGFBP2	196	1	1016977	3358	1016781	3357	1013424	1013619	195	23988.2	-0.0816757	23996.3	-0.0816479
IL1R1	262	1	1016977	3358	1016715	3357	1013358	1013619	261	23988.2	-0.0815419	23996.3	-0.0815142
SMAD1	224	1	1016977	3358	1016753	3357	1013396	1013619	223	23988.2	-0.081609	23996.3	-0.0815813
SMAD3	602	1	1016977	3358	1016375	3357	1013018	1013619	601	23988.2	-0.0813237	23996.3	-0.0812961
SMAD7	255	2	1016977	3358	1016722	3356	1013366	1013619	253	23980	0.657979	23996.3	0.657531
MBD1	58	1	1016977	3358	1016919	3357	1013562	1013619	57	23988.1	-0.0830321	23996.3	-0.0830038
KMT2A	384	1	1016977	3358	1016593	3357	1013236	1013619	383	23988.2	-0.0814181	23996.3	-0.0813905
NDUFA6	22	1	1016977	3358	1016955	3357	1013598	1013619	21	23988.1	-0.086693	23996.3	-0.0866635
NFKBIB	79	1	1016977	3358	1016898	3357	1013541	1013619	78	23988.2	-0.0825024	23996.3	-0.0824744
NODAL	75	1	1016977	3358	1016902	3357	1013545	1013619	74	23988.2	-0.0825792	23996.3	-0.0825511
PLK1	484	2	1016977	3358	1016493	3356	1013137	1013619	482	23980	0.654927	23996.3	0.654482
PMS2P3	5	1	1016977	3358	1016972	3357	1013615	1013619	4	23988.1	-0.122646	23996.3	-0.122604
POLH	141	1	1016977	3358	1016836	3357	1013479	1013619	140	23988.2	-0.0818872	23996.3	-0.0818593
PON1	931	1	1016977	3358	1016046	3357	1012689	1013619	930	23988.2	-0.0812659	23996.3	-0.0812385
ALDH18A1	40	1	1016977	3358	1016937	3357	1013580	1013619	39	23988.1	-0.0839717	23996.3	-0.0839431
RAD51D	52	1	1016977	3358	1016925	3357	1013568	1013619	51	23988.1	-0.083268	23996.3	-0.0832396
RAN	276	1	1016977	3358	1016701	3357	1013344	1013619	275	23988.2	-0.081522	23996.3	-0.0814943
RET	700	1	1016977	3358	1016277	3357	1012920	1013619	699	23988.2	-0.0813007	23996.3	-0.0812732
RING1	71	1	1016977	3358	1016906	3357	1013549	1013619	70	23988.2	-0.0826651	23996.3	-0.082637
RPA1	235	1	1016977	3358	1016742	3357	1013385	1013619	234	23988.2	-0.0815873	23996.3	-0.0815596
RPS6KB1	296	1	1016977	3358	1016681	3357	1013324	1013619	295	23988.2	-0.0814969	23996.3	-0.0814692
RPS6KB2	50	1	1016977	3358	1016927	3357	1013570	1013619	49	23988.1	-0.0833601	23996.3	-0.0833318
RRM1	113	1	1016977	3358	1016864	3357	1013507	1013619	112	23988.2	-0.0820779	23996.3	-0.0820499
RXRA	385	2	1016977	3358	1016592	3356	1013236	1013619	383	23980	0.655789	23996.3	0.655344
SMO	92	1	1016977	3358	1016885	3357	1013528	1013619	91	23988.2	-0.0823012	23996.3	-0.0822732
SP1	886	1	1016977	3358	1016091	3357	1012734	1013619	885	23988.2	-0.0812712	23996.3	-0.0812438
SPP1	757	8	1016977	3358	1016220	3350	1012870	1013619	749	23931	10.7274	23996.3	10.6982
SST	90	1	1016977	3358	1016887	3357	1013530	1013619	89	23988.2	-0.0823282	23996.3	-0.0823002
SSTR1	57	1	1016977	3358	1016920	3357	1013563	1013619	56	23988.1	-0.0830677	23996.3	-0.0830395
SSTR2	142	1	1016977	3358	1016835	3357	1013478	1013619	141	23988.2	-0.0818818	23996.3	-0.081854
SULT1C2	30	1	1016977	3358	1016947	3357	1013590	1013619	29	23988.1	-0.0850381	23996.3	-0.0850091
TLR2	1086	1	1016977	3358	1015891	3357	1012534	1013619	1085	23988.2	-0.081251	23996.3	-0.0812236
TSC1	182	1	1016977	3358	1016795	3357	1013438	1013619	181	23988.2	-0.081717	23996.3	-0.0816892
WNT11	33	1	1016977	3358	1016944	3357	1013587	1013619	32	23988.1	-0.0846436	23996.3	-0.0846147
WNT2B	34	1	1016977	3358	1016943	3357	1013586	1013619	33	23988.1	-0.084529	23996.3	-0.0845002
FZD3	38	1	1016977	3358	1016939	3357	1013582	1013619	37	23988.1	-0.0841362	23996.3	-0.0841075
CDC7	69	1	1016977	3358	1016908	3357	1013551	1013619	68	23988.2	-0.0827121	23996.3	-0.0826839
FZD4	57	1	1016977	3358	1016920	3357	1013563	1013619	56	23988.1	-0.0830677	23996.3	-0.0830395
TNFSF10	663	3	1016977	3358	1016314	3355	1012959	1013619	660	23971.9	1.77345	23996.3	1.77164
TNFRSF10D	57	1	1016977	3358	1016920	3357	1013563	1013619	56	23988.1	-0.0830677	23996.3	-0.0830395
NR1I2	258	2	1016977	3358	1016719	3356	1013363	1013619	256	23980	0.657903	23996.3	0.657455
ANGPTL1	23	1	1016977	3358	1016954	3357	1013597	1013619	22	23988.1	-0.0864148	23996.3	-0.0863853
BAG5	41	1	1016977	3358	1016936	3357	1013579	1013619	40	23988.1	-0.083896	23996.3	-0.0838674
BAG3	139	1	1016977	3358	1016838	3357	1013481	1013619	138	23988.2	-0.0818982	23996.3	-0.0818703
SETD1A	48	1	1016977	3358	1016929	3357	1013572	1013619	47	23988.1	-0.0834606	23996.3	-0.0834321
BCL2L11	350	1	1016977	3358	1016627	3357	1013270	1013619	349	23988.2	-0.0814437	23996.3	-0.0814161
EMC8	15	1	1016977	3358	1016962	3357	1013605	1013619	14	23988.1	-0.0898922	23996.3	-0.0898616
PGRMC2	26	1	1016977	3358	1016951	3357	1013594	1013619	25	23988.1	-0.0857232	23996.3	-0.085694
ATP5L	30	1	1016977	3358	1016947	3357	1013590	1013619	29	23988.1	-0.0850381	23996.3	-0.0850091
IGF2BP1	109	1	1016977	3358	1016868	3357	1013511	1013619	108	23988.2	-0.0821135	23996.3	-0.0820855
DDX20	71	1	1016977	3358	1016906	3357	1013549	1013619	70	23988.2	-0.0826651	23996.3	-0.082637
DICER1	291	3	1016977	3358	1016686	3355	1013331	1013619	288	23971.8	1.78626	23996.3	1.78444
SIRT3	119	1	1016977	3358	1016858	3357	1013501	1013619	118	23988.2	-0.0820291	23996.3	-0.0820012
TXN2	40	1	1016977	3358	1016937	3357	1013580	1013619	39	23988.1	-0.0839717	23996.3	-0.0839431
SULT4A1	27	1	1016977	3358	1016950	3357	1013593	1013619	26	23988.1	-0.0855307	23996.3	-0.0855016
HSPB8	85	1	1016977	3358	1016892	3357	1013535	1013619	84	23988.2	-0.0824015	23996.3	-0.0823735
AGO1	89	1	1016977	3358	1016888	3357	1013531	1013619	88	23988.2	-0.0823422	23996.3	-0.0823141
GHITM	23	1	1016977	3358	1016954	3357	1013597	1013619	22	23988.1	-0.0864148	23996.3	-0.0863853
SMC1B	14	1	1016977	3358	1016963	3357	1013606	1013619	13	23988.1	-0.0906659	23996.3	-0.0906351
TNFRSF21	35	1	1016977	3358	1016942	3357	1013585	1013619	34	23988.1	-0.0844216	23996.3	-0.0843928
DROSHA	111	1	1016977	3358	1016866	3357	1013509	1013619	110	23988.2	-0.0820953	23996.3	-0.0820674
RRM2B	61	1	1016977	3358	1016916	3357	1013559	1013619	60	23988.1	-0.0829326	23996.3	-0.0829044
GEMIN4	59	1	1016977	3358	1016918	3357	1013561	1013619	58	23988.1	-0.0829977	23996.3	-0.0829695
IGF2-AS	21	1	1016977	3358	1016956	3357	1013599	1013619	20	23988.1	-0.0870015	23996.3	-0.0869719
ANGPT4	27	1	1016977	3358	1016950	3357	1013593	1013619	26	23988.1	-0.0855307	23996.3	-0.0855016
SUFU	58	1	1016977	3358	1016919	3357	1013562	1013619	57	23988.1	-0.0830321	23996.3	-0.0830038
DGCR8	64	1	1016977	3358	1016913	3357	1013556	1013619	63	23988.1	-0.0828431	23996.3	-0.0828149
BIRC6	52	1	1016977	3358	1016925	3357	1013568	1013619	51	23988.1	-0.083268	23996.3	-0.0832396
XPO5	67	1	1016977	3358	1016910	3357	1013553	1013619	66	23988.1	-0.082762	23996.3	-0.0827338
ATG9A	30	1	1016977	3358	1016947	3357	1013590	1013619	29	23988.1	-0.0850381	23996.3	-0.0850091
UGT2A3	8	1	1016977	3358	1016969	3357	1013612	1013619	7	23988.1	-0.101003	23996.3	-0.100969
BMF	37	2	1016977	3358	1016940	3356	1013584	1013619	35	23980	0.702595	23996.3	0.702116
ATG4A	21	1	1016977	3358	1016956	3357	1013599	1013619	20	23988.1	-0.0870015	23996.3	-0.0869719
E2F7	26	1	1016977	3358	1016951	3357	1013594	1013619	25	23988.1	-0.0857232	23996.3	-0.085694
UGT3A2	8	1	1016977	3358	1016969	3357	1013612	1013619	7	23988.1	-0.101003	23996.3	-0.100969
NEIL2	38	2	1016977	3358	1016939	3356	1013583	1013619	36	23980	0.701057	23996.3	0.70058
RICTOR	95	1	1016977	3358	1016882	3357	1013525	1013619	94	23988.2	-0.0822629	23996.3	-0.0822349
ENDOV	11	1	1016977	3358	1016966	3357	1013609	1013619	10	23988.1	-0.0940601	23996.3	-0.0940281
COX18	14	1	1016977	3358	1016963	3357	1013606	1013619	13	23988.1	-0.0906659	23996.3	-0.0906351
SATB2	46	2	1016977	3358	1016931	3356	1013575	1013619	44	23980	0.691412	23996.3	0.690941
HBEGF	163	3	1016977	3358	1016814	3355	1013459	1013619	160	23971.8	1.80505	23996.3	1.80321
MIR212	32	1	1016977	3358	1016945	3357	1013588	1013619	31	23988.1	-0.084766	23996.3	-0.0847372
APOE	3629	1	1016977	3358	1013348	3357	1009991	1013619	3628	23988.5	-0.0811892	23996.3	-0.0811626
AGO2	210	1	1016977	3358	1016767	3357	1013410	1013619	209	23988.2	-0.0816401	23996.3	-0.0816123
SH3KBP1	123	1	1016977	3358	1016854	3357	1013497	1013619	122	23988.2	-0.0819994	23996.3	-0.0819715
DEC1	31	1	1016977	3358	1016946	3357	1013589	1013619	30	23988.1	-0.0848972	23996.3	-0.0848683
DEFB103A	21	1	1016977	3358	1016956	3357	1013599	1013619	20	23988.1	-0.0870015	23996.3	-0.0869719
YWHAZ	405	1	1016977	3358	1016572	3357	1013215	1013619	404	23988.2	-0.0814045	23996.3	-0.0813768
HRAS	637	4	1016977	3358	1016340	3354	1012986	1013619	633	23963.7	3.18076	23996.3	3.17643
IRF6	116	1	1016977	3358	1016861	3357	1013504	1013619	115	23988.2	-0.0820528	23996.3	-0.0820249
CDC42	489	1	1016977	3358	1016488	3357	1013131	1013619	488	23988.2	-0.0813619	23996.3	-0.0813343
S100A4	247	6	1016977	3358	1016730	3352	1013378	1013619	241	23947.3	6.76502	23996.3	6.7512
KLF4	230	1	1016977	3358	1016747	3357	1013390	1013619	229	23988.2	-0.0815969	23996.3	-0.0815692
DIABLO	194	2	1016977	3358	1016783	3356	1013427	1013619	192	23980	0.660063	23996.3	0.659614
TRA	105	1	1016977	3358	1016872	3357	1013515	1013619	104	23988.2	-0.0821519	23996.3	-0.082124
TRB	101	1	1016977	3358	1016876	3357	1013519	1013619	100	23988.2	-0.0821936	23996.3	-0.0821656
SPECC1	24	2	1016977	3358	1016953	3356	1013597	1013619	22	23980	0.736602	23996.3	0.7361
GALR2	29	4	1016977	3358	1016948	3354	1013594	1013619	25	23963.6	3.87862	23996.3	3.87333
ITGAV	489	8	1016977	3358	1016488	3350	1013138	1013619	481	23931	10.8043	23996.3	10.7749
UGT1A1	550	1	1016977	3358	1016427	3357	1013070	1013619	549	23988.2	-0.0813393	23996.3	-0.0813117
GLI1	233	2	1016977	3358	1016744	3356	1013388	1013619	231	23980	0.658601	23996.3	0.658152
TAGLN2	52	1	1016977	3358	1016925	3357	1013568	1013619	51	23988.1	-0.083268	23996.3	-0.0832396
KISS1	197	3	1016977	3358	1016780	3355	1013425	1013619	194	23971.8	1.79757	23996.3	1.79573
TXNIP	123	1	1016977	3358	1016854	3357	1013497	1013619	122	23988.2	-0.0819994	23996.3	-0.0819715
SLPI	112	3	1016977	3358	1016865	3355	1013510	1013619	109	23971.8	1.82542	23996.3	1.82356
ASAH1	68	1	1016977	3358	1016909	3357	1013552	1013619	67	23988.1	-0.0827366	23996.3	-0.0827085
EZH2	520	3	1016977	3358	1016457	3355	1013102	1013619	517	23971.8	1.77615	23996.3	1.77434
RAP1GAP	62	2	1016977	3358	1016915	3356	1013559	1013619	60	23980	0.680167	23996.3	0.679703
MIR101-1	57	1	1016977	3358	1016920	3357	1013563	1013619	56	23988.1	-0.0830677	23996.3	-0.0830395
MTHFD1	167	2	1016977	3358	1016810	3356	1013454	1013619	165	23980	0.661495	23996.3	0.661045
CSNK2A1	619	3	1016977	3358	1016358	3355	1013003	1013619	616	23971.9	1.77415	23996.3	1.77234
TNFSF11	470	1	1016977	3358	1016507	3357	1013150	1013619	469	23988.2	-0.0813701	23996.3	-0.0813426
BMP4	325	2	1016977	3358	1016652	3356	1013296	1013619	323	23980	0.656576	23996.3	0.65613
KLRB1	46	1	1016977	3358	1016931	3357	1013574	1013619	45	23988.1	-0.0835704	23996.3	-0.0835419
SLC6A4	1869	1	1016977	3358	1015108	3357	1011751	1013619	1868	23988.3	-0.0812138	23996.3	-0.0811867
AGER	605	2	1016977	3358	1016372	3356	1013016	1013619	603	23980	0.654264	23996.3	0.653819
HMGB1	577	5	1016977	3358	1016400	3353	1013047	1013619	572	23955.5	4.82022	23996.3	4.81202
BHMT	86	1	1016977	3358	1016891	3357	1013534	1013619	85	23988.2	-0.0823861	23996.3	-0.0823581
HSP90B1	200	1	1016977	3358	1016777	3357	1013420	1013619	199	23988.2	-0.081665	23996.3	-0.0816372
GANAB	86	1	1016977	3358	1016891	3357	1013534	1013619	85	23988.2	-0.0823861	23996.3	-0.0823581
PARP1	757	1	1016977	3358	1016220	3357	1012863	1013619	756	23988.2	-0.0812901	23996.3	-0.0812626
ZFP36	139	2	1016977	3358	1016838	3356	1013482	1013619	137	23980	0.663597	23996.3	0.663145
ACVR1	109	1	1016977	3358	1016868	3357	1013511	1013619	108	23988.2	-0.0821135	23996.3	-0.0820855
GPX3	77	1	1016977	3358	1016900	3357	1013543	1013619	76	23988.2	-0.0825398	23996.3	-0.0825117
NANOG	196	2	1016977	3358	1016781	3356	1013425	1013619	194	23980	0.659974	23996.3	0.659525
MTBP	16	1	1016977	3358	1016961	3357	1013604	1013619	15	23988.1	-0.0892323	23996.3	-0.089202
RUNX1	515	1	1016977	3358	1016462	3357	1013105	1013619	514	23988.2	-0.0813516	23996.3	-0.081324
PRKCA	739	3	1016977	3358	1016238	3355	1012883	1013619	736	23971.9	1.77245	23996.3	1.77064
MTDH	168	6	1016977	3358	1016809	3352	1013457	1013619	162	23947.3	6.86761	23996.3	6.85358
MIR375	70	5	1016977	3358	1016907	3353	1013554	1013619	65	23955.5	5.25152	23996.3	5.24258
CYP2C9	781	1	1016977	3358	1016196	3357	1012839	1013619	780	23988.2	-0.0812861	23996.3	-0.0812586
DOK1	86	1	1016977	3358	1016891	3357	1013534	1013619	85	23988.2	-0.0823861	23996.3	-0.0823581
FBXW7	234	1	1016977	3358	1016743	3357	1013386	1013619	233	23988.2	-0.0815892	23996.3	-0.0815615
ERBB3	336	3	1016977	3358	1016641	3355	1013286	1013619	333	23971.8	1.78315	23996.3	1.78133
CXCL12	992	5	1016977	3358	1015985	3353	1012632	1013619	987	23955.5	4.799	23996.3	4.79085
FANCC	121	1	1016977	3358	1016856	3357	1013499	1013619	120	23988.2	-0.082014	23996.3	-0.0819861
PTCH1	215	1	1016977	3358	1016762	3357	1013405	1013619	214	23988.2	-0.0816285	23996.3	-0.0816008
MIR200C	115	2	1016977	3358	1016862	3356	1013506	1013619	113	23980	0.666261	23996.3	0.665807
MIR27B	44	1	1016977	3358	1016933	3357	1013576	1013619	43	23988.1	-0.083691	23996.3	-0.0836625
MTSS1	48	1	1016977	3358	1016929	3357	1013572	1013619	47	23988.1	-0.0834606	23996.3	-0.0834321
REL	149	1	1016977	3358	1016828	3357	1013471	1013619	148	23988.2	-0.0818463	23996.3	-0.0818185
TNFAIP2	20	1	1016977	3358	1016957	3357	1013600	1013619	19	23988.1	-0.0873455	23996.3	-0.0873158
PPIA	355	2	1016977	3358	1016622	3356	1013266	1013619	353	23980	0.656149	23996.3	0.655702
CCNB1	358	3	1016977	3358	1016619	3355	1013264	1013619	355	23971.8	1.78192	23996.3	1.7801
ADAM12	166	2	1016977	3358	1016811	3356	1013455	1013619	164	23980	0.661557	23996.3	0.661107
ATF2	203	1	1016977	3358	1016774	3357	1013417	1013619	202	23988.2	-0.0816573	23996.3	-0.0816295
KIT	853	2	1016977	3358	1016124	3356	1012768	1013619	851	23980	0.653501	23996.3	0.653058
MMP10	84	3	1016977	3358	1016893	3355	1013538	1013619	81	23971.8	1.84807	23996.3	1.84619
PTPRS	39	1	1016977	3358	1016938	3357	1013581	1013619	38	23988.1	-0.0840516	23996.3	-0.084023
EGLN3	84	1	1016977	3358	1016893	3357	1013536	1013619	83	23988.2	-0.0824173	23996.3	-0.0823892
YBX1	283	1	1016977	3358	1016694	3357	1013337	1013619	282	23988.2	-0.0815128	23996.3	-0.0814851
FXYD5	35	1	1016977	3358	1016942	3357	1013585	1013619	34	23988.1	-0.0844216	23996.3	-0.0843928
COX7A1	21	1	1016977	3358	1016956	3357	1013599	1013619	20	23988.1	-0.0870015	23996.3	-0.0869719
TBX3	71	2	1016977	3358	1016906	3356	1013550	1013619	69	23980	0.676227	23996.3	0.675766
MIR107	45	1	1016977	3358	1016932	3357	1013575	1013619	44	23988.1	-0.0836293	23996.3	-0.0836008
DAXX	220	1	1016977	3358	1016757	3357	1013400	1013619	219	23988.2	-0.0816175	23996.3	-0.0815898
TRAF2	360	1	1016977	3358	1016617	3357	1013260	1013619	359	23988.2	-0.0814357	23996.3	-0.081408
TRADD	121	1	1016977	3358	1016856	3357	1013499	1013619	120	23988.2	-0.082014	23996.3	-0.0819861
GNG7	26	2	1016977	3358	1016951	3356	1013595	1013619	24	23980	0.728761	23996.3	0.728264
EPGN	15	1	1016977	3358	1016962	3357	1013605	1013619	14	23988.1	-0.0898922	23996.3	-0.0898616
TWIST2	46	2	1016977	3358	1016931	3356	1013575	1013619	44	23980	0.691412	23996.3	0.690941
TNFRSF9	103	1	1016977	3358	1016874	3357	1013517	1013619	102	23988.2	-0.0821723	23996.3	-0.0821444
TNFRSF4	87	1	1016977	3358	1016890	3357	1013533	1013619	86	23988.2	-0.0823711	23996.3	-0.0823431
CRKL	180	2	1016977	3358	1016797	3356	1013441	1013619	178	23980	0.66075	23996.3	0.6603
PLEC	137	1	1016977	3358	1016840	3357	1013483	1013619	136	23988.2	-0.0819095	23996.3	-0.0818816
NEFL	123	2	1016977	3358	1016854	3356	1013498	1013619	121	23980	0.665251	23996.3	0.664798
SMG1	54	1	1016977	3358	1016923	3357	1013566	1013619	53	23988.1	-0.0831831	23996.3	-0.0831548
MSN	178	1	1016977	3358	1016799	3357	1013442	1013619	177	23988.2	-0.08173	23996.3	-0.0817023
MIR133A1	48	2	1016977	3358	1016929	3356	1013573	1013619	46	23980	0.689553	23996.3	0.689084
NEIL1	66	2	1016977	3358	1016911	3356	1013555	1013619	64	23980	0.678272	23996.3	0.67781
PTGES	120	1	1016977	3358	1016857	3357	1013500	1013619	119	23988.2	-0.0820215	23996.3	-0.0819936
AURKB	298	2	1016977	3358	1016679	3356	1013323	1013619	296	23980	0.657037	23996.3	0.65659
CD82	158	6	1016977	3358	1016819	3352	1013467	1013619	152	23947.3	6.88848	23996.3	6.87441
E2F1	583	1	1016977	3358	1016394	3357	1013037	1013619	582	23988.2	-0.081329	23996.3	-0.0813015
CDH11	53	1	1016977	3358	1016924	3357	1013567	1013619	52	23988.1	-0.0832247	23996.3	-0.0831964
ARPC5	33	1	1016977	3358	1016944	3357	1013587	1013619	32	23988.1	-0.0846436	23996.3	-0.0846147
CALR	321	1	1016977	3358	1016656	3357	1013299	1013619	320	23988.2	-0.08147	23996.3	-0.0814423
PFN1	135	1	1016977	3358	1016842	3357	1013485	1013619	134	23988.2	-0.0819211	23996.3	-0.0818933
GRPR	59	1	1016977	3358	1016918	3357	1013561	1013619	58	23988.1	-0.0829977	23996.3	-0.0829695
LGALS1	314	5	1016977	3358	1016663	3353	1013310	1013619	309	23955.5	4.86417	23996.3	4.85589
NDUFA10	33	1	1016977	3358	1016944	3357	1013587	1013619	32	23988.1	-0.0846436	23996.3	-0.0846147
PAFAH1B3	30	1	1016977	3358	1016947	3357	1013590	1013619	29	23988.1	-0.0850381	23996.3	-0.0850091
GLT8D1	18	1	1016977	3358	1016959	3357	1013602	1013619	17	23988.1	-0.0881672	23996.3	-0.0881372
CHPF	18	1	1016977	3358	1016959	3357	1013602	1013619	17	23988.1	-0.0881672	23996.3	-0.0881372
C6orf136	10	1	1016977	3358	1016967	3357	1013610	1013619	9	23988.1	-0.0957787	23996.3	-0.0957461
HAS2	71	1	1016977	3358	1016906	3357	1013549	1013619	70	23988.2	-0.0826651	23996.3	-0.082637
LYN	338	1	1016977	3358	1016639	3357	1013282	1013619	337	23988.2	-0.081454	23996.3	-0.0814264
MCL1	452	2	1016977	3358	1016525	3356	1013169	1013619	450	23980	0.655163	23996.3	0.654718
PMAIP1	106	1	1016977	3358	1016871	3357	1013514	1013619	105	23988.2	-0.082142	23996.3	-0.0821141
HMOX1	768	1	1016977	3358	1016209	3357	1012852	1013619	767	23988.2	-0.0812882	23996.3	-0.0812608
NR2C2	92	1	1016977	3358	1016885	3357	1013528	1013619	91	23988.2	-0.0823012	23996.3	-0.0822732
IGFBP3	581	2	1016977	3358	1016396	3356	1013040	1013619	579	23980	0.654373	23996.3	0.653928
CTNNAL1	26	1	1016977	3358	1016951	3357	1013594	1013619	25	23988.1	-0.0857232	23996.3	-0.085694
LGALS9	96	1	1016977	3358	1016881	3357	1013524	1013619	95	23988.2	-0.0822507	23996.3	-0.0822228
AGR2	91	1	1016977	3358	1016886	3357	1013529	1013619	90	23988.2	-0.0823145	23996.3	-0.0822865
IRS1	484	1	1016977	3358	1016493	3357	1013136	1013619	483	23988.2	-0.081364	23996.3	-0.0813364
CAMP	239	1	1016977	3358	1016738	3357	1013381	1013619	238	23988.2	-0.0815799	23996.3	-0.0815522
COL1A2	270	2	1016977	3358	1016707	3356	1013351	1013619	268	23980	0.657615	23996.3	0.657168
RAP1A	183	2	1016977	3358	1016794	3356	1013438	1013619	181	23980	0.660594	23996.3	0.660144
SET	165	2	1016977	3358	1016812	3356	1013456	1013619	163	23980	0.66162	23996.3	0.66117
ZFHX3	55	1	1016977	3358	1016922	3357	1013565	1013619	54	23988.1	-0.0831432	23996.3	-0.0831149
C2CD3	12	1	1016977	3358	1016965	3357	1013608	1013619	11	23988.1	-0.092695	23996.3	-0.0926635
PPP1R13L	81	1	1016977	3358	1016896	3357	1013539	1013619	80	23988.2	-0.082467	23996.3	-0.082439
ARG2	60	1	1016977	3358	1016917	3357	1013560	1013619	59	23988.1	-0.0829646	23996.3	-0.0829364
TAS2R13	17	1	1016977	3358	1016960	3357	1013603	1013619	16	23988.1	-0.0886631	23996.3	-0.0886329
ID2	125	1	1016977	3358	1016852	3357	1013495	1013619	124	23988.2	-0.0819852	23996.3	-0.0819574
GAB1	133	1	1016977	3358	1016844	3357	1013487	1013619	132	23988.2	-0.0819331	23996.3	-0.0819053
ZEB2	149	1	1016977	3358	1016828	3357	1013471	1013619	148	23988.2	-0.0818463	23996.3	-0.0818185
NEDD8	146	1	1016977	3358	1016831	3357	1013474	1013619	145	23988.2	-0.0818611	23996.3	-0.0818333
HOXC6	28	1	1016977	3358	1016949	3357	1013592	1013619	27	23988.1	-0.0853535	23996.3	-0.0853244
MMP12	153	4	1016977	3358	1016824	3354	1013470	1013619	149	23963.6	3.26283	23996.3	3.25839
ANO1	99	1	1016977	3358	1016878	3357	1013521	1013619	98	23988.2	-0.0822157	23996.3	-0.0821877
PTK2B	267	1	1016977	3358	1016710	3357	1013353	1013619	266	23988.2	-0.0815346	23996.3	-0.0815069
SERPINB4	52	1	1016977	3358	1016925	3357	1013568	1013619	51	23988.1	-0.083268	23996.3	-0.0832396
POSTN	143	2	1016977	3358	1016834	3356	1013478	1013619	141	23980	0.663244	23996.3	0.662792
CTSL	184	1	1016977	3358	1016793	3357	1013436	1013619	183	23988.2	-0.0817107	23996.3	-0.0816829
TACSTD2	79	2	1016977	3358	1016898	3356	1013542	1013619	77	23980	0.67353	23996.3	0.673071
MMP13	241	3	1016977	3358	1016736	3355	1013381	1013619	238	23971.8	1.79113	23996.3	1.78931
CD40	501	1	1016977	3358	1016476	3357	1013119	1013619	500	23988.2	-0.081357	23996.3	-0.0813294
CD40LG	433	1	1016977	3358	1016544	3357	1013187	1013619	432	23988.2	-0.0813884	23996.3	-0.0813608
CEACAM6	79	1	1016977	3358	1016898	3357	1013541	1013619	78	23988.2	-0.0825024	23996.3	-0.0824744
CTLA4	909	2	1016977	3358	1016068	3356	1012712	1013619	907	23980	0.653388	23996.3	0.652945
MAGEB2	18	1	1016977	3358	1016959	3357	1013602	1013619	17	23988.1	-0.0881672	23996.3	-0.0881372
DDC	97	1	1016977	3358	1016880	3357	1013523	1013619	96	23988.2	-0.0822388	23996.3	-0.0822108
GSTO1	102	1	1016977	3358	1016875	3357	1013518	1013619	101	23988.2	-0.0821828	23996.3	-0.0821549
GSTO2	64	1	1016977	3358	1016913	3357	1013556	1013619	63	23988.1	-0.0828431	23996.3	-0.0828149
DLL4	87	1	1016977	3358	1016890	3357	1013533	1013619	86	23988.2	-0.0823711	23996.3	-0.0823431
IL13	516	2	1016977	3358	1016461	3356	1013105	1013619	514	23980	0.654721	23996.3	0.654276
SLC25A28	14	1	1016977	3358	1016963	3357	1013606	1013619	13	23988.1	-0.0906659	23996.3	-0.0906351
UROD	55	1	1016977	3358	1016922	3357	1013565	1013619	54	23988.1	-0.0831432	23996.3	-0.0831149
ABL1	691	1	1016977	3358	1016286	3357	1012929	1013619	690	23988.2	-0.0813025	23996.3	-0.081275
PARK7	313	5	1016977	3358	1016664	3353	1013311	1013619	308	23955.5	4.86448	23996.3	4.8562
RPL23	71	1	1016977	3358	1016906	3357	1013549	1013619	70	23988.2	-0.0826651	23996.3	-0.082637
CXCL8	1740	6	1016977	3358	1015237	3352	1011885	1013619	1734	23947.4	6.5915	23996.3	6.57807
BRMS1	75	2	1016977	3358	1016902	3356	1013546	1013619	73	23980	0.674801	23996.3	0.674342
CYP24A1	146	1	1016977	3358	1016831	3357	1013474	1013619	145	23988.2	-0.0818611	23996.3	-0.0818333
CCR4	74	1	1016977	3358	1016903	3357	1013546	1013619	73	23988.2	-0.0825998	23996.3	-0.0825717
CCL22	94	1	1016977	3358	1016883	3357	1013526	1013619	93	23988.2	-0.0822754	23996.3	-0.0822474
PTPRZ1	69	1	1016977	3358	1016908	3357	1013551	1013619	68	23988.2	-0.0827121	23996.3	-0.0826839
TP53I3	34	1	1016977	3358	1016943	3357	1013586	1013619	33	23988.1	-0.084529	23996.3	-0.0845002
PDPN	157	2	1016977	3358	1016820	3356	1013464	1013619	155	23980	0.662156	23996.3	0.661705
MIR363	20	1	1016977	3358	1016957	3357	1013600	1013619	19	23988.1	-0.0873455	23996.3	-0.0873158
DEGS1	14	1	1016977	3358	1016963	3357	1013606	1013619	13	23988.1	-0.0906659	23996.3	-0.0906351
MIR885	13	1	1016977	3358	1016964	3357	1013607	1013619	12	23988.1	-0.0915853	23996.3	-0.0915541
ALB	404	1	1016977	3358	1016573	3357	1013216	1013619	403	23988.2	-0.0814051	23996.3	-0.0813775
PDCD1	363	2	1016977	3358	1016614	3356	1013258	1013619	361	23980	0.656047	23996.3	0.655601
CD274	310	2	1016977	3358	1016667	3356	1013311	1013619	308	23980	0.656822	23996.3	0.656375
GC	202	1	1016977	3358	1016775	3357	1013418	1013619	201	23988.2	-0.0816598	23996.3	-0.0816321
USP4	48	1	1016977	3358	1016929	3357	1013572	1013619	47	23988.1	-0.0834606	23996.3	-0.0834321
RIPK1	254	1	1016977	3358	1016723	3357	1013366	1013619	253	23988.2	-0.0815544	23996.3	-0.0815266
NF1	366	1	1016977	3358	1016611	3357	1013254	1013619	365	23988.2	-0.0814311	23996.3	-0.0814034
MIR193B	34	2	1016977	3358	1016943	3356	1013587	1013619	32	23980	0.707825	23996.3	0.707343
RAB25	44	2	1016977	3358	1016933	3356	1013577	1013619	42	23980	0.693459	23996.3	0.692986
CHAC1	13	1	1016977	3358	1016964	3357	1013607	1013619	12	23988.1	-0.0915853	23996.3	-0.0915541
MIF	489	1	1016977	3358	1016488	3357	1013131	1013619	488	23988.2	-0.0813619	23996.3	-0.0813343
IL32	113	2	1016977	3358	1016864	3356	1013508	1013619	111	23980	0.666537	23996.3	0.666083
CD8A	118	1	1016977	3358	1016859	3357	1013502	1013619	117	23988.2	-0.0820369	23996.3	-0.082009
PTPN11	594	4	1016977	3358	1016383	3354	1013029	1013619	590	23963.7	3.18253	23996.3	3.1782
KDR	709	2	1016977	3358	1016268	3356	1012912	1013619	707	23980	0.653878	23996.3	0.653434
MIR125B1	85	1	1016977	3358	1016892	3357	1013535	1013619	84	23988.2	-0.0824015	23996.3	-0.0823735
TAC1	181	2	1016977	3358	1016796	3356	1013440	1013619	179	23980	0.660697	23996.3	0.660247
TACR1	152	2	1016977	3358	1016825	3356	1013469	1013619	150	23980	0.66252	23996.3	0.662069
IL13RA2	68	1	1016977	3358	1016909	3357	1013552	1013619	67	23988.1	-0.0827366	23996.3	-0.0827085
ACVRL1	130	1	1016977	3358	1016847	3357	1013490	1013619	129	23988.2	-0.0819519	23996.3	-0.081924
SIRT1	720	2	1016977	3358	1016257	3356	1012901	1013619	718	23980	0.653843	23996.3	0.6534
MIRLET7I	25	1	1016977	3358	1016952	3357	1013595	1013619	24	23988.1	-0.0859331	23996.3	-0.0859038
ARG1	125	2	1016977	3358	1016852	3356	1013496	1013619	123	23980	0.66502	23996.3	0.664567
CHUK	404	1	1016977	3358	1016573	3357	1013216	1013619	403	23988.2	-0.0814051	23996.3	-0.0813775
LPAR4	20	1	1016977	3358	1016957	3357	1013600	1013619	19	23988.1	-0.0873455	23996.3	-0.0873158
SIRT2	118	1	1016977	3358	1016859	3357	1013502	1013619	117	23988.2	-0.0820369	23996.3	-0.082009
SIRT5	43	1	1016977	3358	1016934	3357	1013577	1013619	42	23988.1	-0.0837559	23996.3	-0.0837274
TEX10	25	1	1016977	3358	1016952	3357	1013595	1013619	24	23988.1	-0.0859331	23996.3	-0.0859038
LIN28B	79	1	1016977	3358	1016898	3357	1013541	1013619	78	23988.2	-0.0825024	23996.3	-0.0824744
TRPC6	144	1	1016977	3358	1016833	3357	1013476	1013619	143	23988.2	-0.0818713	23996.3	-0.0818435
TCF21	33	1	1016977	3358	1016944	3357	1013587	1013619	32	23988.1	-0.0846436	23996.3	-0.0846147
MIR874	11	1	1016977	3358	1016966	3357	1013609	1013619	10	23988.1	-0.0940601	23996.3	-0.0940281
SLC16A1	108	1	1016977	3358	1016869	3357	1013512	1013619	107	23988.2	-0.0821228	23996.3	-0.0820949
SLC16A4	55	1	1016977	3358	1016922	3357	1013565	1013619	54	23988.1	-0.0831432	23996.3	-0.0831149
FGFR1	394	2	1016977	3358	1016583	3356	1013227	1013619	392	23980	0.655693	23996.3	0.655247
LRIG1	53	2	1016977	3358	1016924	3356	1013568	1013619	51	23980	0.685577	23996.3	0.68511
AHR	386	3	1016977	3358	1016591	3355	1013236	1013619	383	23971.8	1.78057	23996.3	1.77875
EPCAM	202	2	1016977	3358	1016775	3356	1013419	1013619	200	23980	0.659715	23996.3	0.659267
PTHLH	195	2	1016977	3358	1016782	3356	1013426	1013619	193	23980	0.660018	23996.3	0.659569
SERPINB2	100	1	1016977	3358	1016877	3357	1013520	1013619	99	23988.2	-0.0822045	23996.3	-0.0821766
CDC25A	153	1	1016977	3358	1016824	3357	1013467	1013619	152	23988.2	-0.0818276	23996.3	-0.0817998
SH3GL2	81	2	1016977	3358	1016896	3356	1013540	1013619	79	23980	0.672944	23996.3	0.672486
TLR8	154	1	1016977	3358	1016823	3357	1013466	1013619	153	23988.2	-0.081823	23996.3	-0.0817952
BECN1	303	3	1016977	3358	1016674	3355	1013319	1013619	300	23971.8	1.78534	23996.3	1.78351
CTGF	412	3	1016977	3358	1016565	3355	1013210	1013619	409	23971.8	1.77948	23996.3	1.77767
GPR65	20	1	1016977	3358	1016957	3357	1013600	1013619	19	23988.1	-0.0873455	23996.3	-0.0873158
EP300	931	1	1016977	3358	1016046	3357	1012689	1013619	930	23988.2	-0.0812659	23996.3	-0.0812385
TRIM24	59	1	1016977	3358	1016918	3357	1013561	1013619	58	23988.1	-0.0829977	23996.3	-0.0829695
TGFBR2	405	1	1016977	3358	1016572	3357	1013215	1013619	404	23988.2	-0.0814045	23996.3	-0.0813768
MIR211	19	1	1016977	3358	1016958	3357	1013601	1013619	18	23988.1	-0.0877314	23996.3	-0.0877015
GPC1	45	1	1016977	3358	1016932	3357	1013575	1013619	44	23988.1	-0.0836293	23996.3	-0.0836008
PPARA	468	1	1016977	3358	1016509	3357	1013152	1013619	467	23988.2	-0.0813711	23996.3	-0.0813435
PPARG	1674	1	1016977	3358	1015303	3357	1011946	1013619	1673	23988.3	-0.0812198	23996.3	-0.0811926
SDC2	127	1	1016977	3358	1016850	3357	1013493	1013619	126	23988.2	-0.0819716	23996.3	-0.0819437
REG3A	39	1	1016977	3358	1016938	3357	1013581	1013619	38	23988.1	-0.0840516	23996.3	-0.084023
FLT1	531	3	1016977	3358	1016446	3355	1013091	1013619	528	23971.8	1.77589	23996.3	1.77408
FADD	251	3	1016977	3358	1016726	3355	1013371	1013619	248	23971.8	1.79	23996.3	1.78817
IL33	244	1	1016977	3358	1016733	3357	1013376	1013619	243	23988.2	-0.081571	23996.3	-0.0815433
MST1R	121	2	1016977	3358	1016856	3356	1013500	1013619	119	23980	0.66549	23996.3	0.665037
H2AFX	312	2	1016977	3358	1016665	3356	1013309	1013619	310	23980	0.656788	23996.3	0.656341
EFNB1	79	1	1016977	3358	1016898	3357	1013541	1013619	78	23988.2	-0.0825024	23996.3	-0.0824744
WWOX	201	2	1016977	3358	1016776	3356	1013420	1013619	199	23980	0.659757	23996.3	0.659308
MIR134	25	1	1016977	3358	1016952	3357	1013595	1013619	24	23988.1	-0.0859331	23996.3	-0.0859038
ULK1	75	1	1016977	3358	1016902	3357	1013545	1013619	74	23988.2	-0.0825792	23996.3	-0.0825511
PLAU	497	6	1016977	3358	1016480	3352	1013128	1013619	491	23947.3	6.6609	23996.3	6.6473
ALCAM	121	1	1016977	3358	1016856	3357	1013499	1013619	120	23988.2	-0.082014	23996.3	-0.0819861
NOX4	194	2	1016977	3358	1016783	3356	1013427	1013619	192	23980	0.660063	23996.3	0.659614
CHEK1	386	1	1016977	3358	1016591	3357	1013234	1013619	385	23988.2	-0.0814167	23996.3	-0.0813891
MIR27A	110	2	1016977	3358	1016867	3356	1013511	1013619	108	23980	0.66697	23996.3	0.666516
ACKR3	128	1	1016977	3358	1016849	3357	1013492	1013619	127	23988.2	-0.0819649	23996.3	-0.081937
NOD1	176	1	1016977	3358	1016801	3357	1013444	1013619	175	23988.2	-0.0817368	23996.3	-0.081709
ENG	345	6	1016977	3358	1016632	3352	1013280	1013619	339	23947.3	6.70547	23996.3	6.69177
MIR29A	108	1	1016977	3358	1016869	3357	1013512	1013619	107	23988.2	-0.0821228	23996.3	-0.0820949
MIR29B1	53	1	1016977	3358	1016924	3357	1013567	1013619	52	23988.1	-0.0832247	23996.3	-0.0831964
MIR29C	47	1	1016977	3358	1016930	3357	1013573	1013619	46	23988.1	-0.0835142	23996.3	-0.0834858
TIAM1	120	1	1016977	3358	1016857	3357	1013500	1013619	119	23988.2	-0.0820215	23996.3	-0.0819936
BMP2	475	1	1016977	3358	1016502	3357	1013145	1013619	474	23988.2	-0.0813679	23996.3	-0.0813403
GPD1L	21	1	1016977	3358	1016956	3357	1013599	1013619	20	23988.1	-0.0870015	23996.3	-0.0869719
RASSF3	19	1	1016977	3358	1016958	3357	1013601	1013619	18	23988.1	-0.0877314	23996.3	-0.0877015
MIR205	94	1	1016977	3358	1016883	3357	1013526	1013619	93	23988.2	-0.0822754	23996.3	-0.0822474
RAD51C	79	2	1016977	3358	1016898	3356	1013542	1013619	77	23980	0.67353	23996.3	0.673071
CLU	391	3	1016977	3358	1016586	3355	1013231	1013619	388	23971.8	1.78035	23996.3	1.77853
EFNA1	77	1	1016977	3358	1016900	3357	1013543	1013619	76	23988.2	-0.0825398	23996.3	-0.0825117
SCIN	24	1	1016977	3358	1016953	3357	1013596	1013619	23	23988.1	-0.0861626	23996.3	-0.0861333
AHSG	228	1	1016977	3358	1016749	3357	1013392	1013619	227	23988.2	-0.0816009	23996.3	-0.0815732
NOL4	18	1	1016977	3358	1016959	3357	1013602	1013619	17	23988.1	-0.0881672	23996.3	-0.0881372
JAG2	54	2	1016977	3358	1016923	3356	1013567	1013619	52	23980	0.684879	23996.3	0.684412
HK2	100	2	1016977	3358	1016877	3356	1013521	1013619	98	23980	0.668616	23996.3	0.668161
POU5F1	411	3	1016977	3358	1016566	3355	1013211	1013619	408	23971.8	1.77952	23996.3	1.7777
PTPRT	32	1	1016977	3358	1016945	3357	1013588	1013619	31	23988.1	-0.084766	23996.3	-0.0847372
MIR141	70	1	1016977	3358	1016907	3357	1013550	1013619	69	23988.2	-0.0826883	23996.3	-0.0826601
CTAG1B	82	1	1016977	3358	1016895	3357	1013538	1013619	81	23988.2	-0.08245	23996.3	-0.082422
RIPK4	26	1	1016977	3358	1016951	3357	1013594	1013619	25	23988.1	-0.0857232	23996.3	-0.085694
MIR181A2	42	1	1016977	3358	1016935	3357	1013578	1013619	41	23988.1	-0.0838241	23996.3	-0.0837956
DDR2	70	1	1016977	3358	1016907	3357	1013550	1013619	69	23988.2	-0.0826883	23996.3	-0.0826601
PPP1R9B	46	1	1016977	3358	1016931	3357	1013574	1013619	45	23988.1	-0.0835704	23996.3	-0.0835419
CCL2	1103	1	1016977	3358	1015874	3357	1012517	1013619	1102	23988.2	-0.0812496	23996.3	-0.0812223
DEK	114	1	1016977	3358	1016863	3357	1013506	1013619	113	23988.2	-0.0820694	23996.3	-0.0820414
MIR504	11	1	1016977	3358	1016966	3357	1013609	1013619	10	23988.1	-0.0940601	23996.3	-0.0940281
CD74	132	1	1016977	3358	1016845	3357	1013488	1013619	131	23988.2	-0.0819393	23996.3	-0.0819114
MIR203A	83	2	1016977	3358	1016894	3356	1013538	1013619	81	23980	0.672389	23996.3	0.671931
LETM1	36	1	1016977	3358	1016941	3357	1013584	1013619	35	23988.1	-0.0843207	23996.3	-0.084292
CRP	1576	3	1016977	3358	1015401	3355	1012046	1013619	1573	23971.9	1.76787	23996.3	1.76607
CSPG4	72	1	1016977	3358	1016905	3357	1013548	1013619	71	23988.2	-0.0826427	23996.3	-0.0826146
MUC4	132	3	1016977	3358	1016845	3355	1013490	1013619	129	23971.8	1.81545	23996.3	1.81359
GSN	195	2	1016977	3358	1016782	3356	1013426	1013619	193	23980	0.660018	23996.3	0.659569
SBF1	31	1	1016977	3358	1016946	3357	1013589	1013619	30	23988.1	-0.0848972	23996.3	-0.0848683
ZNF195	12	1	1016977	3358	1016965	3357	1013608	1013619	11	23988.1	-0.092695	23996.3	-0.0926635
MME	258	1	1016977	3358	1016719	3357	1013362	1013619	257	23988.2	-0.0815481	23996.3	-0.0815203
MIR300	4	1	1016977	3358	1016973	3357	1013616	1013619	3	23988.1	-0.145266	23996.3	-0.145217
APOBEC3B	74	1	1016977	3358	1016903	3357	1013546	1013619	73	23988.2	-0.0825998	23996.3	-0.0825717
MIR451A	54	1	1016977	3358	1016923	3357	1013566	1013619	53	23988.1	-0.0831831	23996.3	-0.0831548
XRCC2	119	2	1016977	3358	1016858	3356	1013502	1013619	117	23980	0.665738	23996.3	0.665285
HOXD10	47	1	1016977	3358	1016930	3357	1013573	1013619	46	23988.1	-0.0835142	23996.3	-0.0834858
DUSP4	45	1	1016977	3358	1016932	3357	1013575	1013619	44	23988.1	-0.0836293	23996.3	-0.0836008
EHMT2	133	1	1016977	3358	1016844	3357	1013487	1013619	132	23988.2	-0.0819331	23996.3	-0.0819053
IL24	119	2	1016977	3358	1016858	3356	1013502	1013619	117	23980	0.665738	23996.3	0.665285
NGFR	255	2	1016977	3358	1016722	3356	1013366	1013619	253	23980	0.657979	23996.3	0.657531
NDRG1	161	3	1016977	3358	1016816	3355	1013461	1013619	158	23971.8	1.8056	23996.3	1.80375
PRDX3	101	1	1016977	3358	1016876	3357	1013519	1013619	100	23988.2	-0.0821936	23996.3	-0.0821656
PTGIS	81	1	1016977	3358	1016896	3357	1013539	1013619	80	23988.2	-0.082467	23996.3	-0.082439
S100A8	235	3	1016977	3358	1016742	3355	1013387	1013619	232	23971.8	1.79186	23996.3	1.79004
S100A12	87	1	1016977	3358	1016890	3357	1013533	1013619	86	23988.2	-0.0823711	23996.3	-0.0823431
DUSP1	165	1	1016977	3358	1016812	3357	1013455	1013619	164	23988.2	-0.0817769	23996.3	-0.0817491
FZD8	28	1	1016977	3358	1016949	3357	1013592	1013619	27	23988.1	-0.0853535	23996.3	-0.0853244
ABCA1	595	1	1016977	3358	1016382	3357	1013025	1013619	594	23988.2	-0.0813256	23996.3	-0.0812981
MAP3K8	92	1	1016977	3358	1016885	3357	1013528	1013619	91	23988.2	-0.0823012	23996.3	-0.0822732
IL1RN	890	1	1016977	3358	1016087	3357	1012730	1013619	889	23988.2	-0.0812708	23996.3	-0.0812433
KRT5	167	3	1016977	3358	1016810	3355	1013455	1013619	164	23971.8	1.80401	23996.3	1.80216
MUC3A	19	1	1016977	3358	1016958	3357	1013601	1013619	18	23988.1	-0.0877314	23996.3	-0.0877015
PEX1	43	1	1016977	3358	1016934	3357	1013577	1013619	42	23988.1	-0.0837559	23996.3	-0.0837274
PLG	318	1	1016977	3358	1016659	3357	1013302	1013619	317	23988.2	-0.081473	23996.3	-0.0814453
PRKDC	454	1	1016977	3358	1016523	3357	1013166	1013619	453	23988.2	-0.0813777	23996.3	-0.0813501
SRSF7	75	1	1016977	3358	1016902	3357	1013545	1013619	74	23988.2	-0.0825792	23996.3	-0.0825511
GAN	34	1	1016977	3358	1016943	3357	1013586	1013619	33	23988.1	-0.084529	23996.3	-0.0845002
REV1	62	1	1016977	3358	1016915	3357	1013558	1013619	61	23988.1	-0.0829017	23996.3	-0.0828735
DCD	69	1	1016977	3358	1016908	3357	1013551	1013619	68	23988.2	-0.0827121	23996.3	-0.0826839
DIS3L2	22	1	1016977	3358	1016955	3357	1013598	1013619	21	23988.1	-0.086693	23996.3	-0.0866635
PIWIL4	20	1	1016977	3358	1016957	3357	1013600	1013619	19	23988.1	-0.0873455	23996.3	-0.0873158
POTEE	18	1	1016977	3358	1016959	3357	1013602	1013619	17	23988.1	-0.0881672	23996.3	-0.0881372
POTEJ	14	1	1016977	3358	1016963	3357	1013606	1013619	13	23988.1	-0.0906659	23996.3	-0.0906351
SPATA31A3	3	1	1016977	3358	1016974	3357	1013617	1013619	2	23988.1	-0.219687	23996.3	-0.219613
ITGA3	194	3	1016977	3358	1016783	3355	1013428	1013619	191	23971.8	1.79812	23996.3	1.79628
SIRT7	33	1	1016977	3358	1016944	3357	1013587	1013619	32	23988.1	-0.0846436	23996.3	-0.0846147
SIRT6	82	1	1016977	3358	1016895	3357	1013538	1013619	81	23988.2	-0.08245	23996.3	-0.082422
MYBBP1A	82	1	1016977	3358	1016895	3357	1013538	1013619	81	23988.2	-0.08245	23996.3	-0.082422
CATR1	2	1	1016977	3358	1016975	3357	1013618	1013619	1	23988.1	0.651704	23996.3	0.651482
EEF1D	85	1	1016977	3358	1016892	3357	1013535	1013619	84	23988.2	-0.0824015	23996.3	-0.0823735
GPRC5A	29	1	1016977	3358	1016948	3357	1013591	1013619	28	23988.1	-0.0851897	23996.3	-0.0851607
CD58	72	1	1016977	3358	1016905	3357	1013548	1013619	71	23988.2	-0.0826427	23996.3	-0.0826146
MMP20	29	2	1016977	3358	1016948	3356	1013592	1013619	27	23980	0.719341	23996.3	0.718851
TERF1	153	1	1016977	3358	1016824	3357	1013467	1013619	152	23988.2	-0.0818276	23996.3	-0.0817998
CREBBP	704	1	1016977	3358	1016273	3357	1012916	1013619	703	23988.2	-0.0812999	23996.3	-0.0812724
MGST1	33	1	1016977	3358	1016944	3357	1013587	1013619	32	23988.1	-0.0846436	23996.3	-0.0846147
PCNA	592	5	1016977	3358	1016385	3353	1013032	1013619	587	23955.5	4.81892	23996.3	4.81072
ENTPD5	23	1	1016977	3358	1016954	3357	1013597	1013619	22	23988.1	-0.0864148	23996.3	-0.0863853
MYCT1	10	3	1016977	3358	1016967	3355	1013612	1013619	7	23971.8	3.12798	23996.3	3.12478
DCUN1D1	34	1	1016977	3358	1016943	3357	1013586	1013619	33	23988.1	-0.084529	23996.3	-0.0845002
PKP3	38	1	1016977	3358	1016939	3357	1013582	1013619	37	23988.1	-0.0841362	23996.3	-0.0841075
UGT1A10	72	1	1016977	3358	1016905	3357	1013548	1013619	71	23988.2	-0.0826427	23996.3	-0.0826146
FN1	550	5	1016977	3358	1016427	3353	1013074	1013619	545	23955.5	4.82274	23996.3	4.81454
FYN	498	2	1016977	3358	1016479	3356	1013123	1013619	496	23980	0.654833	23996.3	0.654388
ITGB6	87	1	1016977	3358	1016890	3357	1013533	1013619	86	23988.2	-0.0823711	23996.3	-0.0823431
MCM2	175	3	1016977	3358	1016802	3355	1013447	1013619	172	23971.8	1.80206	23996.3	1.80022
RAP1B	76	1	1016977	3358	1016901	3357	1013544	1013619	75	23988.2	-0.0825592	23996.3	-0.0825311
CENPF	69	1	1016977	3358	1016908	3357	1013551	1013619	68	23988.2	-0.0827121	23996.3	-0.0826839
GGNBP2	12	1	1016977	3358	1016965	3357	1013608	1013619	11	23988.1	-0.092695	23996.3	-0.0926635
GJA1	406	2	1016977	3358	1016571	3356	1013215	1013619	404	23980	0.65557	23996.3	0.655125
GJB5	15	1	1016977	3358	1016962	3357	1013605	1013619	14	23988.1	-0.0898922	23996.3	-0.0898616
MMP14	412	3	1016977	3358	1016565	3355	1013210	1013619	409	23971.8	1.77948	23996.3	1.77767
CKS1B	78	1	1016977	3358	1016899	3357	1013542	1013619	77	23988.2	-0.0825208	23996.3	-0.0824928
CCND3	161	1	1016977	3358	1016816	3357	1013459	1013619	160	23988.2	-0.081793	23996.3	-0.0817651
COPS5	192	3	1016977	3358	1016785	3355	1013430	1013619	189	23971.8	1.7985	23996.3	1.79666
ETV4	80	2	1016977	3358	1016897	3356	1013541	1013619	78	23980	0.673233	23996.3	0.672774
EZR	401	4	1016977	3358	1016576	3354	1013222	1013619	397	23963.7	3.19532	23996.3	3.19097
ITGB3	961	1	1016977	3358	1016016	3357	1012659	1013619	960	23988.2	-0.0812627	23996.3	-0.0812352
GAL3ST2	13	1	1016977	3358	1016964	3357	1013607	1013619	12	23988.1	-0.0915853	23996.3	-0.0915541
PRDX1	179	1	1016977	3358	1016798	3357	1013441	1013619	178	23988.2	-0.0817267	23996.3	-0.0816989
SPARC	242	3	1016977	3358	1016735	3355	1013380	1013619	239	23971.8	1.79102	23996.3	1.78919
ADM	299	1	1016977	3358	1016678	3357	1013321	1013619	298	23988.2	-0.0814934	23996.3	-0.0814657
ACTG1	207	1	1016977	3358	1016770	3357	1013413	1013619	206	23988.2	-0.0816473	23996.3	-0.0816195
CAPZB	67	1	1016977	3358	1016910	3357	1013553	1013619	66	23988.1	-0.082762	23996.3	-0.0827338
DBN1	73	1	1016977	3358	1016904	3357	1013547	1013619	72	23988.2	-0.0826209	23996.3	-0.0825928
MYO1C	64	1	1016977	3358	1016913	3357	1013556	1013619	63	23988.1	-0.0828431	23996.3	-0.0828149
ARPC4	41	1	1016977	3358	1016936	3357	1013579	1013619	40	23988.1	-0.083896	23996.3	-0.0838674
ARPC2	58	1	1016977	3358	1016919	3357	1013562	1013619	57	23988.1	-0.0830321	23996.3	-0.0830038
PRMT5	156	1	1016977	3358	1016821	3357	1013464	1013619	155	23988.2	-0.0818142	23996.3	-0.0817863
WDR77	82	1	1016977	3358	1016895	3357	1013538	1013619	81	23988.2	-0.08245	23996.3	-0.082422
FLT4	198	4	1016977	3358	1016779	3354	1013425	1013619	194	23963.6	3.23736	23996.3	3.23295
NME1	266	5	1016977	3358	1016711	3353	1013358	1013619	261	23955.5	4.88204	23996.3	4.87373
HSPG2	130	1	1016977	3358	1016847	3357	1013490	1013619	129	23988.2	-0.0819519	23996.3	-0.081924
ACAN	124	1	1016977	3358	1016853	3357	1013496	1013619	123	23988.2	-0.0819922	23996.3	-0.0819644
KRT17	90	3	1016977	3358	1016887	3355	1013532	1013619	87	23971.8	1.84194	23996.3	1.84006
MTA1	184	2	1016977	3358	1016793	3356	1013437	1013619	182	23980	0.660543	23996.3	0.660093
ECM1	59	3	1016977	3358	1016918	3355	1013563	1013619	56	23971.8	1.88865	23996.3	1.88672
NRAS	334	1	1016977	3358	1016643	3357	1013286	1013619	333	23988.2	-0.0814576	23996.3	-0.08143
LGALS7	55	3	1016977	3358	1016922	3355	1013567	1013619	52	23971.8	1.89898	23996.3	1.89704
LGALS7B	16	1	1016977	3358	1016961	3357	1013604	1013619	15	23988.1	-0.0892323	23996.3	-0.089202
ILK	243	3	1016977	3358	1016734	3355	1013379	1013619	240	23971.8	1.7909	23996.3	1.78907
CXCL1	172	3	1016977	3358	1016805	3355	1013450	1013619	169	23971.8	1.80277	23996.3	1.80093
BLCAP	25	1	1016977	3358	1016952	3357	1013595	1013619	24	23988.1	-0.0859331	23996.3	-0.0859038
RFC5	68	1	1016977	3358	1016909	3357	1013552	1013619	67	23988.1	-0.0827366	23996.3	-0.0827085
AQP1	226	3	1016977	3358	1016751	3355	1013396	1013619	223	23971.8	1.79304	23996.3	1.7912
XAF1	56	1	1016977	3358	1016921	3357	1013564	1013619	55	23988.1	-0.0831047	23996.3	-0.0830764
ANXA1	242	4	1016977	3358	1016735	3354	1013381	1013619	238	23963.6	3.22199	23996.3	3.2176
EDN1	681	2	1016977	3358	1016296	3356	1012940	1013619	679	23980	0.65397	23996.3	0.653526
ZAP70	297	2	1016977	3358	1016680	3356	1013324	1013619	295	23980	0.657055	23996.3	0.656609
CAPN10	146	2	1016977	3358	1016831	3356	1013475	1013619	144	23980	0.662992	23996.3	0.662541
BAD	237	1	1016977	3358	1016740	3357	1013383	1013619	236	23988.2	-0.0815836	23996.3	-0.0815559
BCL2L14	24	1	1016977	3358	1016953	3357	1013596	1013619	23	23988.1	-0.0861626	23996.3	-0.0861333
TUSC3	34	1	1016977	3358	1016943	3357	1013586	1013619	33	23988.1	-0.084529	23996.3	-0.0845002
NME3	21	1	1016977	3358	1016956	3357	1013599	1013619	20	23988.1	-0.0870015	23996.3	-0.0869719
TRIM8	29	1	1016977	3358	1016948	3357	1013591	1013619	28	23988.1	-0.0851897	23996.3	-0.0851607
VHL	592	2	1016977	3358	1016385	3356	1013029	1013619	590	23980	0.654322	23996.3	0.653877
MMP19	59	1	1016977	3358	1016918	3357	1013561	1013619	58	23988.1	-0.0829977	23996.3	-0.0829695
ITGB4	202	1	1016977	3358	1016775	3357	1013418	1013619	201	23988.2	-0.0816598	23996.3	-0.0816321
GNAS	416	2	1016977	3358	1016561	3356	1013205	1013619	414	23980	0.655474	23996.3	0.655029
ADAR	194	1	1016977	3358	1016783	3357	1013426	1013619	193	23988.2	-0.0816812	23996.3	-0.0816535
MIR184	23	1	1016977	3358	1016954	3357	1013597	1013619	22	23988.1	-0.0864148	23996.3	-0.0863853
PKM	241	1	1016977	3358	1016736	3357	1013379	1013619	240	23988.2	-0.0815763	23996.3	-0.0815486
SEMA3F	53	1	1016977	3358	1016924	3357	1013567	1013619	52	23988.1	-0.0832247	23996.3	-0.0831964
TYMP	153	1	1016977	3358	1016824	3357	1013467	1013619	152	23988.2	-0.0818276	23996.3	-0.0817998
MMP11	59	2	1016977	3358	1016918	3356	1013562	1013619	57	23980	0.681771	23996.3	0.681307
BNIP3	124	2	1016977	3358	1016853	3356	1013497	1013619	122	23980	0.665135	23996.3	0.664682
BIRC7	105	1	1016977	3358	1016872	3357	1013515	1013619	104	23988.2	-0.0821519	23996.3	-0.082124
CCL7	85	1	1016977	3358	1016892	3357	1013535	1013619	84	23988.2	-0.0824015	23996.3	-0.0823735
CDC25C	174	1	1016977	3358	1016803	3357	1013446	1013619	173	23988.2	-0.0817437	23996.3	-0.0817159
IGF2R	195	2	1016977	3358	1016782	3356	1013426	1013619	193	23980	0.660018	23996.3	0.659569
CTCF	180	1	1016977	3358	1016797	3357	1013440	1013619	179	23988.2	-0.0817235	23996.3	-0.0816957
H19	126	1	1016977	3358	1016851	3357	1013494	1013619	125	23988.2	-0.0819784	23996.3	-0.0819505
MPO	500	1	1016977	3358	1016477	3357	1013120	1013619	499	23988.2	-0.0813574	23996.3	-0.0813298
STMN1	177	2	1016977	3358	1016800	3356	1013444	1013619	175	23980	0.660912	23996.3	0.660462
ORAOV1	18	2	1016977	3358	1016959	3356	1013603	1013619	16	23980	0.77335	23996.3	0.772823
TNC	199	1	1016977	3358	1016778	3357	1013421	1013619	198	23988.2	-0.0816676	23996.3	-0.0816399
MUS81	72	1	1016977	3358	1016905	3357	1013548	1013619	71	23988.2	-0.0826427	23996.3	-0.0826146
TOP2A	339	1	1016977	3358	1016638	3357	1013281	1013619	338	23988.2	-0.0814531	23996.3	-0.0814255
PLAUR	448	1	1016977	3358	1016529	3357	1013172	1013619	447	23988.2	-0.0813806	23996.3	-0.081353
CDK2	627	6	1016977	3358	1016350	3352	1012998	1013619	621	23947.3	6.64036	23996.3	6.6268
EID1	25	1	1016977	3358	1016952	3357	1013595	1013619	24	23988.1	-0.0859331	23996.3	-0.0859038
HEXA	118	1	1016977	3358	1016859	3357	1013502	1013619	117	23988.2	-0.0820369	23996.3	-0.082009
CD9	185	1	1016977	3358	1016792	3357	1013435	1013619	184	23988.2	-0.0817076	23996.3	-0.0816798
CD151	109	1	1016977	3358	1016868	3357	1013511	1013619	108	23988.2	-0.0821135	23996.3	-0.0820855
LGALS3	455	3	1016977	3358	1016522	3355	1013167	1013619	452	23971.8	1.77796	23996.3	1.77615
DSP	143	1	1016977	3358	1016834	3357	1013477	1013619	142	23988.2	-0.0818765	23996.3	-0.0818487
POT1	90	1	1016977	3358	1016887	3357	1013530	1013619	89	23988.2	-0.0823282	23996.3	-0.0823002
ACD	49	1	1016977	3358	1016928	3357	1013571	1013619	48	23988.1	-0.0834092	23996.3	-0.0833809
ERCC6	164	2	1016977	3358	1016813	3356	1013457	1013619	162	23980	0.661684	23996.3	0.661234
RAD23B	122	1	1016977	3358	1016855	3357	1013498	1013619	121	23988.2	-0.0820066	23996.3	-0.0819787
SELP	340	1	1016977	3358	1016637	3357	1013280	1013619	339	23988.2	-0.0814523	23996.3	-0.0814246
VCAM1	455	1	1016977	3358	1016522	3357	1013165	1013619	454	23988.2	-0.0813772	23996.3	-0.0813496
SERPINB5	182	2	1016977	3358	1016795	3356	1013439	1013619	180	23980	0.660645	23996.3	0.660195
MIR222	111	1	1016977	3358	1016866	3357	1013509	1013619	110	23988.2	-0.0820953	23996.3	-0.0820674
CENPH	35	2	1016977	3358	1016942	3356	1013586	1013619	33	23980	0.705968	23996.3	0.705488
TPM1	158	2	1016977	3358	1016819	3356	1013463	1013619	156	23980	0.662086	23996.3	0.661635
MAP2K4	161	1	1016977	3358	1016816	3357	1013459	1013619	160	23988.2	-0.081793	23996.3	-0.0817651
BTG2	84	1	1016977	3358	1016893	3357	1013536	1013619	83	23988.2	-0.0824173	23996.3	-0.0823892
CSK	210	1	1016977	3358	1016767	3357	1013410	1013619	209	23988.2	-0.0816401	23996.3	-0.0816123
CYGB	57	1	1016977	3358	1016920	3357	1013563	1013619	56	23988.1	-0.0830677	23996.3	-0.0830395
FOXN3	27	2	1016977	3358	1016950	3356	1013594	1013619	25	23980	0.725349	23996.3	0.724855
KIF14	40	1	1016977	3358	1016937	3357	1013580	1013619	39	23988.1	-0.0839717	23996.3	-0.0839431
HES1	110	1	1016977	3358	1016867	3357	1013510	1013619	109	23988.2	-0.0821043	23996.3	-0.0820764
FSCN1	145	3	1016977	3358	1016832	3355	1013477	1013619	142	23971.8	1.81052	23996.3	1.80867
AKT2	259	2	1016977	3358	1016718	3356	1013362	1013619	257	23980	0.657878	23996.3	0.65743
ANGPTL4	131	1	1016977	3358	1016846	3357	1013489	1013619	130	23988.2	-0.0819456	23996.3	-0.0819177
ENDOG	39	1	1016977	3358	1016938	3357	1013581	1013619	38	23988.1	-0.0840516	23996.3	-0.084023
AIFM1	212	1	1016977	3358	1016765	3357	1013408	1013619	211	23988.2	-0.0816354	23996.3	-0.0816076
ESR2	944	2	1016977	3358	1016033	3356	1012677	1013619	942	23980.1	0.653324	23996.3	0.652881
MIRLET7A1	102	1	1016977	3358	1016875	3357	1013518	1013619	101	23988.2	-0.0821828	23996.3	-0.0821549
CYP3A4	670	2	1016977	3358	1016307	3356	1012951	1013619	668	23980	0.654008	23996.3	0.653564
MIR34C	59	2	1016977	3358	1016918	3356	1013562	1013619	57	23980	0.681771	23996.3	0.681307
HSF1	232	1	1016977	3358	1016745	3357	1013388	1013619	231	23988.2	-0.081593	23996.3	-0.0815653
ROCK2	121	1	1016977	3358	1016856	3357	1013499	1013619	120	23988.2	-0.082014	23996.3	-0.0819861
COL1A1	577	1	1016977	3358	1016400	3357	1013043	1013619	576	23988.2	-0.0813308	23996.3	-0.0813033
COL4A6	55	1	1016977	3358	1016922	3357	1013565	1013619	54	23988.1	-0.0831432	23996.3	-0.0831149
MMP7	354	3	1016977	3358	1016623	3355	1013268	1013619	351	23971.8	1.78213	23996.3	1.78032
PIK3C2A	85	1	1016977	3358	1016892	3357	1013535	1013619	84	23988.2	-0.0824015	23996.3	-0.0823735
TNFSF9	60	1	1016977	3358	1016917	3357	1013560	1013619	59	23988.1	-0.0829646	23996.3	-0.0829364
S100A1	93	1	1016977	3358	1016884	3357	1013527	1013619	92	23988.2	-0.0822882	23996.3	-0.0822601
ENO1	183	3	1016977	3358	1016794	3355	1013439	1013619	180	23971.8	1.8003	23996.3	1.79846
MMP26	52	1	1016977	3358	1016925	3357	1013568	1013619	51	23988.1	-0.083268	23996.3	-0.0832396
SHH	367	1	1016977	3358	1016610	3357	1013253	1013619	366	23988.2	-0.0814303	23996.3	-0.0814027
MAP2K1	334	1	1016977	3358	1016643	3357	1013286	1013619	333	23988.2	-0.0814576	23996.3	-0.08143
SP100	76	1	1016977	3358	1016901	3357	1013544	1013619	75	23988.2	-0.0825592	23996.3	-0.0825311
YWHAE	270	1	1016977	3358	1016707	3357	1013350	1013619	269	23988.2	-0.0815303	23996.3	-0.0815026
SYTL2	38	1	1016977	3358	1016939	3357	1013582	1013619	37	23988.1	-0.0841362	23996.3	-0.0841075
SKP1	292	1	1016977	3358	1016685	3357	1013328	1013619	291	23988.2	-0.0815016	23996.3	-0.0814739
MIR489	9	1	1016977	3358	1016968	3357	1013611	1013619	8	23988.1	-0.0980061	23996.3	-0.0979727
PRDX6	109	1	1016977	3358	1016868	3357	1013511	1013619	108	23988.2	-0.0821135	23996.3	-0.0820855
DND1	15	1	1016977	3358	1016962	3357	1013605	1013619	14	23988.1	-0.0898922	23996.3	-0.0898616
MIR24-1	53	1	1016977	3358	1016924	3357	1013567	1013619	52	23988.1	-0.0832247	23996.3	-0.0831964
MIR7-1	49	1	1016977	3358	1016928	3357	1013571	1013619	48	23988.1	-0.0834092	23996.3	-0.0833809
NOTCH3	264	2	1016977	3358	1016713	3356	1013357	1013619	262	23980	0.657756	23996.3	0.657308
ITGB8	38	1	1016977	3358	1016939	3357	1013582	1013619	37	23988.1	-0.0841362	23996.3	-0.0841075
ITGA8	32	1	1016977	3358	1016945	3357	1013588	1013619	31	23988.1	-0.084766	23996.3	-0.0847372
ANG	167	1	1016977	3358	1016810	3357	1013453	1013619	166	23988.2	-0.0817692	23996.3	-0.0817414
GNAI2	148	1	1016977	3358	1016829	3357	1013472	1013619	147	23988.2	-0.0818512	23996.3	-0.0818234
FOXO3	383	1	1016977	3358	1016594	3357	1013237	1013619	382	23988.2	-0.0255107	23996.3	-0.025502
KLK5	53	1	1016977	3358	1016924	3357	1013567	1013619	52	23988.1	-0.985738	23996.3	-0.985403
SNIP1	30	1	1016977	3358	1016947	3357	1013590	1013619	29	23988.1	-0.182627	23996.3	-0.182565
CLDN7	79	3	1016977	3358	1016898	3355	1013543	1013619	76	23971.8	0.513974	23996.3	0.513449
HIST3H3	225	1	1016977	3358	1016752	3357	1013395	1013619	224	23988.2	-0.0220365	23996.3	-0.0220291
ESR1	2541	2	1016977	3358	1014436	3356	1011080	1013619	2539	23980.2	0.0374149	23996.3	0.0373898
PTPRD	73	1	1016977	3358	1016904	3357	1013547	1013619	72	23988.2	-5.90483	23996.3	-5.90282
PCDH17	29	1	1016977	3358	1016948	3357	1013591	1013619	28	23988.1	-0.290845	23996.3	-0.290746
FAM168A	16	1	1016977	3358	1016961	3357	1013604	1013619	15	23988.1	-0.207332	23996.3	-0.207262
CD276	78	1	1016977	3358	1016899	3357	1013542	1013619	77	23988.2	-0.00955241	23996.3	-0.00954916
ZYX	76	1	1016977	3358	1016901	3357	1013544	1013619	75	23988.2	-0.0853627	23996.3	-0.0853336
LMO4	45	1	1016977	3358	1016932	3357	1013575	1013619	44	23988.1	-0.165948	23996.3	-0.165891
DNMT1	386	2	1016977	3358	1016591	3356	1013235	1013619	384	23980	0.0441742	23996.3	0.0441442
TNFRSF6B	112	2	1016977	3358	1016865	3356	1013509	1013619	110	23980	3.04449	23996.3	3.04241
PER1	108	1	1016977	3358	1016869	3357	1013512	1013619	107	23988.2	-0.0859777	23996.3	-0.0859484
PER3	104	1	1016977	3358	1016873	3357	1013516	1013619	103	23988.2	-0.0861754	23996.3	-0.0861461
HOXA9	124	2	1016977	3358	1016853	3356	1013497	1013619	122	23980	0.532976	23996.3	0.532613
NID2	30	1	1016977	3358	1016947	3357	1013590	1013619	29	23988.1	-0.543389	23996.3	-0.543204
CHD5	39	1	1016977	3358	1016938	3357	1013581	1013619	38	23988.1	-0.0588477	23996.3	-0.0588277
KRT8	184	2	1016977	3358	1016793	3356	1013437	1013619	182	23980	0.0904064	23996.3	0.0903449
MIR15B	23	1	1016977	3358	1016954	3357	1013597	1013619	22	23988.1	-1.30465	23996.3	-1.3042
MIR200B	92	1	1016977	3358	1016885	3357	1013528	1013619	91	23988.2	-0.0129804	23996.3	-0.012976
CTSD	254	2	1016977	3358	1016723	3356	1013367	1013619	252	23980	0.186209	23996.3	0.186082
ABCC1	287	1	1016977	3358	1016690	3357	1013333	1013619	286	23988.2	-0.0702725	23996.3	-0.0702486
TOP2B	97	1	1016977	3358	1016880	3357	1013523	1013619	96	23988.2	-0.315139	23996.3	-0.315032
MVP	104	1	1016977	3358	1016873	3357	1013516	1013619	103	23988.2	-0.0752185	23996.3	-0.0751929
WIF1	91	1	1016977	3358	1016886	3357	1013529	1013619	90	23988.2	-0.0975179	23996.3	-0.0974847
GEMIN2	64	1	1016977	3358	1016913	3357	1013556	1013619	63	23988.1	-0.130286	23996.3	-0.130242
SLC9A3R2	84	1	1016977	3358	1016893	3357	1013536	1013619	83	23988.2	-0.0580431	23996.3	-0.0580234
PDCD4	183	3	1016977	3358	1016794	3355	1013439	1013619	180	23971.8	0.67773	23996.3	0.677038
ZFX	31	1	1016977	3358	1016946	3357	1013589	1013619	30	23988.1	-0.841324	23996.3	-0.841038
RBP1	56	1	1016977	3358	1016921	3357	1013564	1013619	55	23988.1	-0.0376534	23996.3	-0.0376405
CDH2	245	1	1016977	3358	1016732	3357	1013375	1013619	244	23988.2	-0.0127057	23996.3	-0.0127014
INPPL1	97	1	1016977	3358	1016880	3357	1013523	1013619	96	23988.2	-0.260022	23996.3	-0.259933
CCR5	1395	1	1016977	3358	1015582	3357	1012225	1013619	1394	23988.3	-0.00326364	23996.3	-0.00326255
CCL3	241	1	1016977	3358	1016736	3357	1013379	1013619	240	23988.2	-0.655188	23996.3	-0.654966
CCL4	185	1	1016977	3358	1016792	3357	1013435	1013619	184	23988.2	-0.112983	23996.3	-0.112944
CCL5	584	1	1016977	3358	1016393	3357	1013036	1013619	583	23988.2	-0.0203131	23996.3	-0.0203062
MIR206	56	1	1016977	3358	1016921	3357	1013564	1013619	55	23988.1	-1.51411	23996.3	-1.5136
EPHA7	45	1	1016977	3358	1016932	3357	1013575	1013619	44	23988.1	-0.111628	23996.3	-0.11159
MIR34A	234	3	1016977	3358	1016743	3355	1013388	1013619	231	23971.8	0.221169	23996.3	0.220943
TRPM8	101	1	1016977	3358	1016876	3357	1013519	1013619	100	23988.2	-0.233445	23996.3	-0.233365
CXCR2	274	2	1016977	3358	1016703	3356	1013347	1013619	272	23980	0.191053	23996.3	0.190923
PPIAL4E	1	1	1016977	3358	1016976	3357	1013619	1013619	0	23988.1	#NUM!	23996.3	#NUM!
AGAP2	45	1	1016977	3358	1016932	3357	1013575	1013619	44	23988.1	5.25679e-05	23996.3	5.255e-05
PBX2	37	1	1016977	3358	1016940	3357	1013583	1013619	36	23988.1	-0.109489	23996.3	-0.109452
KLK11	40	1	1016977	3358	1016937	3357	1013580	1013619	39	23988.1	-0.0756062	23996.3	-0.0755805
TGM2	320	1	1016977	3358	1016657	3357	1013300	1013619	319	23988.2	-0.00587563	23996.3	-0.00587364
KCNH2	504	1	1016977	3358	1016473	3357	1013116	1013619	503	23988.2	-0.0472069	23996.3	-0.0471909
KCNH1	67	1	1016977	3358	1016910	3357	1013553	1013619	66	23988.1	-1.00203	23996.3	-1.00169
AICDA	207	2	1016977	3358	1016770	3356	1013414	1013619	205	23980	0.159474	23996.3	0.159365
LEF1	186	1	1016977	3358	1016791	3357	1013434	1013619	185	23988.2	-0.0931851	23996.3	-0.0931534
FRMD4A	15	1	1016977	3358	1016962	3357	1013605	1013619	14	23988.1	-2.54437	23996.3	-2.54351
E2F3	113	1	1016977	3358	1016864	3357	1013507	1013619	112	23988.2	-0.00539357	23996.3	-0.00539173
IL17A	775	1	1016977	3358	1016202	3357	1012845	1013619	774	23988.2	-0.00786838	23996.3	-0.00786572
INPP4B	33	2	1016977	3358	1016944	3356	1013588	1013619	31	23980	36.5973	23996.3	36.5724
B3GNT8	11	1	1016977	3358	1016966	3357	1013609	1013619	10	23988.1	-0.457282	23996.3	-0.457127
GOLPH3	54	1	1016977	3358	1016923	3357	1013566	1013619	53	23988.1	-0.00885633	23996.3	-0.00885331
PRSS2	58	1	1016977	3358	1016919	3357	1013562	1013619	57	23988.1	-0.0756074	23996.3	-0.0755816
PSME3	132	1	1016977	3358	1016845	3357	1013488	1013619	131	23988.2	-0.0286618	23996.3	-0.028652
HDAC6	238	1	1016977	3358	1016739	3357	1013382	1013619	237	23988.2	-0.0394055	23996.3	-0.0393921
CDC6	115	1	1016977	3358	1016862	3357	1013505	1013619	114	23988.2	-0.201968	23996.3	-0.201899
PAG1	40	1	1016977	3358	1016937	3357	1013580	1013619	39	23988.1	-0.330318	23996.3	-0.330206
MIR1297	6	1	1016977	3358	1016971	3357	1013614	1013619	5	23988.1	-1.87683	23996.3	-1.87619
DCUN1D5	16	1	1016977	3358	1016961	3357	1013604	1013619	15	23988.1	-0.0191034	23996.3	-0.0190969
ADAMTS5	66	1	1016977	3358	1016911	3357	1013554	1013619	65	23988.1	-0.0118897	23996.3	-0.0118857
CADM1	139	1	1016977	3358	1016838	3357	1013481	1013619	138	23988.2	-0.0317799	23996.3	-0.0317691
HOTAIR	90	1	1016977	3358	1016887	3357	1013530	1013619	89	23988.2	-0.142396	23996.3	-0.142347
IDO1	284	1	1016977	3358	1016693	3357	1013336	1013619	283	23988.2	-0.0195861	23996.3	-0.0195795
COL4A1	170	1	1016977	3358	1016807	3357	1013450	1013619	169	23988.2	-0.153207	23996.3	-0.153155
PAK4	92	1	1016977	3358	1016885	3357	1013528	1013619	91	23988.2	-0.177734	23996.3	-0.177673
ITGB5	126	1	1016977	3358	1016851	3357	1013494	1013619	125	23988.2	-0.055109	23996.3	-0.0550903
KLK10	57	2	1016977	3358	1016920	3356	1013564	1013619	55	23980	1.88438	23996.3	1.8831
IL12B	449	1	1016977	3358	1016528	3357	1013171	1013619	448	23988.2	-0.00624938	23996.3	-0.00624726
TLR5	178	1	1016977	3358	1016799	3357	1013442	1013619	177	23988.2	-0.251029	23996.3	-0.250943
HMGA1	212	1	1016977	3358	1016765	3357	1013408	1013619	211	23988.2	-0.0658465	23996.3	-0.0658241
AHNAK	68	1	1016977	3358	1016909	3357	1013552	1013619	67	23988.1	-0.345623	23996.3	-0.345506
MIR155	293	1	1016977	3358	1016684	3357	1013327	1013619	292	23988.2	-0.0131555	23996.3	-0.013151
MIR195	55	1	1016977	3358	1016922	3357	1013565	1013619	54	23988.1	-0.679194	23996.3	-0.678963
EIF4EBP1	217	1	1016977	3358	1016760	3357	1013403	1013619	216	23988.2	-0.0144012	23996.3	-0.0143963
MIR9-1	59	1	1016977	3358	1016918	3357	1013561	1013619	58	23988.1	-0.429105	23996.3	-0.428959
MIR9-2	24	1	1016977	3358	1016953	3357	1013596	1013619	23	23988.1	-0.290242	23996.3	-0.290143
MIR9-3	23	1	1016977	3358	1016954	3357	1013597	1013619	22	23988.1	-0.091737	23996.3	-0.0917058
MIR20B	18	1	1016977	3358	1016959	3357	1013602	1013619	17	23988.1	-0.125023	23996.3	-0.124981
PTK6	91	1	1016977	3358	1016886	3357	1013529	1013619	90	23988.2	-0.00928365	23996.3	-0.00928049
LY6D	13	1	1016977	3358	1016964	3357	1013607	1013619	12	23988.1	-1.31072	23996.3	-1.31028
CD200	74	1	1016977	3358	1016903	3357	1013546	1013619	73	23988.2	-0.00752213	23996.3	-0.00751957
CD200R1	39	1	1016977	3358	1016938	3357	1013581	1013619	38	23988.1	-0.195151	23996.3	-0.195084
MED19	37	1	1016977	3358	1016940	3357	1013583	1013619	36	23988.1	-0.0904168	23996.3	-0.090386
PROX1	97	1	1016977	3358	1016880	3357	1013523	1013619	96	23988.2	-0.0233421	23996.3	-0.0233341
IGF2BP3	153	1	1016977	3358	1016824	3357	1013467	1013619	152	23988.2	-0.04618	23996.3	-0.0461643
MIR331	13	1	1016977	3358	1016964	3357	1013607	1013619	12	23988.1	-2.51894	23996.3	-2.51809
MIR603	10	1	1016977	3358	1016967	3357	1013610	1013619	9	23988.1	-0.143044	23996.3	-0.142996
MIR1303	4	1	1016977	3358	1016973	3357	1013616	1013619	3	23988.1	-0.694592	23996.3	-0.694356
MIR25	47	1	1016977	3358	1016930	3357	1013573	1013619	46	23988.1	-0.00192738	23996.3	-0.00192673
DHFR	144	1	1016977	3358	1016833	3357	1013476	1013619	143	23988.2	-0.0194764	23996.3	-0.0194698
SLC19A1	160	1	1016977	3358	1016817	3357	1013460	1013619	159	23988.2	-0.0717606	23996.3	-0.0717362
MIR106B	55	2	1016977	3358	1016922	3356	1013566	1013619	53	23980	2.6644	23996.3	2.66259
MAP1LC3B	106	1	1016977	3358	1016871	3357	1013514	1013619	105	23988.2	-0.0353103	23996.3	-0.0352983
PRKD1	167	1	1016977	3358	1016810	3357	1013453	1013619	166	23988.2	-0.0463246	23996.3	-0.0463089
CTSK	140	1	1016977	3358	1016837	3357	1013480	1013619	139	23988.2	-0.101947	23996.3	-0.101912
KLF5	131	1	1016977	3358	1016846	3357	1013489	1013619	130	23988.2	-0.0890355	23996.3	-0.0890052
UHRF1	113	1	1016977	3358	1016864	3357	1013507	1013619	112	23988.2	-0.0988095	23996.3	-0.0987759
MIR370	21	1	1016977	3358	1016956	3357	1013599	1013619	20	23988.1	-0.813869	23996.3	-0.813592
MRE11A	232	1	1016977	3358	1016745	3357	1013388	1013619	231	23988.2	-0.00357618	23996.3	-0.00357497
RAD50	203	1	1016977	3358	1016774	3357	1013417	1013619	202	23988.2	-0.00421459	23996.3	-0.00421316
CTNNA2	36	1	1016977	3358	1016941	3357	1013584	1013619	35	23988.1	-0.912019	23996.3	-0.911708
CTNNA3	52	1	1016977	3358	1016925	3357	1013568	1013619	51	23988.1	-0.468189	23996.3	-0.468029
ATF3	171	1	1016977	3358	1016806	3357	1013449	1013619	170	23988.2	-0.010995	23996.3	-0.0109913
NDUFA13	76	1	1016977	3358	1016901	3357	1013544	1013619	75	23988.2	-0.0503821	23996.3	-0.0503649
MIR181A1	57	1	1016977	3358	1016920	3357	1013563	1013619	56	23988.1	-0.335161	23996.3	-0.335047
MYB	220	1	1016977	3358	1016757	3357	1013400	1013619	219	23988.2	-0.021554	23996.3	-0.0215467
RECQL5	44	1	1016977	3358	1016933	3357	1013576	1013619	43	23988.1	-0.117804	23996.3	-0.117764
MCM5	94	1	1016977	3358	1016883	3357	1013526	1013619	93	23988.2	-0.23739	23996.3	-0.237309
KRT13	47	2	1016977	3358	1016930	3356	1013574	1013619	45	23980	0.632491	23996.3	0.63206
BATF2	16	1	1016977	3358	1016961	3357	1013604	1013619	15	23988.1	-0.978437	23996.3	-0.978104
PDCD5	75	1	1016977	3358	1016902	3357	1013545	1013619	74	23988.2	-0.0448487	23996.3	-0.0448334
MIR519A1	9	1	1016977	3358	1016968	3357	1013611	1013619	8	23988.1	-0.234944	23996.3	-0.234863
MIR139	31	1	1016977	3358	1016946	3357	1013589	1013619	30	23988.1	-0.273849	23996.3	-0.273755
UCA1	22	1	1016977	3358	1016955	3357	1013598	1013619	21	23988.1	-0.0228818	23996.3	-0.022874
MEG3	51	1	1016977	3358	1016926	3357	1013569	1013619	50	23988.1	-0.0426872	23996.3	-0.0426727
MIR26A1	75	1	1016977	3358	1016902	3357	1013545	1013619	74	23988.2	-0.0158895	23996.3	-0.0158841
EGF	575	2	1016977	3358	1016402	3356	1013046	1013619	573	23980	0.0323518	23996.3	0.0323298
CDK1	663	4	1016977	3358	1016314	3354	1012960	1013619	659	23963.7	0.219529	23996.3	0.21923
MCM3	123	1	1016977	3358	1016854	3357	1013497	1013619	122	23988.2	-0.535324	23996.3	-0.535142
MCM4	106	1	1016977	3358	1016871	3357	1013514	1013619	105	23988.2	-0.765364	23996.3	-0.765104
RPN2	57	1	1016977	3358	1016920	3357	1013563	1013619	56	23988.1	-0.22238	23996.3	-0.222304
EIF3A	107	1	1016977	3358	1016870	3357	1013513	1013619	106	23988.2	-0.0811638	23996.3	-0.0811361
PAWR	107	1	1016977	3358	1016870	3357	1013513	1013619	106	23988.2	-0.0365621	23996.3	-0.0365497
FABP4	161	1	1016977	3358	1016816	3357	1013459	1013619	160	23988.2	-0.0490644	23996.3	-0.0490478
MIR19A	49	1	1016977	3358	1016928	3357	1013571	1013619	48	23988.1	-0.228624	23996.3	-0.228546
NLK	62	1	1016977	3358	1016915	3357	1013558	1013619	61	23988.1	-0.278171	23996.3	-0.278076
GALNT7	16	1	1016977	3358	1016961	3357	1013604	1013619	15	23988.1	-0.420647	23996.3	-0.420503
ADAM10	226	1	1016977	3358	1016751	3357	1013394	1013619	225	23988.2	-0.0160224	23996.3	-0.0160169
MIR140	38	1	1016977	3358	1016939	3357	1013582	1013619	37	23988.1	-0.0250585	23996.3	-0.0250499
CTCFL	56	1	1016977	3358	1016921	3357	1013564	1013619	55	23988.1	-0.48347	23996.3	-0.483305
CEACAM1	179	1	1016977	3358	1016798	3357	1013441	1013619	178	23988.2	-0.0111746	23996.3	-0.0111708
CAMSAP1	9	1	1016977	3358	1016968	3357	1013611	1013619	8	23988.1	-1.32042	23996.3	-1.31997
MIR126	127	1	1016977	3358	1016850	3357	1013493	1013619	126	23988.2	-0.12558	23996.3	-0.125537
LARGE	40	1	1016977	3358	1016937	3357	1013580	1013619	39	23988.1	-0.00973731	23996.3	-0.009734
KLK6	82	1	1016977	3358	1016895	3357	1013538	1013619	81	23988.2	-0.143477	23996.3	-0.143429
FLOT1	111	1	1016977	3358	1016866	3357	1013509	1013619	110	23988.2	-0.0218216	23996.3	-0.0218141
GZMB	243	1	1016977	3358	1016734	3357	1013377	1013619	242	23988.2	-0.0210338	23996.3	-0.0210267
PRF1	170	1	1016977	3358	1016807	3357	1013450	1013619	169	23988.2	-0.0480236	23996.3	-0.0480073
PSMB10	64	1	1016977	3358	1016913	3357	1013556	1013619	63	23988.1	-0.442337	23996.3	-0.442186
ASAP1	50	1	1016977	3358	1016927	3357	1013570	1013619	49	23988.1	-0.396697	23996.3	-0.396562
KLK4	64	1	1016977	3358	1016913	3357	1013556	1013619	63	23988.1	-0.0828431	23996.3	-0.0828149
RECQL	65	1	1016977	3358	1016912	3357	1013555	1013619	64	23988.1	-0.0587369	23996.3	-0.0587169
PGF	215	1	1016977	3358	1016762	3357	1013405	1013619	214	23988.2	-0.0177543	23996.3	-0.0177482
LINC01503	3	1	1016977	3358	1016974	3357	1013617	1013619	2	23988.1	-26.0715	23996.3	-26.0626
LINC01527	1	1	1016977	3358	1016976	3357	1013619	1013619	0	23988.1	#NUM!	23996.3	#NUM!
LINC01468	1	1	1016977	3358	1016976	3357	1013619	1013619	0	23988.1	#NUM!	23996.3	#NUM!
LINC01526	1	1	1016977	3358	1016976	3357	1013619	1013619	0	23988.1	#NUM!	23996.3	#NUM!
LINC01525	1	1	1016977	3358	1016976	3357	1013619	1013619	0	23988.1	#NUM!	23996.3	#NUM!
PRSS50	17	1	1016977	3358	1016960	3357	1013603	1013619	16	23988.1	0.000214812	23996.3	0.000214739
MIR152	42	1	1016977	3358	1016935	3357	1013578	1013619	41	23988.1	5.77693e-05	23996.3	5.77497e-05
FOXC1	104	1	1016977	3358	1016873	3357	1013516	1013619	103	23988.2	-0.00720047	23996.3	-0.00719802
MIR639	3	1	1016977	3358	1016974	3357	1013617	1013619	2	23988.1	-14.6671	23996.3	-14.6621
MT2A	106	1	1016977	3358	1016871	3357	1013514	1013619	105	23988.2	-0.0801875	23996.3	-0.0801602
HSP90AA1	787	1	1016977	3358	1016190	3357	1012833	1013619	786	23988.2	-3.21121e-05	23996.3	-3.21013e-05
PLK2	62	1	1016977	3358	1016915	3357	1013558	1013619	61	23988.1	-0.164896	23996.3	-0.16484
PARVB	45	1	1016977	3358	1016932	3357	1013575	1013619	44	23988.1	-2.89197	23996.3	-2.89099
ACP2	37	1	1016977	3358	1016940	3357	1013583	1013619	36	23988.1	-0.166932	23996.3	-0.166875
TROVE2	43	1	1016977	3358	1016934	3357	1013577	1013619	42	23988.1	-0.0889874	23996.3	-0.0889571
HARS	38	1	1016977	3358	1016939	3357	1013582	1013619	37	23988.1	-0.0811638	23996.3	-0.0811361
CTSB	279	1	1016977	3358	1016698	3357	1013341	1013619	278	23988.2	-0.00764519	23996.3	-0.0076426
CCNA2	257	1	1016977	3358	1016720	3357	1013363	1013619	256	23988.2	-0.00715961	23996.3	-0.00715717
CYB5R3	83	1	1016977	3358	1016894	3357	1013537	1013619	82	23988.2	-0.372338	23996.3	-0.372211
EIF4G1	194	1	1016977	3358	1016783	3357	1013426	1013619	193	23988.2	-0.115207	23996.3	-0.115167
DVL3	60	1	1016977	3358	1016917	3357	1013560	1013619	59	23988.1	-0.126185	23996.3	-0.126142
MCM7	171	1	1016977	3358	1016806	3357	1013449	1013619	170	23988.2	-0.0955161	23996.3	-0.0954836
SART1	69	1	1016977	3358	1016908	3357	1013551	1013619	68	23988.2	-0.0689763	23996.3	-0.0689529
MUC3	5	1	1016977	3358	1016972	3357	1013615	1013619	4	23988.1	-18.2966	23996.3	-18.2904
MUC5AC	239	1	1016977	3358	1016738	3357	1013381	1013619	238	23988.2	-0.0171886	23996.3	-0.0171828
MUC5B	115	1	1016977	3358	1016862	3357	1013505	1013619	114	23988.2	-0.000902142	23996.3	-0.000901835
MUC6	54	1	1016977	3358	1016923	3357	1013566	1013619	53	23988.1	-0.543455	23996.3	-0.54327
MUC7	41	1	1016977	3358	1016936	3357	1013579	1013619	40	23988.1	-0.319273	23996.3	-0.319164
RAB1A	81	1	1016977	3358	1016896	3357	1013539	1013619	80	23988.2	-0.0487324	23996.3	-0.0487159
AREG	142	2	1016977	3358	1016835	3356	1013479	1013619	140	23980	0.133848	23996.3	0.133757
CDH3	98	1	1016977	3358	1016879	3357	1013522	1013619	97	23988.2	-0.0644913	23996.3	-0.0644693
NMU	32	1	1016977	3358	1016945	3357	1013588	1013619	31	23988.1	-0.587373	23996.3	-0.587173
MAL2	29	1	1016977	3358	1016948	3357	1013591	1013619	28	23988.1	-0.423878	23996.3	-0.423733
ATP2B1	86	1	1016977	3358	1016891	3357	1013534	1013619	85	23988.2	-0.0223803	23996.3	-0.0223727
CLDN3	83	1	1016977	3358	1016894	3357	1013537	1013619	82	23988.2	-0.0204736	23996.3	-0.0204666
CLDN4	115	1	1016977	3358	1016862	3357	1013505	1013619	114	23988.2	-0.0567712	23996.3	-0.0567519
CLDN5	90	1	1016977	3358	1016887	3357	1013530	1013619	89	23988.2	-0.0742391	23996.3	-0.0742139
CLDN18	32	1	1016977	3358	1016945	3357	1013588	1013619	31	23988.1	-0.451043	23996.3	-0.45089
ATP7A	137	1	1016977	3358	1016840	3357	1013483	1013619	136	23988.2	-0.0482214	23996.3	-0.048205
ATP7B	251	1	1016977	3358	1016726	3357	1013369	1013619	250	23988.2	-0.00583692	23996.3	-0.00583494
ACE	2227	1	1016977	3358	1014750	3357	1011393	1013619	2226	23988.3	-0.00293654	23996.3	-0.00293556
ERBB4	247	1	1016977	3358	1016730	3357	1013373	1013619	246	23988.2	-0.0831774	23996.3	-0.0831491
RECQL4	81	1	1016977	3358	1016896	3357	1013539	1013619	80	23988.2	-4.43211	23996.3	-4.4306
BCL7A	21	1	1016977	3358	1016956	3357	1013599	1013619	20	23988.1	-2.14262	23996.3	-2.14189
INHBA	223	1	1016977	3358	1016754	3357	1013397	1013619	222	23988.2	-0.0230057	23996.3	-0.0229979
IFI6	22	1	1016977	3358	1016955	3357	1013598	1013619	21	23988.1	-0.0811638	23996.3	-0.0811361
ISG15	134	1	1016977	3358	1016843	3357	1013486	1013619	133	23988.2	-0.153734	23996.3	-0.153682
GREM1	83	1	1016977	3358	1016894	3357	1013537	1013619	82	23988.2	-0.0139262	23996.3	-0.0139215
IFI44	15	1	1016977	3358	1016962	3357	1013605	1013619	14	23988.1	-1.69409	23996.3	-1.69352
KRT4	32	1	1016977	3358	1016945	3357	1013588	1013619	31	23988.1	-0.298187	23996.3	-0.298085
CRNN	25	1	1016977	3358	1016952	3357	1013595	1013619	24	23988.1	-0.0413272	23996.3	-0.0413131
SCEL	15	1	1016977	3358	1016962	3357	1013605	1013619	14	23988.1	-0.262827	23996.3	-0.262737
CRISP3	35	1	1016977	3358	1016942	3357	1013585	1013619	34	23988.1	-0.0531452	23996.3	-0.0531271
SPINK5	70	1	1016977	3358	1016907	3357	1013550	1013619	69	23988.2	-0.0100091	23996.3	-0.0100057
CLCA4	12	1	1016977	3358	1016965	3357	1013608	1013619	11	23988.1	-0.427441	23996.3	-0.427295
RHCG	29	1	1016977	3358	1016948	3357	1013591	1013619	28	23988.1	-0.275506	23996.3	-0.275412
PPP1R3C	25	1	1016977	3358	1016952	3357	1013595	1013619	24	23988.1	-0.0296026	23996.3	-0.0295925
CEACAM7	31	1	1016977	3358	1016946	3357	1013589	1013619	30	23988.1	-0.0774659	23996.3	-0.0774396
HPGD	98	1	1016977	3358	1016879	3357	1013522	1013619	97	23988.2	-0.0134518	23996.3	-0.0134473
CFD	39	1	1016977	3358	1016938	3357	1013581	1013619	38	23988.1	-0.0615547	23996.3	-0.0615337
ABCA8	18	1	1016977	3358	1016959	3357	1013602	1013619	17	23988.1	-0.858973	23996.3	-0.85868
EMP1	29	1	1016977	3358	1016948	3357	1013591	1013619	28	23988.1	-0.127484	23996.3	-0.12744
ITGA5	310	1	1016977	3358	1016667	3357	1013310	1013619	309	23988.2	-0.00201421	23996.3	-0.00201352
KRT16	58	2	1016977	3358	1016919	3356	1013563	1013619	56	23980	0.26943	23996.3	0.269246
PRB1	21	1	1016977	3358	1016956	3357	1013599	1013619	20	23988.1	-2.82257	23996.3	-2.82161
BCCIP	50	1	1016977	3358	1016927	3357	1013570	1013619	49	23988.1	-0.101314	23996.3	-0.10128
TGFA	200	1	1016977	3358	1016777	3357	1013420	1013619	199	23988.2	-0.00429275	23996.3	-0.00429129
PLBD1	10	1	1016977	3358	1016967	3357	1013610	1013619	9	23988.1	-0.942028	23996.3	-0.941708
PAK6	42	1	1016977	3358	1016935	3357	1013578	1013619	41	23988.1	-0.614416	23996.3	-0.614207
ABCC5	50	1	1016977	3358	1016927	3357	1013570	1013619	49	23988.1	-0.00847546	23996.3	-0.00847258
SOD1	899	1	1016977	3358	1016078	3357	1012721	1013619	898	23988.2	-0.00183366	23996.3	-0.00183304
FCN2	76	1	1016977	3358	1016901	3357	1013544	1013619	75	23988.2	-0.047842	23996.3	-0.0478257
CD5	80	1	1016977	3358	1016897	3357	1013540	1013619	79	23988.2	-1.5732	23996.3	-1.57267
RALBP1	71	1	1016977	3358	1016906	3357	1013549	1013619	70	23988.2	-0.0902446	23996.3	-0.0902139
RBP4	261	1	1016977	3358	1016716	3357	1013359	1013619	260	23988.2	-0.018674	23996.3	-0.0186676
TTR	440	1	1016977	3358	1016537	3357	1013180	1013619	439	23988.2	-0.00851909	23996.3	-0.0085162
HIC1	54	1	1016977	3358	1016923	3357	1013566	1013619	53	23988.1	-0.604967	23996.3	-0.604761
MUC2	149	1	1016977	3358	1016828	3357	1013471	1013619	148	23988.2	-0.305848	23996.3	-0.305744
FANCA	162	1	1016977	3358	1016815	3357	1013458	1013619	161	23988.2	-0.0201898	23996.3	-0.020183
CCR2	424	1	1016977	3358	1016553	3357	1013196	1013619	423	23988.2	-0.0227674	23996.3	-0.0227596
APC	683	1	1016977	3358	1016294	3357	1012937	1013619	682	23988.2	-0.0143222	23996.3	-0.0143174
DPAGT1	36	1	1016977	3358	1016941	3357	1013584	1013619	35	23988.1	-1.88963	23996.3	-1.88899
DSPP	59	1	1016977	3358	1016918	3357	1013561	1013619	58	23988.1	-1.69959	23996.3	-1.69902
ECT2	71	1	1016977	3358	1016906	3357	1013549	1013619	70	23988.2	-0.0337131	23996.3	-0.0337016
ELAVL1	315	1	1016977	3358	1016662	3357	1013305	1013619	314	23988.2	-0.0100176	23996.3	-0.0100142
ETS1	287	1	1016977	3358	1016690	3357	1013333	1013619	286	23988.2	-0.0142652	23996.3	-0.0142603
FAT1	49	1	1016977	3358	1016928	3357	1013571	1013619	48	23988.1	-0.865951	23996.3	-0.865656
HOXB7	67	1	1016977	3358	1016910	3357	1013553	1013619	66	23988.1	-0.509726	23996.3	-0.509552
IFITM3	56	1	1016977	3358	1016921	3357	1013564	1013619	55	23988.1	-0.0697062	23996.3	-0.0696825
IL4	971	1	1016977	3358	1016006	3357	1012649	1013619	970	23988.2	-0.00309749	23996.3	-0.00309645
ITGA2	365	1	1016977	3358	1016612	3357	1013255	1013619	364	23988.2	-0.00783051	23996.3	-0.00782785
KLF13	31	1	1016977	3358	1016946	3357	1013589	1013619	30	23988.1	-6.2102	23996.3	-6.20809
KRT15	36	1	1016977	3358	1016941	3357	1013584	1013619	35	23988.1	-1.57893	23996.3	-1.57839
NES	190	2	1016977	3358	1016787	3356	1013431	1013619	188	23980	0.063615	23996.3	0.0635717
LEP	1268	2	1016977	3358	1015709	3356	1012353	1013619	1266	23980.1	0.00801553	23996.3	0.00801011
LEPR	517	2	1016977	3358	1016460	3356	1013104	1013619	515	23980	0.19528	23996.3	0.195147
MAGEA5	7	2	1016977	3358	1016970	3356	1013614	1013619	5	23980	1065.05	23996.3	1064.32
MAGEA6	18	2	1016977	3358	1016959	3356	1013603	1013619	16	23980	57.7458	23996.3	57.7064
NGF	273	1	1016977	3358	1016704	3357	1013347	1013619	272	23988.2	-0.000549909	23996.3	-0.000549722
PCBP2	128	1	1016977	3358	1016849	3357	1013492	1013619	127	23988.2	-0.00600873	23996.3	-0.00600669
PLAT	322	1	1016977	3358	1016655	3357	1013298	1013619	321	23988.2	-0.0667156	23996.3	-0.0666929
RAD21	97	1	1016977	3358	1016880	3357	1013523	1013619	96	23988.2	-0.116655	23996.3	-0.116615
RPS6	124	1	1016977	3358	1016853	3357	1013496	1013619	123	23988.2	-0.264897	23996.3	-0.264807
RRAS2	47	1	1016977	3358	1016930	3357	1013573	1013619	46	23988.1	-0.21364	23996.3	-0.213567
S100P	87	1	1016977	3358	1016890	3357	1013533	1013619	86	23988.2	-0.128968	23996.3	-0.128924
SCGB3A1	39	1	1016977	3358	1016938	3357	1013581	1013619	38	23988.1	-0.107834	23996.3	-0.107798
SPINK7	18	1	1016977	3358	1016959	3357	1013602	1013619	17	23988.1	-0.738191	23996.3	-0.737939
TERF2	170	1	1016977	3358	1016807	3357	1013450	1013619	169	23988.2	-0.0123382	23996.3	-0.012334
TLN1	125	1	1016977	3358	1016852	3357	1013495	1013619	124	23988.2	-0.00619148	23996.3	-0.00618937
TSC2	308	1	1016977	3358	1016669	3357	1013312	1013619	307	23988.2	-0.0394165	23996.3	-0.0394031
TSPO	102	1	1016977	3358	1016875	3357	1013518	1013619	101	23988.2	-0.106177	23996.3	-0.106141
AKR1C1	68	1	1016977	3358	1016909	3357	1013552	1013619	67	23988.1	-0.544478	23996.3	-0.544293
ANXA5	183	1	1016977	3358	1016794	3357	1013437	1013619	182	23988.2	-0.0393838	23996.3	-0.0393704
AXIN1	179	3	1016977	3358	1016798	3355	1013443	1013619	176	23971.8	0.530874	23996.3	0.530332
C3	466	2	1016977	3358	1016511	3356	1013155	1013619	464	23980	0.211113	23996.3	0.21097
CD1A	82	1	1016977	3358	1016895	3357	1013538	1013619	81	23988.2	-0.219806	23996.3	-0.219731
CDKN1C	162	1	1016977	3358	1016815	3357	1013458	1013619	161	23988.2	-0.295033	23996.3	-0.294933
CSTB	89	1	1016977	3358	1016888	3357	1013531	1013619	88	23988.2	-0.0741569	23996.3	-0.0741317
DCN	189	1	1016977	3358	1016788	3357	1013431	1013619	188	23988.2	-0.0675346	23996.3	-0.0675117
EEF1A1	225	1	1016977	3358	1016752	3357	1013395	1013619	224	23988.2	-0.0256668	23996.3	-0.025658
FGF3	39	1	1016977	3358	1016938	3357	1013581	1013619	38	23988.1	-0.634729	23996.3	-0.634513
FGF4	52	1	1016977	3358	1016925	3357	1013568	1013619	51	23988.1	-0.531078	23996.3	-0.530898
HBB	672	1	1016977	3358	1016305	3357	1012948	1013619	671	23988.2	-0.00233869	23996.3	-0.0023379
HOXA1	65	2	1016977	3358	1016912	3356	1013556	1013619	63	23980	0.506945	23996.3	0.5066
ID3	83	1	1016977	3358	1016894	3357	1013537	1013619	82	23988.2	-1.06516	23996.3	-1.0648
KLK8	38	1	1016977	3358	1016939	3357	1013582	1013619	37	23988.1	-0.171058	23996.3	-0.171
KRT6B	25	1	1016977	3358	1016952	3357	1013595	1013619	24	23988.1	-0.425059	23996.3	-0.424914
LRP12	13	1	1016977	3358	1016964	3357	1013607	1013619	12	23988.1	-0.41827	23996.3	-0.418127
MICA	420	1	1016977	3358	1016557	3357	1013200	1013619	419	23988.2	-0.00222598	23996.3	-0.00222522
MYL1	23	1	1016977	3358	1016954	3357	1013597	1013619	22	23988.1	-0.0377552	23996.3	-0.0377423
NFE2L2	678	1	1016977	3358	1016299	3357	1012942	1013619	677	23988.2	-0.04603	23996.3	-0.0460145
NPM1	610	1	1016977	3358	1016367	3357	1013010	1013619	609	23988.2	-0.00126921	23996.3	-0.00126878
CKAP4	71	1	1016977	3358	1016906	3357	1013549	1013619	70	23988.2	-1.31946	23996.3	-1.31901
PPP1CA	194	1	1016977	3358	1016783	3357	1013426	1013619	193	23988.2	-0.324786	23996.3	-0.324676
PRDX4	68	1	1016977	3358	1016909	3357	1013552	1013619	67	23988.1	-0.0874876	23996.3	-0.0874579
RIN1	38	1	1016977	3358	1016939	3357	1013582	1013619	37	23988.1	-0.679455	23996.3	-0.679223
TPT1	102	1	1016977	3358	1016875	3357	1013518	1013619	101	23988.2	-0.048906	23996.3	-0.0488894
USF1	138	1	1016977	3358	1016839	3357	1013482	1013619	137	23988.2	-0.0154642	23996.3	-0.0154589
PRAME	72	1	1016977	3358	1016905	3357	1013548	1013619	71	23988.2	-0.128983	23996.3	-0.128939
ACTB	419	1	1016977	3358	1016558	3357	1013201	1013619	418	23988.2	-0.0209896	23996.3	-0.0209824
ANXA2	358	7	1016977	3358	1016619	3351	1013268	1013619	351	23939.1	1.18975	23996.3	1.18691
APBA1	48	1	1016977	3358	1016929	3357	1013572	1013619	47	23988.1	-1.25471	23996.3	-1.25428
ARHGDIB	69	1	1016977	3358	1016908	3357	1013551	1013619	68	23988.2	-0.640332	23996.3	-0.640114
ATP5B	121	1	1016977	3358	1016856	3357	1013499	1013619	120	23988.2	-0.0249392	23996.3	-0.0249308
BLVRB	22	1	1016977	3358	1016955	3357	1013598	1013619	21	23988.1	-0.404583	23996.3	-0.404445
CFL1	221	4	1016977	3358	1016756	3354	1013402	1013619	217	23963.6	1.53087	23996.3	1.52879
CHKA	50	1	1016977	3358	1016927	3357	1013570	1013619	49	23988.1	-0.0272114	23996.3	-0.0272021
CKM	92	1	1016977	3358	1016885	3357	1013528	1013619	91	23988.2	-0.245409	23996.3	-0.245326
CSF1R	165	1	1016977	3358	1016812	3357	1013455	1013619	164	23988.2	-0.0178308	23996.3	-0.0178247
CSTA	71	7	1016977	3358	1016906	3351	1013555	1013619	64	23939.1	13.5761	23996.3	13.5438
CTNND1	219	3	1016977	3358	1016758	3355	1013403	1013619	216	23971.8	1.26618	23996.3	1.26489
BRINP1	38	1	1016977	3358	1016939	3357	1013582	1013619	37	23988.1	-0.19178	23996.3	-0.191715
DEFA1	115	4	1016977	3358	1016862	3354	1013508	1013619	111	23963.6	7.33942	23996.3	7.32943
DEFA3	64	3	1016977	3358	1016913	3355	1013558	1013619	61	23971.8	0.942368	23996.3	0.941405
DNASE1L3	27	1	1016977	3358	1016950	3357	1013593	1013619	26	23988.1	-0.574969	23996.3	-0.574774
CDK2AP1	47	6	1016977	3358	1016930	3352	1013578	1013619	41	23947.3	11.8123	23996.3	11.7881
DZIP1	15	1	1016977	3358	1016962	3357	1013605	1013619	14	23988.1	-0.208038	23996.3	-0.207967
LIMA1	54	1	1016977	3358	1016923	3357	1013566	1013619	53	23988.1	-0.0692528	23996.3	-0.0692293
FGG	257	1	1016977	3358	1016720	3357	1013363	1013619	256	23988.2	-0.00193955	23996.3	-0.00193889
GSK3B	909	3	1016977	3358	1016068	3355	1012713	1013619	906	23971.9	0.0550289	23996.3	0.0549728
H3F3A	126	7	1016977	3358	1016851	3351	1013500	1013619	119	23939.1	22.0392	23996.3	21.9867
NDC80	86	1	1016977	3358	1016891	3357	1013534	1013619	85	23988.2	-1.45106	23996.3	-1.45057
HMGB2	76	2	1016977	3358	1016901	3356	1013545	1013619	74	23980	1.2812	23996.3	1.28033
HSPA1A	464	15	1016977	3358	1016513	3343	1013170	1013619	449	23873.8	3.64568	23996.3	3.62706
HSP90AB1	220	9	1016977	3358	1016757	3349	1013408	1013619	211	23922.8	3.5556	23996.3	3.54471
IL4R	396	1	1016977	3358	1016581	3357	1013224	1013619	395	23988.2	-0.0983938	23996.3	-0.0983604
IVL	63	5	1016977	3358	1016914	3353	1013561	1013619	58	23955.5	25.6499	23996.3	25.6062
KRT1	112	2	1016977	3358	1016865	3356	1013509	1013619	110	23980	3.1393	23996.3	3.13717
KRT14	121	6	1016977	3358	1016856	3352	1013504	1013619	115	23947.3	3.04101	23996.3	3.0348
KRT3	15	1	1016977	3358	1016962	3357	1013605	1013619	14	23988.1	-1.35272	23996.3	-1.35226
LAMA5	93	6	1016977	3358	1016884	3352	1013532	1013619	87	23947.3	9.96812	23996.3	9.94775
LDHB	91	1	1016977	3358	1016886	3357	1013529	1013619	90	23988.2	-0.00711595	23996.3	-0.00711353
MAPRE1	108	1	1016977	3358	1016869	3357	1013512	1013619	107	23988.2	-0.0679458	23996.3	-0.0679227
NCAM1	243	2	1016977	3358	1016734	3356	1013378	1013619	241	23980	0.193897	23996.3	0.193765
PDGFA	135	1	1016977	3358	1016842	3357	1013485	1013619	134	23988.2	-0.0619029	23996.3	-0.0618818
PECAM1	252	10	1016977	3358	1016725	3348	1013377	1013619	242	23914.6	15.1721	23996.3	15.1204
PHB	217	1	1016977	3358	1016760	3357	1013403	1013619	216	23988.2	-0.0453944	23996.3	-0.045379
PLAG1	60	1	1016977	3358	1016917	3357	1013560	1013619	59	23988.1	-0.503655	23996.3	-0.503483
PRDX2	129	1	1016977	3358	1016848	3357	1013491	1013619	128	23988.2	-0.15599	23996.3	-0.155937
PTMA	96	1	1016977	3358	1016881	3357	1013524	1013619	95	23988.2	-0.0449208	23996.3	-0.0449055
RRAS	59	1	1016977	3358	1016918	3357	1013561	1013619	58	23988.1	-0.225455	23996.3	-0.225379
S100A11	70	2	1016977	3358	1016907	3356	1013551	1013619	68	23980	1.0141	23996.3	1.01341
S100A7	118	8	1016977	3358	1016859	3350	1013509	1013619	110	23930.9	4.76443	23996.3	4.75146
S100A9	293	1	1016977	3358	1016684	3357	1013327	1013619	292	23988.2	-0.0136583	23996.3	-0.0136536
SHANK2	41	2	1016977	3358	1016936	3356	1013580	1013619	39	23980	2.73961	23996.3	2.73774
SMARCA4	336	2	1016977	3358	1016641	3356	1013285	1013619	334	23980	0.556342	23996.3	0.555964
SRI	69	1	1016977	3358	1016908	3357	1013551	1013619	68	23988.2	-0.0416988	23996.3	-0.0416847
TGFB2	233	2	1016977	3358	1016744	3356	1013388	1013619	231	23980	1.02668	23996.3	1.02598
TK1	79	1	1016977	3358	1016898	3357	1013541	1013619	78	23988.2	-0.0692977	23996.3	-0.0692741
TPI1	94	1	1016977	3358	1016883	3357	1013526	1013619	93	23988.2	-0.254645	23996.3	-0.254558
TPM2	80	1	1016977	3358	1016897	3357	1013540	1013619	79	23988.2	-0.0811638	23996.3	-0.0811361
VCAN	146	5	1016977	3358	1016831	3353	1013478	1013619	141	23955.5	2.8638	23996.3	2.85893
VEGFB	61	1	1016977	3358	1016916	3357	1013559	1013619	60	23988.1	-0.117758	23996.3	-0.117718
WNT5A	240	2	1016977	3358	1016737	3356	1013381	1013619	238	23980	0.356965	23996.3	0.356722
WNT9A	22	1	1016977	3358	1016955	3357	1013598	1013619	21	23988.1	-0.344748	23996.3	-0.344631
MAGEA1	57	1	1016977	3358	1016920	3357	1013563	1013619	56	23988.1	-0.508129	23996.3	-0.507956
MAGEA2	23	1	1016977	3358	1016954	3357	1013597	1013619	22	23988.1	-0.0811638	23996.3	-0.0811361
MAGEA3	67	1	1016977	3358	1016910	3357	1013553	1013619	66	23988.1	-0.067048	23996.3	-0.0670252
MAGEA9	15	1	1016977	3358	1016962	3357	1013605	1013619	14	23988.1	-0.1663	23996.3	-0.166243
MAGEA12	22	1	1016977	3358	1016955	3357	1013598	1013619	21	23988.1	-0.389462	23996.3	-0.389329
